# Supplementary material for: Comparative transcriptome analysis revealed genes involved in the fruiting body development of Ophiocordyceps sinensis
Source: PeerJ. 2020 Jan 16;8:e8379. doi: 10.7717/peerj.8379 (PMC6970007; doi:10.7717/peerj.8379)
Supplement: Supplemental Information 1 — FB: fruiting body; DF: developing fruiting body; CM: mycelium. [file peerj-08-8379-s001.xlsx]

## Sheet: Ophiocordyceps_sinensis.transcr
Supplemental information 1 Sequence annotations and gene expression profiling.
gene_id	representative_transcript_id	representative_transcript_length	KEGG_accession	KEGG_identity	KEGG_description	KOG_accession	KOG_identity	KOG_description	NR_accession	NR_identity	NR_description	SwissProt_accession	SwissProt_identity	SwissProt_description	GO	count_FB-1	count_FB-2	count_DF-1	count_DF-2	count_CM-1	count_CM-2	TMM_FB-1	TMM_FB-2	TMM_DF-1	TMM_DF-2	TMM_CM-1	TMM_CM-2	FB_vs_DF_logFC	FB_vs_DF_logCPM	FB_vs_DF_PValue	FB_vs_DF_FDR	FB_vs_CM_logFC	FB_vs_CM_logCPM	FB_vs_CM_PValue	FB_vs_CM_FDR	DF_vs_CM_logFC	DF_vs_CM_logCPM	DF_vs_CM_PValue	DF_vs_CM_FDR
MSTRG.1	rna10-EQL04261.1	1614	fgr:FG01088.1	39.85	hypothetical protein	-	-	-	gi|531867506|gb|EQL04261.1|	100	hypothetical protein OCS_00011 [Ophiocordyceps sinensis CO18]	-	-	-	-	336	342	154	62	339	1300	27.165	30.088	10.688	5.581	19.106	73.846	-1.83483	4.35897	0.00261433	0.0215785	0.781254	5.64199	0.183874	0.323186	2.5266	5.22996	0.000444847	0.0031641
MSTRG.2	rna11-EQL04262.1	2544	pan:PODANSg546	52.11	hypothetical protein	-	-	-	gi|531867507|gb|EQL04262.1|	100	hypothetical protein OCS_00012 [Ophiocordyceps sinensis CO18]	-	-	-	-	518	529	771	516	531	1160	25.223	28.006	32.285	28.041	18.027	39.683	0.156272	5.70349	0.757635	0.90092	0.197043	5.9263	0.679734	0.797737	-0.0506232	6.06396	0.927153	0.971867
MSTRG.3	MSTRG.3.1	344	ncr:NCU01053	47.37	hypothetical protein	-	-	-	gi|531867507|gb|EQL04262.1|	100	hypothetical protein OCS_00012 [Ophiocordyceps sinensis CO18]	-	-	-	-	1	0	2	1	6	4	2.676	0	4.045	2.676	10.922	7.6	1.26204	-1.90466	0.682381	0.857561	2.6019	-1.274	0.0804514	0.174153	1.23541	-1.11585	0.441535	0.58974
MSTRG.4	rna12-EQL04263.1	1284	fgr:FG01092.1	71.64	hypothetical protein; K01802 peptidylprolyl isomerase [EC:5.2.1.8]	SPAC1782.05	48.91	[DT] KOG2867 Phosphotyrosyl phosphatase activator	gi|531867508|gb|EQL04263.1|	100	Phosphotyrosyl phosphatase activator, PTPA [Ophiocordyceps sinensis CO18]	sp|Q4INW6|PTPA2_GIBZE	71.64	Serine/threonine-protein phosphatase 2A activator 2 OS=Gibberella zeae (strain PH-1 / ATCC MYA-4620 / FGSC 9075 / NRRL 31084) GN=RRD2 PE=3 SV=2	GO:0000413,GO:0003755,GO:0005737,GO:0019211,GO:0043085	290	262	180	76	256	526	30.608	30.125	16.291	8.925	18.832	39.025	-1.28728	4.20019	0.0325146	0.131508	0.0111911	4.90712	0.986528	1	1.2093	4.45391	0.0550711	0.131484
MSTRG.5	rna17-EQL04268.1	881	fgr:FG01098.1	50.44	hypothetical protein; K06693 26S proteasome non-ATPase regulatory subunit 9	Hs18543329	39.22	[O] KOG3129 26S proteasome regulatory complex, subunit PSMD9	gi|531867513|gb|EQL04268.1|	100	pdz/dhr/glgf [Ophiocordyceps sinensis CO18]	sp|Q9WTV5|PSMD9_RAT	40.95	26S proteasome non-ATPase regulatory subunit 9 OS=Rattus norvegicus GN=Psmd9 PE=1 SV=1	-	547	279	217	162	1158	809	123.901	69.067	41.823	40.593	182.569	128.868	-1.2382	4.77916	0.0336606	0.134681	0.770475	5.89952	0.0967714	0.200582	1.91732	5.59633	0.000446875	0.00317025
MSTRG.6	MSTRG.6.1	8544	pan:PODANSg10115	81.03	hypothetical protein; K02132 F-type H+-transporting ATPase subunit alpha [EC:3.6.3.14]	YBL099w	69.44	[C] KOG1353 F0F1-type ATP synthase, alpha subunit	gi|531867504|gb|EQL04259.1|	93.01	ATPase, F1 complex, alpha subunit [Ophiocordyceps sinensis CO18]	sp|P37211|ATPA_NEUCR	79.31	ATP synthase subunit alpha, mitochondrial OS=Neurospora crassa (strain ATCC 24698 / 74-OR23-1A / CBS 708.71 / DSM 1257 / FGSC 987) GN=atp-1 PE=3 SV=1	-	12318	8531	4599	2282	7973	9053	1495.64	1065.93	289.762	59.792	540.328	475.904	-1.76056	9.2982	0.00134013	0.0131128	-0.778833	9.78698	0.0837527	0.179285	0.891967	8.98773	0.0907153	0.190822
MSTRG.7	rna13-EQL04264.1	877	fgr:FG01091.1	54.07	hypothetical protein; K12590 exosome complex component RRP46	SPBC115.01c	42.86	[J] KOG1069 Exosomal 3'-5' exoribonuclease complex, subunit Rrp46	gi|531867509|gb|EQL04264.1|	100	ribosomal protein S5 domain 2-type fold domain containing protein [Ophiocordyceps sinensis CO18]	sp|O42894|RRP46_SCHPO	42.86	Exosome complex component rrp46 OS=Schizosaccharomyces pombe (strain 972 / ATCC 24843) GN=rrp46 PE=3 SV=1	GO:0005840	470	454	216	139	547	441	97.718	103.105	38.26	31.992	79.171	64.474	-1.5229	4.87558	0.00607784	0.0405408	-0.40154	5.4565	0.368101	0.526795	1.03364	4.84171	0.0612319	0.14224
MSTRG.8	MSTRG.8.1	6259	ncr:NCU03267	74.61	similar to utr1 protein	YJR049c	53.02	[G] KOG2178 Predicted sugar kinase	gi|531867510|gb|EQL04265.1|	100	NAD kinase associated with ferric reductase [Ophiocordyceps sinensis CO18]	sp|P21373|UTR1_YEAST	53.02	NAD(+) kinase OS=Saccharomyces cerevisiae (strain ATCC 204508 / S288c) GN=UTR1 PE=1 SV=2	-	2223.63	2132.91	2294.24	2068.54	2127.39	2582.15	48.244	48.423	46.285	54.713	29.945	37.278	-0.108216	7.62208	0.830179	0.943087	-0.383689	7.69722	0.368131	0.526795	-0.366724	7.70733	0.465105	0.613265
MSTRG.9	rna14-EQL04265.1	1758	ncr:NCU03267	74.61	similar to utr1 protein	YJR049c	53.02	[G] KOG2178 Predicted sugar kinase	gi|531867510|gb|EQL04265.1|	100	NAD kinase associated with ferric reductase [Ophiocordyceps sinensis CO18]	sp|P21373|UTR1_YEAST	53.02	NAD(+) kinase OS=Saccharomyces cerevisiae (strain ATCC 204508 / S288c) GN=UTR1 PE=1 SV=2	GO:0003951,GO:0006741,GO:0006769,GO:0016310,GO:0019674,GO:0046497	539.37	122.09	445.76	680.46	252.61	619.85	39.55	9.745	28.074	55.633	12.914	31.943	0.738237	5.34652	0.285779	0.537554	-0.0546919	5.09895	0.935586	0.975263	-0.896238	5.60215	0.148091	0.273011
MSTRG.10	MSTRG.10.1	2092	-	-	-	-	-	-	-	-	-	-	-	-	-	27.04	16.17	14.47	12.8	172.56	110.64	1.818	1.204	0.854	0.941	8.159	5.23	-0.768239	0.817872	0.374911	0.620655	2.22994	2.76712	0.000790409	0.00449057	2.91029	2.69234	0.000117283	0.00109001
MSTRG.11	MSTRG.11.1	1579	-	-	-	-	-	-	-	-	-	-	-	-	-	11.96	7.83	11.53	3.2	144.44	92.36	1.039	0.74	0.854	0.314	8.706	5.616	-0.593028	-0.0716027	0.524358	0.752184	3.05556	2.40338	2.66441e-05	0.00025645	3.56219	2.37436	3.36124e-05	0.000400924
MSTRG.12	MSTRG.12.1	1632	fgr:FG01073.1	54.88	hypothetical protein	-	-	-	gi|358391165|gb|EHK40569.1|	67.69	hypothetical protein TRIATDRAFT_171911, partial [Trichoderma atroviride IMI 206040]	-	-	-	-	617	309	533	480	422	460	52.399	28.57	38.854	45.422	24.982	27.459	0.0337404	5.44778	0.952457	1	-0.548222	5.37986	0.25294	0.405346	-0.676252	5.4771	0.19684	0.336528
MSTRG.13	MSTRG.13.1	3918	fgr:FG01074.1	27.57	hypothetical protein	-	-	-	gi|531867496|gb|EQL04251.1|	100	hypothetical protein OCS_00001 [Ophiocordyceps sinensis CO18]	-	-	-	-	461.77	381.69	1607.95	1178.29	927.36	526.53	18.878	17.408	51.954	53.532	27.198	15.541	1.59499	6.3135	0.0012603	0.0125184	0.288997	5.66006	0.533346	0.684704	-1.39418	6.67588	0.00663417	0.0261319
MSTRG.14	MSTRG.14.1	7250	fgr:FG01085.1	48.62	hypothetical protein	Hs4759274	37.04	[O] KOG0908 Thioredoxin-like protein	gi|531867498|gb|EQL04253.1|	75.36	hypothetical protein OCS_00003 [Ophiocordyceps sinensis CO18]	sp|O43396|TXNL1_HUMAN	37.04	Thioredoxin-like protein 1 OS=Homo sapiens GN=TXNL1 PE=1 SV=3	-	1388.55	1360.17	2414.49	2234.73	2717.35	2353.46	74.584	91.554	158.885	174.475	135.584	98.031	0.649911	7.3728	0.198108	0.430272	0.384754	7.41821	0.360692	0.519299	-0.355142	7.8067	0.478704	0.625676
MSTRG.15	MSTRG.15.1	3459	mgr:MGG_07712	62.58	MG07712.4; hypothetical protein	At5g44500	37.09	[K] KOG3168 U1 snRNP component	gi|302925963|ref|XP_003054199.1|	68.15	hypothetical protein NECHADRAFT_102364 [Nectria haematococca mpVI 77-13-4]	sp|Q9N1Q0|RSMB_MACEU	35.53	Small nuclear ribonucleoprotein-associated protein B' OS=Macropus eugenii GN=SNRPB PE=2 SV=1	-	1175.68	1539.14	897.56	924.98	1428.29	1765.01	174.481	209.17	99.797	122.239	137.385	152.527	-0.678924	6.70137	0.171873	0.393736	-0.270782	7.07466	0.522644	0.675517	0.317923	6.80295	0.519564	0.660718
MSTRG.16	MSTRG.16.1	643	cbr:CBG14053	69.07	Cbr-rpl-11.2; C. briggsae CBR-RPL-11.2 protein; K02868 large subunit ribosomal protein L11e	CE07033	69.07	[J] KOG0397 60S ribosomal protein L11	gi|672791666|gb|KFH42297.1|	94	60S ribosomal protein-like protein [Acremonium chrysogenum ATCC 11550]	sp|Q94300|RL11_CAEEL	70.1	60S ribosomal protein L11 OS=Caenorhabditis elegans GN=rpl-11.1 PE=3 SV=1	GO:0002119,GO:0003735,GO:0005840,GO:0006412,GO:0006915,GO:0007276,GO:0009792,GO:0030218,GO:0040035,GO:0040039,GO:0042254,GO:0042593	2848	2528	456	185	2583	1801	1023.51	996.801	138.317	72.982	645.344	455.475	-3.25162	7.12079	1.45877e-08	1.32032e-06	-0.790858	7.83514	0.0706784	0.158957	2.3753	6.6644	1.36608e-05	0.000192823
MSTRG.17	rna23-EQL04274.1	1107	fgr:FG01101.1	58.66	hypothetical protein	-	-	-	gi|531867519|gb|EQL04274.1|	100	pentatricopeptide repeat containing protein [Ophiocordyceps sinensis CO18]	-	-	-	-	84.98	121.77	305.46	340.73	126.67	141.91	10.737	16.756	33.028	47.836	11.147	12.593	1.54258	4.2703	0.0108154	0.0605929	-0.129193	3.45047	0.8234	0.900756	-1.76174	4.52488	0.00275062	0.0132503
MSTRG.18	rna18-EQL04269.1	1911	act:ACLA_036080	81.13	PWI domain mRNA processing protein, putative; K13171 serine/arginine repetitive matrix protein 1	At2g29210	59.46	[AR] KOG2146 Splicing coactivator SRm160/300, subunit SRm160 (contains PWI domain)	gi|531867514|gb|EQL04269.1|	59.01	Splicing factor PWI [Ophiocordyceps sinensis CO18]	sp|Q9USH5|YJQ5_SCHPO	35.9	PWI domain-containing protein C825.05c OS=Schizosaccharomyces pombe (strain 972 / ATCC 24843) GN=SPCC825.05c PE=1 SV=1	-	641.32	1067.06	622.61	532.46	934.62	660.3	96.838	176.487	77.253	86.255	96.484	72.143	-0.692858	6.03418	0.182159	0.408735	-0.613229	6.26855	0.166815	0.300119	-0.00619645	5.95564	0.991602	1
MSTRG.19	MSTRG.19.1	801	fgr:FG01097.1	82.76	hypothetical protein; K13171 serine/arginine repetitive matrix protein 1	At2g29210	59.46	[AR] KOG2146 Splicing coactivator SRm160/300, subunit SRm160 (contains PWI domain)	gi|531867514|gb|EQL04269.1|	98.48	Splicing factor PWI [Ophiocordyceps sinensis CO18]	-	-	-	-	52.68	45.94	13.39	36.54	33.38	36.7	11.031	10.51	2.394	8.476	4.864	5.406	-0.999975	1.8663	0.239307	0.481645	-0.990657	2.05182	0.134758	0.255825	-0.086608	1.56836	0.933579	0.976133
MSTRG.20	rna19-EQL04270.1	789	fgr:FG01094.1	49.54	hypothetical protein; K11344 chromatin modification-related protein EAF6	-	-	-	gi|531867515|gb|EQL04270.1|	80.53	Histone H4 acetyltransferase, NuA4 complex, Eaf6 [Ophiocordyceps sinensis CO18]	sp|Q7SDW6|EAF6_NEUCR	49.69	Chromatin modification-related protein eaf6 OS=Neurospora crassa (strain ATCC 24698 / 74-OR23-1A / CBS 708.71 / DSM 1257 / FGSC 987) GN=eaf6 PE=3 SV=2	GO:0008152,GO:0016740	304	313	388	426	1058	966	80.376	90.539	87.087	124.34	194.612	179.635	0.306978	5.02531	0.573615	0.780708	1.21421	5.79451	0.00524071	0.0211361	0.816545	5.94603	0.109743	0.219586
MSTRG.21	rna20-EQL04271.1	2527	fgr:FG01095.1	58.2	hypothetical protein	SPBC1711.12	31.19	[O] KOG2100 Dipeptidyl aminopeptidase	gi|531867516|gb|EQL04271.1|	87.52	prolyl oligopeptidase [Ophiocordyceps sinensis CO18]	sp|D4ARB1|DPP5_ARTBC	33.49	Probable dipeptidyl-peptidase 5 OS=Arthroderma benhamiae (strain ATCC MYA-4681 / CBS 112371) GN=DPP5 PE=1 SV=1	GO:0006508,GO:0008236	777	459	894	143	1024	920	47.216	30.338	46.703	9.699	43.391	39.288	-0.493872	5.62417	0.468069	0.70425	0.169692	6.13482	0.691974	0.804968	0.578537	5.97816	0.377238	0.528715
MSTRG.22	MSTRG.22.1	1167	fgr:FG01096.1	67.42	hypothetical protein; K14650 transcription initiation factor TFIID subunit 3	-	-	-	gi|531867517|gb|EQL04272.1|	100	Bromodomain associated domain protein [Ophiocordyceps sinensis CO18]	sp|Q9P6P0|TAF3_SCHPO	32.11	Transcription initiation factor TFIID subunit 3 OS=Schizosaccharomyces pombe (strain 972 / ATCC 24843) GN=taf3 PE=3 SV=1	GO:0003743,GO:0005840,GO:0006446,GO:0046982	186	159	847	456	577	537	28.926	26.977	112.294	78.72	61.841	57.348	1.75814	5.15257	0.00138467	0.0133987	1.19659	4.94305	0.0124109	0.0418204	-0.649839	5.79642	0.206679	0.348588
MSTRG.23	rna22-EQL04273.1	2541	fgr:FG01101.1	52.28	hypothetical protein	-	-	-	gi|531867518|gb|EQL04273.1|	100	pentatricopeptide repeat containing protein [Ophiocordyceps sinensis CO18]	-	-	-	-	337.02	445.23	944.54	960.27	389.33	277.09	16.427	23.603	39.605	52.257	13.238	9.495	1.1785	5.91421	0.0218082	0.0995063	-0.739307	5.08976	0.128355	0.24682	-2.00592	6.01826	0.00015284	0.00134239
MSTRG.24	rna24-EQL04275.1	1103	fgr:FG01103.1	58.78	hypothetical protein	-	-	-	gi|531867520|gb|EQL04275.1|	100	DUF1746-domain-containing protein [Ophiocordyceps sinensis CO18]	-	-	-	-	178	203	498	476	301	257	24.342	30.263	58.262	72.334	28.676	24.703	1.24503	4.92443	0.025273	0.110592	0.0478392	4.40114	0.930104	0.972752	-1.28652	5.22147	0.0173956	0.054793
MSTRG.25	MSTRG.25.1	1882	ncr:NCU09269	95.59	GTP-binding nuclear protein GSP1/Ran; K07936 GTP-binding nuclear protein Ran	CE16194	78.82	[U] KOG0096 GTPase Ran/TC4/GSP1 (nuclear protein transport pathway), small G protein superfamily	gi|336265535|ref|XP_003347538.1|	95.65	hypothetical protein SMAC_04844 [Sordaria macrospora k-hell]	sp|Q7RVL0|GSP1_NEUCR	95.59	GTP-binding nuclear protein GSP1/Ran OS=Neurospora crassa (strain ATCC 24698 / 74-OR23-1A / CBS 708.71 / DSM 1257 / FGSC 987) GN=ran PE=2 SV=1	GO:0000054,GO:0005515,GO:0005634,GO:0006139,GO:0006886,GO:0007049,GO:0007165,GO:0012505,GO:0016020,GO:0016032,GO:0016787,GO:0031988,GO:0032550,GO:0032561,GO:0032991,GO:0043168,GO:0043170,GO:0044444,GO:0044446	7705	11670	4595	3343	7250	8547	981.732	1607.49	550.727	535.778	703.866	730.078	-1.42984	9.29316	0.00824235	0.0498769	-0.803811	9.69495	0.0850345	0.181557	0.538611	9.01349	0.293639	0.449354
MSTRG.26	MSTRG.26.1	3365	fgr:FG01104.1	78.79	hypothetical protein; K01889 phenylalanyl-tRNA synthetase alpha chain [EC:6.1.1.20]	YFL022c	54.11	[J] KOG2784 Phenylalanyl-tRNA synthetase, beta subunit	gi|531867521|gb|EQL04276.1|	96.97	phenylalanyl-tRNA synthetase alpha chain [Ophiocordyceps sinensis CO18]	sp|P15625|SYFA_YEAST	54.11	Phenylalanine--tRNA ligase alpha subunit OS=Saccharomyces cerevisiae (strain ATCC 204508 / S288c) GN=FRS2 PE=1 SV=3	GO:0000049,GO:0000162,GO:0004826,GO:0005524,GO:0006432,GO:0006571,GO:0009094,GO:0009328	1185.4	1251.56	894.02	573.7	2302.84	1954.37	87.963	101.287	56.193	48.756	116.03	88.518	-0.877473	6.46765	0.0727679	0.225499	0.304062	7.20174	0.467762	0.627356	1.09402	6.92167	0.0254335	0.0734335
MSTRG.27	MSTRG.27.1	3040	fgr:FG01105.1	69.85	hypothetical protein; K11135 Pin2-interacting protein X1	YGR280c	37.14	[AD] KOG2809 Telomerase elongation inhibitor/RNA maturation protein PINX1	gi|531867522|gb|EQL04277.1|	98.6	PinX1- protein [Ophiocordyceps sinensis CO18]	sp|A4R0T9|PXR1_MAGO7	53.28	Protein PXR1 OS=Magnaporthe oryzae (strain 70-15 / ATCC MYA-4617 / FGSC 8958) GN=PXR1 PE=3 SV=1	GO:0003676	329.6	578.44	492.98	468.3	319.16	235.63	29.863	50.969	40.589	49.32	21.695	14.839	-0.0372091	5.41268	0.948169	1	-1.22533	5.1486	0.0166651	0.0526513	-1.27444	5.20496	0.019773	0.0605002
MSTRG.28	MSTRG.28.2	3692	fgr:FG01106.1	73.77	hypothetical protein	SPBC725.08	34.34	[R] KOG2295 C2H2 Zn-finger protein	gi|531867523|gb|EQL04278.1|	97.54	arsenite resistance protein Ars2 [Ophiocordyceps sinensis CO18]	sp|O94326|YGK8_SCHPO	34.34	Zinc finger protein C725.08 OS=Schizosaccharomyces pombe (strain 972 / ATCC 24843) GN=SPBC725.08 PE=1 SV=1	GO:0046872	1707	1233	1976	536	2152	1532	76.989	62.821	80.157	28.543	73.021	50.872	-0.439607	6.89858	0.441591	0.681402	-0.165018	7.2209	0.701762	0.81141	0.189675	7.06628	0.741221	0.837038
MSTRG.29	MSTRG.29.2	7458	pan:PODANSg10035	53.76	hypothetical protein	At1g16540	31.15	[H] KOG2142 Molybdenum cofactor sulfurase	gi|531867524|gb|EQL04279.1|	100	molybdenum cofactor sulfurase [Ophiocordyceps sinensis CO18]	sp|A6SRX6|MOCOS_BOTFB	51.01	Molybdenum cofactor sulfurase OS=Botryotinia fuckeliana (strain B05.10) GN=hxB PE=3 SV=1	GO:0006777,GO:0008265,GO:0016740,GO:0016829,GO:0019008,GO:0030151,GO:0030170	1971	1887	2564	1849	2080	2001	55.808	50.204	53.846	50.166	45.624	39.516	0.0612741	7.53069	0.90303	0.983628	-0.415954	7.50792	0.321897	0.48125	-0.566426	7.6163	0.255663	0.404989
MSTRG.30	rna30-EQL04281.1	2002	fgr:FG01112.1	65.46	hypothetical protein	-	-	-	gi|531867526|gb|EQL04281.1|	92.88	hypothetical protein OCS_00031 [Ophiocordyceps sinensis CO18]	-	-	-	-	584	436	1611	1782	545	522	40.555	32.947	96.114	137.989	26.385	25.475	1.64979	6.62505	0.00111848	0.0113349	-0.424779	5.58121	0.336766	0.495737	-2.1674	6.82806	2.43031e-05	0.000308697
MSTRG.31	MSTRG.31.1	280	-	-	-	-	-	-	-	-	-	-	-	-	-	39	43	72	85	18	19	59.241	74.071	86.456	134.185	18.791	20.438	0.846545	2.47863	0.230689	0.471207	-1.64056	1.60989	0.0213061	0.0643074	-2.57869	2.36247	0.000704817	0.00454329
MSTRG.32	MSTRG.32.1	2702	zma:100274495	80.89	hypothetical protein LOC100274495; K00033 6-phosphogluconate dehydrogenase [EC:1.1.1.44]	YHR183w	63.92	[G] KOG2653 6-phosphogluconate dehydrogenase	gi|531867527|gb|EQL04282.1|	90.76	6-phosphogluconate dehydrogenase, decarboxylating [Ophiocordyceps sinensis CO18]	sp|P38720|6PGD1_YEAST	63.92	6-phosphogluconate dehydrogenase, decarboxylating 1 OS=Saccharomyces cerevisiae (strain ATCC 204508 / S288c) GN=GND1 PE=1 SV=1	GO:0004616,GO:0006098,GO:0019521,GO:0050661	1830	1542	966	132	4399	3542	109.302	98.929	49.755	8.633	181.233	146.165	-1.87523	6.65104	0.00657829	0.0429512	0.741387	7.92073	0.08473	0.181121	2.53453	7.49579	0.000458315	0.00323041
MSTRG.33	MSTRG.33.1	1306	-	-	-	-	-	-	-	-	-	-	-	-	-	1	6	3	15	46	110	0.102	0.677	0.269	1.724	3.32	7.994	1.31503	-0.391718	0.298859	0.551101	3.92577	1.78146	5.59387e-05	0.000481241	2.51713	1.91901	0.0120017	0.0413486
MSTRG.34	MSTRG.34.1	427	-	-	-	-	-	-	-	-	-	-	-	-	-	28	26	125	121	135	424	14.384	14.711	53.698	67.746	48.113	153.361	2.07948	2.76877	0.00277326	0.0224837	2.87689	3.63572	5.13244e-05	0.000446498	0.701822	4.14568	0.30319	0.460098
MSTRG.35	MSTRG.35.1	996	fgr:FG01110.1	88.14	hypothetical protein	HsM13236563	61.7	[R] KOG0226 RNA-binding proteins	gi|302922480|ref|XP_003053474.1|	91.53	hypothetical protein NECHADRAFT_74653 [Nectria haematococca mpVI 77-13-4]	sp|A2VDB3|RBM42_XENLA	60.42	RNA-binding protein 42 OS=Xenopus laevis GN=rbm42 PE=2 SV=1	-	358.48	402.39	415.49	492.45	295.63	473.68	65.281	79.339	63.318	97.94	37.797	60.437	0.167911	5.25162	0.757332	0.90092	-0.479854	5.1469	0.324916	0.483898	-0.740548	5.32226	0.186905	0.324087
MSTRG.36	MSTRG.36.1	2526	pno:SNOG_02671	54.31	hypothetical protein	SPAC22E12.01	50	[S] KOG1443 Predicted integral membrane protein	gi|531867529|gb|EQL04284.1|	100	nucleotide-sugar transporter [Ophiocordyceps sinensis CO18]	sp|Q10354|YDB1_SCHPO	42.73	Uncharacterized transporter C22E12.01 OS=Schizosaccharomyces pombe (strain 972 / ATCC 24843) GN=SPAC22E12.01 PE=3 SV=2	GO:0008643,GO:0016021	4162.52	2646.61	2212.51	1506.55	1452.37	6704.32	250.161	170.529	113.148	100.458	59.808	267.741	-1.00103	7.89418	0.0547116	0.186257	-0.217395	8.40365	0.724935	0.830321	0.687305	8.00358	0.296882	0.452926
MSTRG.37	MSTRG.37.1	1452	fgr:FG01119.1	81.76	hypothetical protein	YGR231c	69.41	[O] KOG3090 Prohibitin-like protein	gi|531867532|gb|EQL04287.1|	100	Prohibitin [Ophiocordyceps sinensis CO18]	sp|P50085|PHB2_YEAST	69.41	Prohibitin-2 OS=Saccharomyces cerevisiae (strain ATCC 204508 / S288c) GN=PHB2 PE=1 SV=2	GO:0016020	4216	4041	2660	1325	4974	4230	441.567	460.744	238.616	154.429	364.357	312.285	-1.21953	8.11241	0.0210173	0.0966521	-0.341131	8.63757	0.431405	0.590936	0.791609	8.13618	0.126212	0.243821
MSTRG.38	MSTRG.38.1	3100	fgr:FG01120.1	57	hypothetical protein	-	-	-	gi|667722169|gb|KFA64379.1|	59.85	hypothetical protein S40285_01041 [Stachybotrys chlorohalonata IBT 40285]	-	-	-	GO:0008152	2814.6	2088.19	2000.2	1219.43	1759.07	5065.97	110.713	89.297	67.716	53.574	48.263	140.013	-0.750185	7.51258	0.141885	0.347245	-0.00669181	8.03563	0.990256	1	0.649865	7.76062	0.266107	0.41699
MSTRG.39	MSTRG.39.1	735	fgr:FG01120.1	75.21	hypothetical protein	-	-	-	gi|672385760|gb|KFG87847.1|	78.01	hypothetical protein MANI_000939 [Metarhizium anisopliae]	-	-	-	GO:0008168,GO:0032259	440.4	519.81	258.8	86.57	210.93	1094.03	94.67	122.081	47.371	20.6	31.564	165.374	-1.67687	4.8968	0.00579643	0.0391812	-0.0524424	5.67806	0.936174	0.975623	1.53603	5.09831	0.0422125	0.107547
MSTRG.40	MSTRG.40.1	2814	fgr:FG01116.1	65.17	hypothetical protein; K03139 transcription initiation factor TFIIF subunit beta [EC:3.6.4.12]	SPBC1198.13c	47.37	[K] KOG2905 Transcription initiation factor IIF, small subunit (RAP30)	gi|531867530|gb|EQL04285.1|	100	transcription initiation factor iif [Ophiocordyceps sinensis CO18]	sp|O94424|T2FB_SCHPO	47.37	Transcription initiation factor IIF subunit beta OS=Schizosaccharomyces pombe (strain 972 / ATCC 24843) GN=tfg2 PE=1 SV=1	-	506	419	415	457	972	610	40.961	29.134	21.199	30.319	46.985	24.905	-0.172346	5.35734	0.747494	0.897335	0.278993	5.78635	0.534849	0.685822	0.360781	5.77228	0.501349	0.6443
MSTRG.41	MSTRG.41.1	3013	fgr:FG01117.1	56.85	hypothetical protein; K15077 elongin-A	SPBC12D12.08c	74.19	[DO] KOG0005 Ubiquitin-like protein	gi|531867531|gb|EQL04286.1|	95.64	RNA polymerase II transcription factor SIII, subunit A [Ophiocordyceps sinensis CO18]	sp|P0C031|RUB2_ORYSJ	70	Ubiquitin-NEDD8-like protein RUB2 OS=Oryza sativa subsp. japonica GN=RUB2 PE=2 SV=2	GO:0005634,GO:0006355,GO:0016021	488.72	540.7	601.02	548.51	415.05	593.78	33.928	36.835	34.215	36.747	19.272	26.941	0.0465092	5.62526	0.92897	0.997878	-0.528637	5.56321	0.243831	0.393998	-0.66626	5.66487	0.209351	0.351474
MSTRG.42	MSTRG.42.1	1453	tml:GSTUM_00005111001	74.19	hypothetical protein; K12158 ubiquitin-like protein Nedd8	SPBC12D12.08c	74.19	[DO] KOG0005 Ubiquitin-like protein	gi|629692659|ref|XP_007811621.1|	90.32	NEDD8-like protein (RubA) [Metarhizium acridum CQMa 102]	sp|P0C031|RUB2_ORYSJ	70	Ubiquitin-NEDD8-like protein RUB2 OS=Oryza sativa subsp. japonica GN=RUB2 PE=2 SV=2	-	1152.28	1090.3	767.98	857.49	2140.95	2211.22	133.926	138.059	76.465	110.868	173.406	180.635	-0.553114	6.46769	0.265864	0.513485	0.460557	7.16685	0.267134	0.422288	0.921896	7.01096	0.0664229	0.15124
MSTRG.43	MSTRG.43.1	913	-	-	-	-	-	-	-	-	-	-	-	-	-	89	57	69	39	114	215	15.118	11.288	10.715	8.696	16.243	32.785	-0.579025	2.54854	0.405357	0.648864	0.688786	3.37903	0.259323	0.412765	1.17578	3.23324	0.0879841	0.186334
MSTRG.44	rna39-EQL04248.1	2450	pan:PODANSg6658	47.11	hypothetical protein	-	-	-	gi|531867492|gb|EQL04248.1|	96.39	Nucleoside phosphorylase domain protein [Ophiocordyceps sinensis CO18]	-	-	-	GO:0003824,GO:0009116,GO:0043531	18	25	70	20	347	328	2.36	3.574	7.849	2.916	31.688	30.223	0.846197	1.59826	0.305449	0.558988	3.46125	3.84015	1.457e-08	3.83949e-07	2.52766	3.95971	0.000236553	0.00191856
MSTRG.45	rna48-EQL04213.1	479	afv:AFLA_050120	57.41	glutaredoxin Grx1, putative; K03676 glutaredoxin 3	At2g20270	60.78	[O] KOG1752 Glutaredoxin and related proteins	gi|531867456|gb|EQL04213.1|	100	glutaredoxin [Ophiocordyceps sinensis CO18]	sp|Q6K953|GRXC4_ORYSJ	53.7	Glutaredoxin-C4, chloroplastic OS=Oryza sativa subsp. japonica GN=GRXC4 PE=3 SV=1	GO:0006118,GO:0009055,GO:0015035,GO:0045454,GO:0055114	240	82	37	18	411	507	236.15	90.15	29.623	18.865	279.202	352.152	-2.68644	3.12902	0.000534071	0.006343	1.04228	4.71548	0.070625	0.158946	3.63425	4.28183	3.38288e-08	1.32296e-06
MSTRG.46	MSTRG.46.1	3068	pcs:Pc21g20400	65.26	Pc21g20400; K07407 alpha-galactosidase [EC:3.2.1.22]	-	-	-	gi|531867454|gb|EQL04211.1|	97.55	alpha-galactosidase [Ophiocordyceps sinensis CO18]	sp|Q92457|AGAL2_HYPJE	71.93	Alpha-galactosidase 2 OS=Hypocrea jecorina GN=agl2 PE=1 SV=1	GO:0005576,GO:0005975,GO:0052692	316	189	310	157	1270	995	16.077	10.309	12.636	8.392	46.37	36.383	-0.268	4.43799	0.651846	0.840681	1.67973	5.83096	0.000253595	0.00174369	1.85849	5.81139	0.000520713	0.00358454
MSTRG.47	rna47-EQL04212.1	1173	fgr:FG02096.1	60.97	hypothetical protein	-	-	-	gi|531867455|gb|EQL04212.1|	100	Chalcone isomerase, subgroup [Ophiocordyceps sinensis CO18]	sp|Q6BN19|AIM18_DEBHA	34.88	Altered inheritance of mitochondria protein 18, mitochondrial OS=Debaryomyces hansenii (strain ATCC 36239 / CBS 767 / JCM 1990 / NBRC 0083 / IGC 2968) GN=AIM18 PE=3 SV=1	GO:0008152,GO:0016872	391	325	202	79	474	424	46.008	41.664	20.364	10.336	38.868	35.067	-1.53277	4.50373	0.0106605	0.0600507	-0.166549	5.19167	0.719982	0.82613	1.27972	4.62953	0.0317959	0.0870578
MSTRG.48	MSTRG.48.2	3168	fgr:FG02092.1	73.4	hypothetical protein	SPBC725.09c	65.43	[U] KOG3771 Amphiphysin	gi|531867451|gb|EQL04208.1|	100	mitochondrial peptidyl-tRNA hydrolase [Ophiocordyceps sinensis CO18]	sp|Q9UUM7|HOB3_SCHPO	65.43	Protein hob3 OS=Schizosaccharomyces pombe (strain 972 / ATCC 24843) GN=hob3 PE=1 SV=1	-	553.16	643.5	1523.29	1541.98	1318.12	1830.2	39.618	58.068	132.964	188.731	93.687	116.653	1.2531	6.57598	0.0114532	0.063155	0.894235	6.53566	0.0303762	0.0843875	-0.450192	7.1747	0.381969	0.533686
MSTRG.49	rna43-EQL04208.1	663	fgr:FG02093.1	56.85	hypothetical protein; K01056 peptidyl-tRNA hydrolase, PTH1 family [EC:3.1.1.29]	SPBC2D10.15c	30.73	[J] KOG2255 Peptidyl-tRNA hydrolase	gi|531867451|gb|EQL04208.1|	100	mitochondrial peptidyl-tRNA hydrolase [Ophiocordyceps sinensis CO18]	sp|O66677|PTH_AQUAE	32.24	Peptidyl-tRNA hydrolase OS=Aquifex aeolicus (strain VF5) GN=pth PE=3 SV=1	GO:0004045,GO:0008152	142.84	129.5	273.71	260.02	124.88	132.8	35.531	35.23	57.863	71.477	21.621	23.238	0.863043	4.18637	0.137953	0.340953	-0.575988	3.636	0.291557	0.451561	-1.53034	4.29109	0.00886416	0.0327299
MSTRG.50	MSTRG.50.1	3268	fgr:FG02094.1	78.01	hypothetical protein	SPCPB1C11.01	55.75	[P] KOG0682 Ammonia permease	gi|531867452|gb|EQL04209.1|	91.13	ammonium permease [Ophiocordyceps sinensis CO18]	sp|Q9C0V1|AMT1_SCHPO	55.75	Ammonium transporter 1 OS=Schizosaccharomyces pombe (strain 972 / ATCC 24843) GN=amt1 PE=3 SV=1	-	1766.18	4645.51	5316.29	4993.35	1145.16	1990.52	88.494	269.521	254.406	309.12	40.171	62.306	0.556732	8.5593	0.347729	0.592378	-1.55319	7.88399	0.00529845	0.0213531	-2.19738	8.40782	7.60009e-05	0.000759971
MSTRG.51	MSTRG.51.1	3769	fgr:FG02095.1	63.16	hypothetical protein; K03360 F-box and leucine-rich repeat protein GRR1	YJR090c	37.01	[R] KOG1947 Leucine rich repeat proteins, some proteins contain F-box	gi|531867453|gb|EQL04210.1|	87.36	F-box domain-containing protein [Ophiocordyceps sinensis CO18]	sp|C8V4D4|GRRA_EMENI	48.55	SCF E3 ubiquitin ligase complex F-box protein grrA OS=Emericella nidulans (strain FGSC A4 / ATCC 38163 / CBS 112.46 / NRRL 194 / M139) GN=grrA PE=2 SV=1	-	826.82	756.49	2209.71	3467.65	1111.84	1036.48	33.961	34.452	79.248	157.889	29.92	27.783	1.78769	7.36844	0.00133977	0.0131128	-0.0555279	6.38867	0.887927	0.944749	-1.93651	7.65063	0.000535342	0.00366707
MSTRG.52	rna49-EQL04214.1	909	fgr:FG02098.1	62.54	hypothetical protein	SPBC530.03c	32.14	[T] KOG4361 BCL2-associated athanogene-like proteins and related BAG family chaperone regulators	gi|531867457|gb|EQL04214.1|	100	BAG domain protein [Ophiocordyceps sinensis CO18]	-	-	-	GO:0051087	674	490	457	276	581	614	109.065	86.488	63.17	49.56	65.485	69.844	-0.810276	5.41986	0.123051	0.316489	-0.450537	5.75943	0.301156	0.462599	0.269643	5.41023	0.607788	0.730077
MSTRG.53	MSTRG.53.1	3968	fgr:FG02100.1	71.43	hypothetical protein; K12274 translocation protein SEC72	YIL133c	58.55	[J] KOG3204 60S ribosomal protein L13a	gi|531867459|gb|EQL04216.1|	100	tetratricopeptide repeat domain containing protein [Ophiocordyceps sinensis CO18]	sp|Q9P720|RL16_NEUCR	76.67	60S ribosomal protein L16 OS=Neurospora crassa (strain ATCC 24698 / 74-OR23-1A / CBS 708.71 / DSM 1257 / FGSC 987) GN=crp-46 PE=3 SV=1	-	14354.3	12652.1	3440.78	1471.62	5091.32	5308.21	1473.88	1353.32	334.674	217.033	415.085	401.585	-2.63903	9.51881	4.07827e-06	0.000140848	-1.87096	9.85344	3.78975e-05	0.0003481	0.68076	8.35409	0.197992	0.337493
MSTRG.54	MSTRG.54.2	2940	fgr:FG02101.1	70.37	hypothetical protein	-	-	-	gi|531867460|gb|EQL04217.1|	100	hypothetical protein OCS_00053 [Ophiocordyceps sinensis CO18]	-	-	-	-	1290.66	782.87	878.22	690.38	1083.68	1437.79	117.567	67.725	45.914	44.784	40.179	62.797	-0.516854	6.35994	0.302219	0.554758	-0.199918	6.69692	0.635858	0.761817	0.223547	6.50597	0.649741	0.766496
MSTRG.55	MSTRG.55.1	2765	fgr:FG02105.1	93.52	hypothetical protein; K11826 AP-2 complex subunit mu-1	Hs14917109	52.89	[U] KOG0938 Adaptor complexes medium subunit family	gi|531867461|gb|EQL04218.1|	100	adaptor protein complex AP-2, medium chain [Ophiocordyceps sinensis CO18]	sp|Q5ZMP6|AP2M1_CHICK	53.05	AP-2 complex subunit mu OS=Gallus gallus GN=AP2M1 PE=2 SV=1	GO:0006886,GO:0016192,GO:0030131	828	602	973	383	1382	1271	41.684	31.204	48.558	22.481	54.911	44.369	-0.259365	5.94021	0.624537	0.818604	0.402231	6.47811	0.30744	0.469396	0.574095	6.42731	0.268465	0.4199
MSTRG.56	MSTRG.56.1	2257	fgr:FG02106.1	62.28	hypothetical protein	-	-	-	gi|531867462|gb|EQL04219.1|	100	phospholipase D [Ophiocordyceps sinensis CO18]	-	-	-	GO:0003824,GO:0008152	336	301	322	179	322.61	305.67	25.618	24.519	22.349	16.44	16.973	16.533	-0.502091	4.67871	0.36713	0.612604	-0.513224	4.8731	0.28106	0.438745	-0.0992261	4.66689	0.862324	0.926654
MSTRG.57	MSTRG.57.1	1972	mgr:MGG_09681	60.54	MG09681.4; hypothetical protein; K01053 gluconolactonase [EC:3.1.1.17]	-	-	-	gi|531867463|gb|EQL04220.1|	99.46	gluconolactonase precursor [Ophiocordyceps sinensis CO18]	sp|Q01578|GNL_ZYMMO	33.91	Gluconolactonase OS=Zymomonas mobilis subsp. mobilis (strain ATCC 31821 / ZM4 / CP4) GN=gnl PE=1 SV=2	-	155.22	151.31	132.5	65	198.87	292.15	16.676	17.257	11.959	7.87	14.284	18.823	-0.802246	3.518	0.205786	0.440333	0.186876	4.15553	0.727138	0.83151	0.900519	3.88825	0.14904	0.274274
MSTRG.58	MSTRG.58.1	1065	pno:SNOG_12408	44	hypothetical protein	-	-	-	gi|672376705|gb|KFG78991.1|	46.67	sugar transporter STL1 [Metarhizium anisopliae]	-	-	-	-	19.78	6.69	6.49	0	56.52	71.18	3.105	1.141	0.872	0	6.175	7.854	-2.32689	-0.124806	0.0515273	0.178673	1.76223	1.76135	0.0213794	0.0644105	3.99848	1.51633	8.73939e-05	0.000850629
MSTRG.59	MSTRG.59.1	535	-	-	-	-	-	-	gi|632918882|gb|KDB18294.1|	78.57	C6 transcription factor [Villosiclava virens]	-	-	-	-	25	14	43	20	24	12	12.397	7.65	17.85	10.817	8.258	4.186	0.530252	1.26543	0.516749	0.744422	-0.598505	0.91927	0.46058	0.620746	-1.21612	1.31016	0.141171	0.263076
MSTRG.60	MSTRG.60.1	1236	fgr:FG10337.1	78.26	hypothetical protein	-	-	-	gi|531867464|gb|EQL04221.1|	98.69	C6 transcription factor [Ophiocordyceps sinensis CO18]	-	-	-	-	272	114	270	157	156	207	35.192	15.94	29.753	22.23	13.935	18.788	0.0105131	4.17865	0.990711	1	-0.561128	4.11575	0.331148	0.490555	-0.665278	4.19752	0.258492	0.408228
MSTRG.61	rna60-EQL04225.1	1122	fgr:FG03105.1	49.26	hypothetical protein	-	-	-	gi|531867468|gb|EQL04225.1|	94.91	hypothetical protein OCS_00061 [Ophiocordyceps sinensis CO18]	-	-	-	-	286	229	351	218	222	159	37.879	33.06	39.782	32.096	20.484	14.804	0.0010159	4.60011	1	1	-0.927738	4.4084	0.0689941	0.156447	-1.01704	4.48913	0.0755973	0.166332
MSTRG.62	rna61-EQL04226.1	1359	fgr:FG02408.1	51.54	hypothetical protein	-	-	-	gi|531867469|gb|EQL04226.1|	100	glycoside hydrolase family 64 protein [Ophiocordyceps sinensis CO18]	sp|P22222|E13B_CELCE	28.88	Glucan endo-1,3-beta-glucosidase OS=Cellulosimicrobium cellulans PE=1 SV=1	GO:0008152,GO:0016787	664	665	680	448	486	556	65.541	71.463	57.557	49.226	33.431	38.568	-0.379001	5.78934	0.451503	0.690986	-0.848195	5.80454	0.0488049	0.119692	-0.558284	5.64573	0.281257	0.435289
MSTRG.63	MSTRG.63.1	1285	-	-	-	-	-	-	-	-	-	-	-	-	-	26	26	27	16	94	96	2.924	3.186	2.598	1.996	7.362	7.582	-0.420513	1.20522	0.593919	0.796164	1.36834	2.39298	0.0333837	0.0903858	1.70105	2.32905	0.0189062	0.058438
MSTRG.64	MSTRG.64.1	3489	fgr:FG02126.1	75.18	hypothetical protein; K06634 cyclin H	YPR025c	28.57	[DKL] KOG2496 Cdk activating kinase (CAK)/RNA polymerase II transcription initiation/nucleotide excision repair factor TFIIH/TFIIK, cyclin H subunit	gi|531867471|gb|EQL04228.1|	99.63	Cyclin-related protein [Ophiocordyceps sinensis CO18]	sp|P37366|CCL1_YEAST	28.57	Cyclin CCL1 OS=Saccharomyces cerevisiae (strain ATCC 204508 / S288c) GN=CCL1 PE=1 SV=1	-	1521	892	884.73	324	1295.46	1106.28	124.793	85.271	67.503	32.347	77.279	69.125	-1.18073	6.33999	0.0317106	0.129417	-0.490743	6.78597	0.237539	0.386361	0.601908	6.27245	0.259888	0.409871
MSTRG.65	MSTRG.65.1	10323	nfi:NFIA_002920	65.05	MFS transporter, putative	SPCC757.13	36.07	[G] KOG2533 Permease of the major facilitator superfamily	gi|531867467|gb|EQL04224.1|	100	duf1680 domain containing protein [Ophiocordyceps sinensis CO18]	sp|B5BP49|YP55_SCHPO	38.86	Uncharacterized transporter C460.05 OS=Schizosaccharomyces pombe (strain 972 / ATCC 24843) GN=SPBC460.05 PE=3 SV=1	-	2093	1481	3150	2123	4251	3553	36.253	24.08	50.896	43.206	80.831	48.23	0.428819	7.61252	0.399221	0.643694	0.637647	7.9355	0.140674	0.26401	0.118801	8.18201	0.81385	0.891745
MSTRG.66	MSTRG.66.1	1458	fgr:FG00811.1	66.87	hypothetical protein; K09885 aquaporin rerated protein, other eukaryote	YPR192w	47.85	[G] KOG0223 Aquaporin (major intrinsic protein family)	gi|531867472|gb|EQL04229.1|	100	Major intrinsic protein [Ophiocordyceps sinensis CO18]	sp|P0CD92|AQY1_YEASX	45.86	Aquaporin-1 OS=Saccharomyces cerevisiae GN=AQY1 PE=2 SV=1	GO:0005215,GO:0006810,GO:0016021	11	4	1	5	0	176	1.344	0.615	0.121	0.543	0	16.551	-1.31023	-0.596692	0.31358	0.567042	3.07231	2.01221	0.0518707	0.125593	4.24942	1.93942	0.0189519	0.0585521
MSTRG.67	MSTRG.67.1	764	fgr:FG02110.1	59.09	hypothetical protein	-	-	-	gi|531867473|gb|EQL04230.1|	100	Kazal domain-containing protein [Ophiocordyceps sinensis CO18]	-	-	-	-	242	1749.86	353.57	5879.79	1532.51	21000	102.607	685.642	90.854	2203.3	377.828	5392.72	1.67748	7.65246	0.124806	0.319127	2.96713	8.93311	0.00462101	0.0190617	1.19253	9.29652	0.301726	0.45872
MSTRG.68	MSTRG.68.1	1716	pno:SNOG_16466	66.67	hypothetical protein	CE05969	46.58	[CR] KOG0134 NADH:flavin oxidoreductase/12-oxophytodienoate reductase	gi|342869580|gb|EGU73208.1|	72.73	hypothetical protein FOXB_16284 [Fusarium oxysporum Fo5176]	sp|P32382|NADO_THEBR	32.5	NADH oxidase OS=Thermoanaerobacter brockii PE=1 SV=1	GO:0010181,GO:0016491,GO:0055114	227	375.14	1295.43	471.21	7459.49	6908	19.69	35.343	96.355	44.293	453.48	418.697	1.3437	5.65941	0.0204088	0.0945217	4.06386	8.18443	3.74334e-15	3.44419e-13	2.63727	8.33597	4.6047e-06	7.77739e-05
MSTRG.69	MSTRG.69.1	784	-	-	-	-	-	-	gi|531867475|gb|EQL04232.1|	100	hypothetical protein OCS_00068 [Ophiocordyceps sinensis CO18]	-	-	-	-	1	2	13	67	131	192	0.192	0.426	2.18	14.601	17.944	26.563	4.6469	1.09755	0.000263523	0.00369883	6.15707	2.7081	1.29266e-11	6.6507e-10	1.39841	3.14475	0.107319	0.215805
MSTRG.70	rna68-EQL04233.1	2250	aor:AOR_1_560024	67.69	AO090010000340; polyamine oxidase; K13366 polyamine oxidase (propane-1,3-diamine-forming) [EC:1.5.3.14]	At5g13700	41.01	[Q] KOG0029 Amine oxidase	gi|531867476|gb|EQL04233.1|	98.95	Amine oxidase [Ophiocordyceps sinensis CO18]	sp|O64411|PAO_MAIZE	41.55	Polyamine oxidase OS=Zea mays GN=PAO PE=1 SV=1	-	1064	651	925	340	2558	1834	116.686	77.458	86.596	41.45	195.948	140.978	-0.62354	6.0436	0.253136	0.498553	0.870795	7.01965	0.0431346	0.109291	1.40712	6.87377	0.00865941	0.0322027
MSTRG.71	MSTRG.71.1	4834	fgr:FG08909.1	48.1	hypothetical protein	SPBC15D4.09c	33.81	[E] KOG0053 Cystathionine beta-lyases/cystathionine gamma-synthases	gi|531867478|gb|EQL04235.1|	95.16	Cys/Met metabolism, pyridoxal phosphate-dependent enzyme [Ophiocordyceps sinensis CO18]	sp|P38675|MET7_NEUCR	44.35	Cystathionine gamma-synthase OS=Neurospora crassa (strain ATCC 24698 / 74-OR23-1A / CBS 708.71 / DSM 1257 / FGSC 987) GN=met-7 PE=3 SV=3	GO:0003824,GO:0008152,GO:0030170	842	827	1750	1450	2951	2879	54.973	66.847	112.73	122.5	128.845	136.994	0.819677	6.75987	0.0892214	0.257204	1.3067	7.29022	0.00193666	0.0093742	0.397165	7.63528	0.425766	0.575797
MSTRG.72	MSTRG.72.1	267	pcs:Pc20g13590	55.88	Pc20g13590	-	-	-	gi|531867477|gb|EQL04234.1|	88.89	Amino acid/polyamine transporter I [Ophiocordyceps sinensis CO18]	-	-	-	-	0	0	0	0	2	1	0	0	0	0	9.379	5.055	-	-	-	-	3.49119	-2.04011	0.316901	0.477562	3.50687	-2.0372	0.324433	0.481127
MSTRG.73	MSTRG.73.1	297	-	-	-	-	-	-	gi|531867477|gb|EQL04234.1|	100	Amino acid/polyamine transporter I [Ophiocordyceps sinensis CO18]	-	-	-	-	0	0	0	0	0	0	0	0	0	0	0	0	-	-	-	-	-	-	-	-	-	-	-	-
MSTRG.74	MSTRG.74.1	2771	fgr:FG03601.1	48.7	hypothetical protein	Hs7710112	28.54	[T] KOG4389 Acetylcholinesterase/Butyrylcholinesterase	gi|531867479|gb|EQL04236.1|	96.08	Carboxylesterase, type B [Ophiocordyceps sinensis CO18]	sp|P21836|ACES_MOUSE	30.08	Acetylcholinesterase OS=Mus musculus GN=Ache PE=1 SV=1	GO:0008152,GO:0016787	341	199	96	70	1123	351	17.342	10.673	4.861	5.393	52.653	12.979	-1.82012	4.02473	0.00348086	0.0268126	0.95977	5.41454	0.096329	0.199817	2.69221	5.05114	6.50107e-05	0.000677298
MSTRG.75	rna72-EQL04237.1	3627	fgr:FG10960.1	64.54	hypothetical protein; K11987 prostaglandin-endoperoxide synthase 2 [EC:1.14.99.1]	Hs4506265	28.39	[R] KOG2408 Peroxidase/oxygenase	gi|531867480|gb|EQL04237.1|	95.5	heme peroxidase [Ophiocordyceps sinensis CO18]	sp|Q4WY82|PPOC_ASPFU	48.92	Linoleate 10R-lipoxygenase OS=Neosartorya fumigata (strain ATCC MYA-4609 / Af293 / CBS 101355 / FGSC A1100) GN=ppoC PE=1 SV=2	GO:0004601,GO:0005506,GO:0006804,GO:0006979,GO:0016705,GO:0020037,GO:0055114	225	60	196	27	2884	3596	8.095	2.345	6.077	1.087	72.398	90.932	-0.583732	3.47452	0.502435	0.732027	4.04212	7.04019	1.37615e-11	7.01449e-10	4.5347	7.03526	3.12602e-09	1.60887e-07
MSTRG.76	MSTRG.76.1	4361	fgr:FG10961.1	81.33	hypothetical protein; K11866 STAM-binding protein [EC:3.1.2.15]	SPAC19B12.10	54.26	[T] KOG2880 SMAD6 interacting protein AMSH, contains JAB/MPN/Mov34 domain	gi|531867481|gb|EQL04238.1|	91.64	Mov34/MPN/PAD-1 [Ophiocordyceps sinensis CO18]	sp|Q9P371|SST2_SCHPO	54.26	AMSH-like protease sst2 OS=Schizosaccharomyces pombe (strain 972 / ATCC 24843) GN=sst2 PE=1 SV=1	-	1163.7	1149.36	1685.11	2237.28	3077.58	2705.99	69.221	76.015	69.256	124.988	142.788	105.508	0.689176	7.14824	0.188604	0.418019	0.823795	7.4342	0.0516641	0.125261	0.0427958	7.7872	0.935552	0.977694
MSTRG.77	MSTRG.77.1	509	fgr:FG10961.1	72.22	hypothetical protein; K11866 STAM-binding protein [EC:3.1.2.15]	SPAC19B12.10	47.27	[T] KOG2880 SMAD6 interacting protein AMSH, contains JAB/MPN/Mov34 domain	gi|531867481|gb|EQL04238.1|	100	Mov34/MPN/PAD-1 [Ophiocordyceps sinensis CO18]	sp|Q9P371|SST2_SCHPO	47.27	AMSH-like protease sst2 OS=Schizosaccharomyces pombe (strain 972 / ATCC 24843) GN=sst2 PE=1 SV=1	-	39.3	34.64	115.89	167.72	93.42	96.01	22.298	21.697	54.82	103.458	36.751	38.366	1.87292	3.04867	0.00776655	0.0478527	0.85611	2.53806	0.17081	0.305114	-1.11034	3.54998	0.0926454	0.19355
MSTRG.78	rna74-EQL04239.1	1434	fgr:FG10964.1	79.52	hypothetical protein; K12196 vacuolar protein-sorting-associated protein 4	YPR173c	54.44	[O] KOG0739 AAA+-type ATPase	gi|531867482|gb|EQL04239.1|	99.6	vacuolar protein sorting-associated protein VPS4 [Ophiocordyceps sinensis CO18]	sp|P52917|VPS4_YEAST	54.44	Vacuolar protein sorting-associated protein 4 OS=Saccharomyces cerevisiae (strain ATCC 204508 / S288c) GN=VPS4 PE=1 SV=1	GO:0005524	565	550	422	196	831	843	62.933	67.211	39.865	23.965	64.348	66.94	-1.02542	5.29054	0.0586181	0.194602	0.0890227	5.95878	0.831322	0.905827	1.02743	5.60052	0.0567452	0.134681
MSTRG.79	rna75-EQL04240.1	738	-	-	-	-	-	-	gi|531867483|gb|EQL04240.1|	100	hypothetical protein OCS_00076 [Ophiocordyceps sinensis CO18]	-	-	-	-	51	38	115	70	23	16	10.907	8.88	20.93	16.565	3.419	2.404	0.910929	2.62631	0.179214	0.405233	-1.67464	1.70557	0.017289	0.0543606	-2.67442	2.51865	0.000368623	0.00273609
MSTRG.80	rna76-EQL04241.1	1655	fgr:FG10965.1	50.67	hypothetical protein	-	-	-	gi|531867484|gb|EQL04241.1|	99.81	Ribosomal RNA adenine methylase transferase [Ophiocordyceps sinensis CO18]	-	-	-	GO:0000179,GO:0031167	358	419	494	479	159	256	29.378	37.424	34.8	43.802	9.096	14.76	0.2166	5.31018	0.684386	0.857642	-1.40426	4.86214	0.00588221	0.0231461	-1.71237	5.11007	0.00254987	0.0124148
MSTRG.81	MSTRG.81.1	2759	fgr:FG10966.1	62.94	hypothetical protein	Hs13129086	31.86	[R] KOG2458 Endoplasmic reticulum protein EP58, contains filamin rod domain and KDEL motif	gi|531867485|gb|EQL04242.1|	99.73	Lipopolysaccharide-modifying protein [Ophiocordyceps sinensis CO18]	sp|Q5K8R6|CXT1_CRYNJ	28.35	Beta-1,2-xylosyltransferase 1 OS=Cryptococcus neoformans var. neoformans serotype D (strain JEC21 / ATCC MYA-565) GN=CXT1 PE=1 SV=1	-	748	703	1503	1623	715	596	43.637	44.686	73.078	104.116	28.476	24.8	1.0154	6.68503	0.0395351	0.1505	-0.643555	6.00554	0.121187	0.236302	-1.74985	6.79303	0.000570524	0.00383974
MSTRG.82	MSTRG.82.1	406	ncr:NCU02221	96.88	hypothetical protein	-	-	-	gi|667725223|gb|KFA67024.1|	96.88	hypothetical protein S40285_05133 [Stachybotrys chlorohalonata IBT 40285]	-	-	-	-	15	14	19	9	22	37	15.287	15.966	15.725	9.751	15.471	26.625	-0.210813	0.530116	0.850627	0.955629	0.527982	1.07204	0.51617	0.669539	0.650959	1.04427	0.457312	0.605403
MSTRG.83	rna80-EQL04245.1	1451	fgr:FG10765.1	51.28	hypothetical protein; K10729 DNA replication regulator SLD2	-	-	-	gi|531867488|gb|EQL04245.1|	100	DNA replication regulator SLD2 [Ophiocordyceps sinensis CO18]	sp|Q4HW93|SLD2_GIBZE	51.28	DNA replication regulator SLD2 OS=Gibberella zeae (strain PH-1 / ATCC MYA-4620 / FGSC 9075 / NRRL 31084) GN=SLD2 PE=3 SV=1	-	133	65	200	131	93	67	12.758	6.785	16.458	13.994	6.216	4.519	0.613616	3.56144	0.346574	0.591366	-0.786702	3.08262	0.20524	0.348156	-1.49154	3.57988	0.0191094	0.058951
MSTRG.84	MSTRG.84.1	2658	nfi:NFIA_068060	39.1	RING finger domain protein	SPBC16G5.03	42.31	[O] KOG0800 FOG: Predicted E3 ubiquitin ligase	gi|531867487|gb|EQL04244.1|	100	RING finger domain protein [Ophiocordyceps sinensis CO18]	-	-	-	GO:0008270	355	191	210	107	514	478	26.295	12.404	11.699	7.253	24.575	21	-0.935802	4.28362	0.121541	0.314395	0.3802	5.07359	0.438102	0.597546	1.2256	4.78803	0.0302959	0.0836386
MSTRG.85	MSTRG.85.1	6470	fgr:FG10766.1	58.36	hypothetical protein; K00558 DNA (cytosine-5-)-methyltransferase [EC:2.1.1.37]	-	-	-	gi|685851409|ref|XP_009252737.1|	59.37	hypothetical protein FPSE_01342 [Fusarium pseudograminearum CS3096]	sp|Q27746|DNMT1_PARLI	26.56	DNA (cytosine-5)-methyltransferase PliMCI OS=Paracentrotus lividus GN=DNMT PE=2 SV=1	GO:0005488,GO:0006306,GO:0008168	801.81	643.07	1276.72	885.02	1485.84	1792.83	14.576	12.692	20.002	17.987	18.84	22.895	0.448859	6.32249	0.35499	0.599106	0.691496	6.66748	0.0841154	0.18002	0.151792	6.91726	0.754182	0.847048
MSTRG.86	MSTRG.86.1	1545	-	-	-	-	-	-	gi|531865951|gb|EQL02799.1|	59.49	hypothetical protein OCS_01490 [Ophiocordyceps sinensis CO18]	-	-	-	-	475.19	343.93	13.28	53.98	106.16	29.17	42.779	33.712	1.03	5.414	6.665	1.843	-3.59686	4.38247	7.01159e-06	0.000219745	-3.09281	4.62057	2.67815e-06	3.5986e-05	0.405378	2.25131	0.691242	0.79938
MSTRG.87	MSTRG.87.1	1650	-	-	-	-	-	-	-	-	-	-	-	-	-	2	4	1	0	18	15	0.305	0.665	0.13	0	1.909	1.606	-2.46704	-1.56579	0.22587	0.466538	1.91736	0.00525906	0.0444978	0.111728	4.34676	-0.184613	0.00101806	0.00601734
MSTRG.88	MSTRG.88.2	3140	fgr:FG08393.1	61.18	hypothetical protein	-	-	-	gi|531867424|gb|EQL04182.1|	95.25	Copper fist DNA binding domain protein [Ophiocordyceps sinensis CO18]	sp|P45815|CRF1_YARLI	52.5	Copper resistance protein CRF1 OS=Yarrowia lipolytica (strain CLIB 122 / E 150) GN=CRF1 PE=3 SV=1	GO:0003677,GO:0003700,GO:0005507,GO:0005634,GO:0005667,GO:0006355,GO:0045449	586.62	513.02	477.31	685.88	837.84	930.67	38.591	34.728	24.084	46.864	36.801	37.173	0.0177273	5.6998	0.974811	1	0.191814	5.99001	0.644094	0.767948	0.0803798	6.06293	0.881348	0.940019
MSTRG.89	MSTRG.89.1	4395	fgr:FG08392.1	64.66	hypothetical protein	-	-	-	gi|629691561|ref|XP_007811072.1|	73.15	C6 finger domain-containing protein [Metarhizium acridum CQMa 102]	sp|Q750N3|RGT1_ASHGO	63.93	Glucose transport transcription regulator RGT1 OS=Ashbya gossypii (strain ATCC 10895 / CBS 109.51 / FGSC 9923 / NRRL Y-1056) GN=RGT1 PE=3 SV=1	-	1133.38	1329.98	905.69	740.12	546.16	756.33	41.278	50.054	27.702	27.665	11.57	16.393	-0.706381	6.54802	0.145678	0.353555	-1.42049	6.5181	0.00065881	0.00386841	-0.804153	6.11743	0.111737	0.222597
MSTRG.90	rna83-EQL04184.1	896	fgr:FG08391.1	62.72	hypothetical protein	-	-	-	gi|531867426|gb|EQL04184.1|	100	hypothetical protein OCS_00084 [Ophiocordyceps sinensis CO18]	-	-	-	-	72	59	44	127	47	100	13.357	11.952	6.967	26.118	6.075	13.049	0.377342	2.8511	0.628513	0.821674	-0.321888	2.70055	0.62924	0.756789	-0.79851	2.99131	0.329656	0.48482
MSTRG.91	MSTRG.91.1	634	fgr:FG08391.1	59.14	hypothetical protein	-	-	-	gi|531867426|gb|EQL04184.1|	100	hypothetical protein OCS_00084 [Ophiocordyceps sinensis CO18]	-	-	-	-	19	20	15	44	23	41	6.537	7.55	4.36	16.659	5.503	9.934	0.577116	1.29675	0.529778	0.757269	0.217415	1.29946	0.781507	0.872027	-0.457197	1.63332	0.607092	0.729593
MSTRG.92	MSTRG.92.1	4981	pan:PODANSg2940	52.83	hypothetical protein; K12571 PAB-dependent poly(A)-specific ribonuclease subunit 2 [EC:3.1.13.4]	SPAC22G7.04	44.51	[L] KOG1275 PAB-dependent poly(A) ribonuclease, subunit PAN2	gi|531867427|gb|EQL04185.1|	99.65	PAB-dependent poly(A)-specific ribonuclease subunit PAN2 [Ophiocordyceps sinensis CO18]	sp|Q2GSV2|PAN2_CHAGB	73.97	PAB-dependent poly(A)-specific ribonuclease subunit PAN2 OS=Chaetomium globosum (strain ATCC 6205 / CBS 148.51 / DSM 1962 / NBRC 6347 / NRRL 1970) GN=PAN2 PE=3 SV=2	-	1014	1001	1176	737	1086	1137	28.158	30.113	28.092	22.878	21.056	22.149	-0.222052	6.4581	0.648073	0.838153	-0.355694	6.59902	0.367223	0.525982	-0.222246	6.54603	0.64955	0.766436
MSTRG.93	rna85-EQL04186.1	1151	fgr:FG08607.1	80.85	hypothetical protein; K03115 casein kinase II subunit beta	SPBC2G5.02c	48.15	[TDK] KOG3092 Casein kinase II, beta subunit	gi|629691555|ref|XP_007811069.1|	86	casein kinase II beta subunit [Metarhizium acridum CQMa 102]	sp|Q8TG12|CSK2B_NEUCR	70.21	Casein kinase II subunit beta-1 OS=Neurospora crassa (strain ATCC 24698 / 74-OR23-1A / CBS 708.71 / DSM 1257 / FGSC 987) GN=ckb-1 PE=2 SV=1	GO:0005956,GO:0016301,GO:0019887,GO:0045859	282	239	254	245	199	136	42.384	39.168	32.629	40.886	20.832	14.365	-0.163312	4.53878	0.773031	0.910188	-1.13177	4.35945	0.0280128	0.0792471	-1.05858	4.33239	0.0708253	0.158811
MSTRG.94	MSTRG.94.1	2332	mgr:MGG_02030	39.95	MG02030.4; hypothetical protein	-	-	-	gi|531867429|gb|EQL04187.1|	99.08	ankyrin 2,3/unc44 [Ophiocordyceps sinensis CO18]	-	-	-	-	290.86	236.77	270.39	268.15	659.76	405.53	19.126	17.784	15.178	20.234	27.962	16.226	-0.0702667	4.60133	0.90355	0.983777	0.518592	5.11663	0.282951	0.441315	0.498865	5.14674	0.368494	0.519616
MSTRG.95	MSTRG.95.1	3873	fgr:FG08606.1	49.37	hypothetical protein	CE05235	28.46	[BT] KOG2132 Uncharacterized conserved protein, contains JmjC domain	gi|531867430|gb|EQL04188.1|	98.92	fic/DOC family protein [Ophiocordyceps sinensis CO18]	sp|A8X181|FICD_CAEBR	31.71	Adenosine monophosphate-protein transferase FICD homolog OS=Caenorhabditis briggsae GN=fic-1 PE=3 SV=1	-	583.38	562.79	1090.89	523.07	997.79	783.86	21.147	19.615	37.397	30.027	22.857	21.052	0.321996	5.92153	0.526957	0.754161	0.138457	6.02366	0.741383	0.84223	-0.269821	6.25287	0.599261	0.72281
MSTRG.96	MSTRG.96.1	314	-	-	-	-	-	-	gi|531867430|gb|EQL04188.1|	100	fic/DOC family protein [Ophiocordyceps sinensis CO18]	-	-	-	-	4	1	0	1	6	2	8.016	2.295	0	2.048	8.233	2.843	-2.13302	-1.66246	0.332631	0.581401	0.18742	-1.09979	1	1	2.27636	-1.41809	0.180998	0.316486
MSTRG.97	MSTRG.97.1	2581	fgr:FG08604.1	48.24	hypothetical protein	-	-	-	gi|531867432|gb|EQL04190.1|	99.25	Ran-binding-domain-containing protein [Ophiocordyceps sinensis CO18]	sp|Q09721|YA4A_SCHPO	31.46	Uncharacterized protein C31A2.10 OS=Schizosaccharomyces pombe (strain 972 / ATCC 24843) GN=SPAC31A2.10 PE=4 SV=2	-	750.62	1010.21	420.11	205.93	748.21	643.14	41.255	57.09	19.037	11.946	28.51	24.457	-1.66875	5.7736	0.00194041	0.017272	-0.847655	6.21842	0.0417635	0.106588	0.736295	5.43602	0.170899	0.303116
MSTRG.98	MSTRG.98.1	872	mgr:MGG_00449	54.9	MG00449.4; hypothetical protein; K03267 peptide chain release factor subunit 3	-	-	-	gi|729185126|emb|CEJ90980.1|	72.55	Putative Eukaryotic peptide chain release factor GTP-binding subunit [Torrubiella hemipterigena]	-	-	-	-	260	231	635	446.93	437	309.23	48.955	47.483	101.987	93.278	57.301	40.938	1.00633	5.11964	0.0577863	0.193043	0.106847	4.78747	0.829766	0.904858	-0.987863	5.43415	0.0644086	0.147696
MSTRG.99	MSTRG.99.1	837	mgr:MGG_00449	54.9	MG00449.4; hypothetical protein; K03267 peptide chain release factor subunit 3	-	-	-	gi|729185126|emb|CEJ90980.1|	72.55	Putative Eukaryotic peptide chain release factor GTP-binding subunit [Torrubiella hemipterigena]	-	-	-	-	0	0	0	10.07	0	14.77	0	0	0	2.205	0	2.053	5.47094	-1.27041	0.0440822	0.161057	5.71765	-1.01575	0.03294	0.0895865	-0.0686963	-0.393292	1	1
MSTRG.100	MSTRG.100.1	2361	fgr:FG08603.1	82.33	hypothetical protein; K03267 peptide chain release factor subunit 3	SPCC584.04	64.06	[J] KOG0459 Polypeptide release factor 3	gi|629691549|ref|XP_007811066.1|	88.55	putative translation release factor erf3 [Metarhizium acridum CQMa 102]	sp|O13354|ERF3_CANAX	63.82	Eukaryotic peptide chain release factor GTP-binding subunit OS=Candida albicans GN=SUP35 PE=3 SV=1	GO:0003746,GO:0003747,GO:0003924,GO:0005525,GO:0005840,GO:0006184,GO:0006444,GO:0006448,GO:0006449,GO:0018444	1718.97	1810.79	2829.49	1726.96	1671.4	1867.18	93.62	107.257	132.51	104.963	63.476	71.45	0.21672	7.48629	0.667935	0.849503	-0.495725	7.34904	0.238827	0.387759	-0.800801	7.55501	0.112021	0.222877
MSTRG.101	MSTRG.101.1	6332	fgr:FG08603.1	82.33	hypothetical protein; K03267 peptide chain release factor subunit 3	SPCC584.04	64.06	[J] KOG0459 Polypeptide release factor 3	gi|629691549|ref|XP_007811066.1|	88.55	putative translation release factor erf3 [Metarhizium acridum CQMa 102]	sp|O13354|ERF3_CANAX	63.82	Eukaryotic peptide chain release factor GTP-binding subunit OS=Candida albicans GN=SUP35 PE=3 SV=1	-	64.99	66.6	314.59	129.67	101.17	140.33	1.208	1.342	5.038	2.696	1.311	1.834	1.56563	3.63992	0.0171011	0.0836255	0.370992	3.06356	0.535649	0.686523	-1.28232	4.0163	0.0416001	0.106349
MSTRG.102	MSTRG.102.1	3022	pan:PODANSg2501	67.71	hypothetical protein	-	-	-	gi|531867433|gb|EQL04191.1|	100	ATP synthase F0 [Ophiocordyceps sinensis CO18]	-	-	-	-	59.03	92.6	17.92	10.37	43.43	242.49	2.439	4.151	0.64	0.481	3.419	11.241	-2.59097	2.11924	0.000935345	0.00979081	0.40349	3.2923	0.606752	0.738178	2.90817	2.69967	0.00175852	0.0092424
MSTRG.103	MSTRG.103.1	2220	act:ACLA_099070	64.35	MFS transporter, putative	YLR004c	31.94	[G] KOG2533 Permease of the major facilitator superfamily	gi|531867434|gb|EQL04192.1|	73.53	allantoate permease [Ophiocordyceps sinensis CO18]	sp|Q07904|THI73_YEAST	31.94	Thiamine pathway transporter THI73 OS=Saccharomyces cerevisiae (strain ATCC 204508 / S288c) GN=THI73 PE=1 SV=1	-	609	609	4234	2399	4278	6128	42.023	45.514	249.906	184.153	204.887	295.787	2.28755	7.39422	1.6469e-05	0.000424836	2.59855	7.85841	2.26408e-08	5.74304e-07	0.221752	8.54946	0.671992	0.784505
MSTRG.104	rna92-EQL04193.1	2583	fgr:FG08601.1	86.17	similar to phosphoenolpyruvate carboxykinase; K01610 phosphoenolpyruvate carboxykinase (ATP) [EC:4.1.1.49]	-	-	-	gi|531867435|gb|EQL04193.1|	94.49	phosphoenolpyruvate carboxykinase [Ophiocordyceps sinensis CO18]	sp|Q7RVS9|PCKA_NEUCR	84.47	Phosphoenolpyruvate carboxykinase [ATP] OS=Neurospora crassa (strain ATCC 24698 / 74-OR23-1A / CBS 708.71 / DSM 1257 / FGSC 987) GN=acu-6 PE=3 SV=2	GO:0004612,GO:0005524,GO:0006094,GO:0006099,GO:0015976,GO:0016301,GO:0016310	1054	1611	28723	13032	25856	20513	77.294	128.552	1809.15	1065.46	1321.97	1057.1	3.78139	9.85864	1.1113e-09	1.44044e-07	3.60917	9.90283	3.1248e-12	1.80457e-10	-0.255695	10.9437	0.633838	0.752699
MSTRG.105	MSTRG.105.1	9709	fgr:FG08491.1	69.28	hypothetical protein	SPBC582.10c	40.24	[KL] KOG1001 Helicase-like transcription factor HLTF/DNA helicase RAD5, DEAD-box superfamily	gi|531867441|gb|EQL04199.1|	100	SNF2 family helicase/ATPase [Ophiocordyceps sinensis CO18]	sp|Q7S6J4|HSE1_NEUCR	73.55	Class E vacuolar protein-sorting machinery protein hse1 OS=Neurospora crassa (strain ATCC 24698 / 74-OR23-1A / CBS 708.71 / DSM 1257 / FGSC 987) GN=hse1 PE=3 SV=1	GO:0003677,GO:0004386,GO:0005524,GO:0008152	1044.14	500.49	2846.51	474.49	553.81	578.75	18.268	8.579	54.607	8.204	7.818	5.186	0.869962	6.66377	0.194068	0.424484	-0.923432	5.97315	0.0436368	0.11005	-1.88019	6.68479	0.00412603	0.0180903
MSTRG.106	MSTRG.106.1	7187	fgr:FG08491.1	69.28	hypothetical protein	SPBC1734.08	39.44	[T] KOG2199 Signal transducing adaptor protein STAM/STAM2	gi|629688959|ref|XP_007809771.1|	74.64	autophagy protein Atg13 [Metarhizium acridum CQMa 102]	sp|Q7S6J4|HSE1_NEUCR	73.55	Class E vacuolar protein-sorting machinery protein hse1 OS=Neurospora crassa (strain ATCC 24698 / 74-OR23-1A / CBS 708.71 / DSM 1257 / FGSC 987) GN=hse1 PE=3 SV=1	GO:0006914	1642.86	1394.51	2604.49	3132.51	3229.19	3301.25	29.761	27.454	40.617	63.314	40.702	41.947	0.838589	7.63152	0.108825	0.292962	0.610753	7.69031	0.149549	0.276508	-0.320612	8.1526	0.536754	0.675479
MSTRG.107	MSTRG.107.1	3324	fgr:FG08478.1	91.91	hypothetical protein; K02936 large subunit ribosomal protein L7Ae	YLL045c	73.33	[J] KOG3166 60S ribosomal protein L7A	gi|531867436|gb|EQL04194.1|	98.29	ribosomal protein L8 [Ophiocordyceps sinensis CO18]	sp|P29453|RL8B_YEAST	73.33	60S ribosomal protein L8-B OS=Saccharomyces cerevisiae (strain ATCC 204508 / S288c) GN=RPL8B PE=1 SV=3	-	9507	7602	1650	891	5575.23	5882.97	1401.79	1105.06	189.278	128.844	522.816	509.172	-2.90772	8.82385	2.27494e-07	1.24732e-05	-1.06959	9.40562	0.0159666	0.0508059	1.74905	8.17059	0.00083364	0.00517663
MSTRG.108	MSTRG.108.1	1780	-	-	-	-	-	-	-	-	-	-	-	-	-	0	0	0	0	7.77	16.03	0	0	0	0	0.407	0.842	-	-	-	-	6.37876	-0.563019	0.000792151	0.00449301	6.39278	-0.56285	0.00115911	0.00667037
MSTRG.109	rna94-EQL04195.1	1170	fgr:FG08479.1	79.39	hypothetical protein; K14168 cytoplasmic tRNA 2-thiolation protein 1 [EC:2.7.7.-]	SPBC2G5.03	67.53	[R] KOG2840 Uncharacterized conserved protein with similarity to predicted ATPase of the PP-loop superfamily	gi|531867437|gb|EQL04195.1|	100	VEG136 protein [Ophiocordyceps sinensis CO18]	sp|A2Q879|CTU1_ASPNC	79.21	Cytoplasmic tRNA 2-thiolation protein 1 OS=Aspergillus niger (strain CBS 513.88 / FGSC A1513) GN=ncs6 PE=3 SV=1	GO:0000049,GO:0002143,GO:0005829,GO:0016779,GO:0016787,GO:0032447	97	113	103	90	304	353	11.448	14.536	10.409	11.82	25.007	29.284	-0.240012	3.21608	0.718126	0.878339	1.14342	4.20569	0.0277977	0.0788228	1.29382	4.18018	0.0285295	0.080022
MSTRG.110	MSTRG.110.1	886	fgr:FG08480.1	44.74	hypothetical protein	-	-	-	gi|517319241|emb|CCT70091.1|	50	uncharacterized protein FFUJ_06030 [Fusarium fujikuroi IMI 58289]	-	-	-	-	409	246	113	21	703	741	106.401	70.008	24.966	6.03	127.251	135.581	-2.51258	4.17467	0.000720432	0.00803366	0.656953	5.50036	0.151957	0.279437	3.08274	4.97684	1.36853e-05	0.00019292
MSTRG.111	MSTRG.111.1	3674	fgr:FG08481.1	57.51	hypothetical protein; K11378 histone acetyltransferase SAS3 [EC:2.3.1.48]	SPAC17G8.13c	45.16	[B] KOG2747 Histone acetyltransferase (MYST family)	gi|531867438|gb|EQL04196.1|	100	Acyl-CoA N-acyltransferase [Ophiocordyceps sinensis CO18]	sp|Q10325|MST2_SCHPO	45.16	Histone acetyltransferase mst2 OS=Schizosaccharomyces pombe (strain 972 / ATCC 24843) GN=mst2 PE=1 SV=1	GO:0000123,GO:0004402,GO:0006355,GO:0008270,GO:0016573,GO:0042967	624.15	439.9	1203.41	1374.09	977.44	1000.33	21.745	16.48	36.358	54.368	23.953	24.334	1.19648	6.35512	0.0194154	0.0912456	0.405862	6.0539	0.333188	0.49277	-0.884123	6.76963	0.0743634	0.164534
MSTRG.112	MSTRG.112.1	1915	fgr:FG08489.1	77.56	hypothetical protein; K15110 solute carrier family 25 (mitochondrial 2-oxodicarboxylate transporter), member 21	SPAC328.09	54.37	[C] KOG0754 Mitochondrial oxodicarboxylate carrier protein	gi|531867439|gb|EQL04197.1|	90.59	mitochondrial 2-oxodicarboxylate carrier 2 [Ophiocordyceps sinensis CO18]	sp|Q9P3T7|ODC_SCHPO	54.37	Probable mitochondrial 2-oxodicarboxylate carrier OS=Schizosaccharomyces pombe (strain 972 / ATCC 24843) GN=SPAC328.09 PE=3 SV=1	GO:0016021,GO:0055085	1152.85	621.1	687.59	328.91	638.56	814.67	115.794	70.572	61.871	42.349	43.341	59.937	-0.96106	5.96614	0.0728262	0.225613	-0.765939	6.2325	0.0783268	0.171341	0.103822	5.76959	0.844482	0.913286
MSTRG.113	rna97-EQL04198.1	567	ssl:SS1G_09551	46.15	hypothetical protein	-	-	-	gi|531867440|gb|EQL04198.1|	100	SET domain protein [Ophiocordyceps sinensis CO18]	-	-	-	-	26	13	49	20	89	84	8.186	4.49	13.053	6.929	19.479	18.604	0.652031	1.33254	0.432625	0.672908	1.66156	2.19238	0.01591	0.0506703	0.919748	2.41119	0.198943	0.338532
MSTRG.114	MSTRG.114.1	5255	fgr:FG08490.1	60.08	hypothetical protein	SPCC330.11	25.94	[S] KOG0783 Uncharacterized conserved protein, contains ankyrin and BTB/POZ domains	gi|531867442|gb|EQL04200.1|	100	BTB domain and ankyrin repeat containing protein [Ophiocordyceps sinensis CO18]	sp|O74881|BTB1_SCHPO	25.94	BTB/POZ domain-containing protein 1 OS=Schizosaccharomyces pombe (strain 972 / ATCC 24843) GN=btb1 PE=1 SV=1	-	956	642	1609	1251	854	836	23.687	16.994	33.788	34.416	14.583	14.199	0.722839	6.62741	0.139175	0.342682	-0.405878	6.23219	0.319334	0.478719	-1.22036	6.76994	0.0114786	0.0400394
MSTRG.115	MSTRG.115.1	8316	fgr:FG08487.1	58.45	hypothetical protein; K14297 nuclear pore complex protein Nup98-Nup96	SPAC1486.05	31.13	[YU] KOG0845 Nuclear pore complex, Nup98 component (sc Nup145/Nup100/Nup116)	gi|531867443|gb|EQL04201.1|	92.24	Nuclear protein 96 [Ophiocordyceps sinensis CO18]	sp|Q9UTK4|NU189_SCHPO	31.13	Nucleoporin nup189 OS=Schizosaccharomyces pombe (strain 972 / ATCC 24843) GN=nup189 PE=1 SV=1	-	3807.45	3813.13	9736.33	10675.5	2387.72	2148.29	56.994	61.404	136.536	194.332	25.613	22.307	1.32989	9.29484	0.0125225	0.0672843	-1.24708	8.1908	0.00392827	0.0168374	-2.66785	9.33563	1.56943e-06	3.15941e-05
MSTRG.116	MSTRG.116.1	1606	-	-	-	-	-	-	-	-	-	-	-	-	-	170.55	173.87	68.67	89.52	216.28	364.71	15.197	16.856	5.251	8.884	13.429	22.843	-1.19449	3.56078	0.0646687	0.207793	0.25611	4.36526	0.627093	0.754806	1.35712	3.98822	0.0354632	0.094931
MSTRG.117	rna101-EQL04202.1	667	fgr:FG08486.1	80.39	hypothetical protein	YOR257w	35.62	[ZD] KOG0028 Ca2+-binding protein (centrin/caltractin), EF-Hand superfamily protein	gi|531867444|gb|EQL04202.1|	97.39	centrin [Ophiocordyceps sinensis CO18]	sp|P06704|CDC31_YEAST	35.62	Cell division control protein 31 OS=Saccharomyces cerevisiae (strain ATCC 204508 / S288c) GN=CDC31 PE=1 SV=2	GO:0005509	35	43	39	54	30	49	9.947	13.382	9.398	16.921	5.926	9.793	0.175307	2.03028	0.81889	0.937313	-0.480917	1.91993	0.484486	0.642098	-0.749139	2.09184	0.323539	0.481127
MSTRG.118	MSTRG.118.1	5724	fgr:FG08485.1	59.82	hypothetical protein; K12471 epsin	SPCC162.07	57.14	[F] KOG2056 Equilibrative nucleoside transporter protein	gi|531867445|gb|EQL04203.1|	99.83	hypothetical protein OCS_00103 [Ophiocordyceps sinensis CO18]	sp|O74423|ENT1_SCHPO	57.14	Epsin-1 OS=Schizosaccharomyces pombe (strain 972 / ATCC 24843) GN=ent1 PE=1 SV=1	-	1255.35	1376.62	2935.02	4060.37	1706.02	1846.6	27.616	33.185	55.609	99.643	26.127	28.477	1.33903	7.77075	0.0135066	0.0711876	-0.0675003	7.12046	0.871932	0.933218	-1.49877	8.04122	0.00551447	0.0226708
MSTRG.119	MSTRG.119.3	1214	ncr:NCU04083	36.34	hypothetical protein	-	-	-	gi|531867445|gb|EQL04203.1|	99.72	hypothetical protein OCS_00103 [Ophiocordyceps sinensis CO18]	-	-	-	-	11.65	18.38	35.98	51.63	30.98	28.4	3.805	13.131	10.567	19.471	8.067	10.03	1.46822	1.51293	0.0664113	0.212253	0.466079	1.09172	0.54619	0.693772	-1.09355	1.90052	0.156788	0.285119
MSTRG.120	MSTRG.120.1	201	-	-	-	-	-	-	-	-	-	-	-	-	-	0	0	0	0	0	0	0	0	0	0	0	0	-	-	-	-	-	-	-	-	-	-	-	-
MSTRG.121	MSTRG.121.1	386	-	-	-	-	-	-	-	-	-	-	-	-	-	177	121	172	180	378	570	111.526	84.305	90.028	122.929	165.065	253.085	0.151612	3.89166	0.80272	0.928006	1.18385	4.71846	0.0219381	0.0656125	0.937938	4.81566	0.100853	0.206146
MSTRG.122	rna104-EQL04205.1	1213	fgr:FG08475.1	54.52	hypothetical protein	SPAC3A11.04	24.48	[S] KOG4200 Uncharacterized conserved protein	gi|531867447|gb|EQL04205.1|	99.4	tubulin-tyrosine ligase [Ophiocordyceps sinensis CO18]	sp|O14119|BSCLH_SCHPO	24.48	Seipin homolog OS=Schizosaccharomyces pombe (strain 972 / ATCC 24843) GN=SPAC3A11.04 PE=3 SV=4	GO:0008152,GO:0016874	834	696	1138	1012	2441	2436	99.683	90.639	116.497	134.53	203.301	204.645	0.382331	6.36779	0.432796	0.672975	1.17952	7.07091	0.00402836	0.0171379	0.705977	7.25306	0.162309	0.292141
MSTRG.123	MSTRG.123.1	2775	fgr:FG03364.1	43.44	hypothetical protein	SPAC1B9.01c	39.53	[U] KOG2104 Nuclear transport factor 2	gi|587681609|gb|EWZ28214.1|	62.71	hypothetical protein FOZG_18098 [Fusarium oxysporum Fo47]	sp|Q96VN3|NTF2_EMENI	44.19	Nuclear transport factor 2 OS=Emericella nidulans (strain FGSC A4 / ATCC 38163 / CBS 112.46 / NRRL 194 / M139) GN=ntf2 PE=3 SV=1	-	3276.24	2143.05	635.9	347.03	7354.93	8172.3	231.148	181.014	32.397	25.836	456.509	542.063	-2.61301	7.19951	1.76926e-06	6.87964e-05	1.03354	8.78687	0.0215709	0.064856	3.55613	8.35106	2.89339e-10	2.04999e-08
MSTRG.124	MSTRG.124.1	1267	fgr:FG03364.1	43.44	hypothetical protein	-	-	-	gi|587681609|gb|EWZ28214.1|	62.71	hypothetical protein FOZG_18098 [Fusarium oxysporum Fo47]	-	-	-	-	49.76	62.95	89.1	83.97	52.07	63.7	6.673	9.168	9.973	12.479	4.889	6.064	0.500849	2.72354	0.462045	0.699795	-0.46421	2.44316	0.475582	0.634059	-1.05512	2.82202	0.117345	0.230776
MSTRG.125	MSTRG.125.1	3341	fgr:FG08476.1	82.39	hypothetical protein	-	-	-	gi|531867446|gb|EQL04204.1|	99.14	Beta-lactamase-type transpeptidase fold domain containing protein [Ophiocordyceps sinensis CO18]	-	-	-	-	1515	1416	1989	1550	1584	1226	70.983	72.955	88.432	91.24	42.901	33.408	0.147639	7.17881	0.766645	0.906285	-0.558329	7.05187	0.171903	0.306764	-0.794884	7.21857	0.117072	0.230406
MSTRG.126	rna105-EQL04206.1	326	mgr:MGG_11899	87.5	hypothetical protein	SPAC20G8.05c	56.6	[D] KOG2398 Predicted proline-serine-threonine phosphatase-interacting protein (PSTPIP)	gi|594723021|gb|EXV05907.1|	96.43	FCH and SH3 domain protein [Metarhizium robertsii]	sp|Q09822|CDC15_SCHPO	56.6	Cell division control protein 15 OS=Schizosaccharomyces pombe (strain 972 / ATCC 24843) GN=cdc15 PE=1 SV=2	-	26	23	57	3	7	8	47.408	47.859	81.038	5.623	8.748	10.346	0.0142118	1.31987	1	1	-2.18034	0.794015	0.00589802	0.0231625	-2.2749	0.915971	0.0618487	0.143281
MSTRG.127	MSTRG.127.1	761	-	-	-	-	-	-	-	-	-	-	-	-	-	50.5	44	59.5	56	75.5	75	10.353	9.845	10.391	12.709	10.773	10.803	0.19646	2.29316	0.793539	0.922395	0.188851	2.4846	0.781957	0.872315	-0.0983911	2.63951	0.896813	0.951519
MSTRG.128	MSTRG.128.1	761	-	-	-	-	-	-	-	-	-	-	-	-	-	50.5	44	59.5	56	75.5	75	10.353	9.845	10.391	12.709	10.773	10.803	0.19646	2.29316	0.793551	0.922395	0.188851	2.4846	0.782006	0.872315	-0.0983921	2.63951	0.89684	0.951519
MSTRG.129	rna106-EQL04148.1	677	cim:CIMG_03036	47.48	hypothetical protein	-	-	-	gi|531867389|gb|EQL04148.1|	100	extracellular serine-rich protein [Ophiocordyceps sinensis CO18]	-	-	-	-	94	100	94	360	318	213	25.561	29.761	21.691	108.046	60.165	40.745	1.23467	3.94937	0.104326	0.285314	0.950082	3.96113	0.0790797	0.172542	-0.379276	4.57318	0.606702	0.729366
MSTRG.130	rna107-EQL04149.1	862	fgr:FG06024.1	58.49	hypothetical protein	At3g48890	47.89	[R] KOG1110 Putative steroid membrane receptor Hpr6.6/25-Dx	gi|531867390|gb|EQL04149.1|	100	Cytochrome b5 [Ophiocordyceps sinensis CO18]	sp|Q9M2Z4|MSBP2_ARATH	47.89	Membrane steroid-binding protein 2 OS=Arabidopsis thaliana GN=MSBP2 PE=1 SV=1	GO:0020037	645	413	590	274	884	899	128.462	89.836	100.159	60.451	122.587	125.902	-0.457125	5.41773	0.402221	0.64571	0.267714	5.96605	0.530471	0.681723	0.635448	5.83152	0.222594	0.367418
MSTRG.131	rna108-EQL04150.1	1406	fgr:FG06025.1	55.52	hypothetical protein	-	-	-	gi|531867391|gb|EQL04150.1|	100	hypothetical protein OCS_00109 [Ophiocordyceps sinensis CO18]	-	-	-	-	44	32	289	53	21	27	4.426	3.499	24.91	5.936	1.469	1.904	1.92986	3.12962	0.0159401	0.0796172	-1.14661	1.63209	0.103453	0.211364	-3.16221	3.23865	0.0001772	0.00151404
MSTRG.132	MSTRG.132.1	444	-	-	-	-	-	-	-	-	-	-	-	-	-	39	31	101	8	32	77	18.607	16.279	40.385	4.17	10.599	25.861	0.367773	1.97938	0.714739	0.875924	0.150911	2.05331	0.85158	0.918954	-0.301514	2.29519	0.773666	0.860879
MSTRG.133	MSTRG.133.1	2361	pan:PODANSg6774	92.58	hypothetical protein; K01648 ATP citrate (pro-S)-lyase [EC:2.3.3.8]	SPBC1703.07	78.66	[C] KOG1254 ATP-citrate lyase	gi|531867410|gb|EQL04169.1|	99.8	ATP-citrate synthase subunit 1 [Ophiocordyceps sinensis CO18]	sp|Q8X097|ACL1_NEUCR	91.02	Probable ATP-citrate synthase subunit 1 OS=Neurospora crassa (strain ATCC 24698 / 74-OR23-1A / CBS 708.71 / DSM 1257 / FGSC 987) GN=B14D6.310 PE=3 SV=1	GO:0003878,GO:0004775,GO:0016829,GO:0019643,GO:0042709,GO:0044262,GO:0048037	1260	2735	325	75	1192	884	75.781	180.839	16.848	4.902	49.234	37.866	-3.56583	6.68613	2.7541e-07	1.46037e-05	-1.46569	7.2199	0.00322071	0.0142549	2.02164	5.65242	0.00156933	0.00844743
MSTRG.134	MSTRG.134.1	371	-	-	-	-	-	-	-	-	-	-	-	-	-	219	217	149	165	431	494	150.478	165.162	84.768	122.542	205.111	239.255	-0.564917	4.11343	0.341045	0.587467	0.587884	4.88884	0.220936	0.368632	1.06122	4.73944	0.0628699	0.145028
MSTRG.135	MSTRG.135.1	2728	fgr:FG06040.1	43.12	hypothetical protein; K11339 mortality factor 4-like protein 1	SPAC23H4.12	40	[BK] KOG3001 Dosage compensation regulatory complex/histone acetyltransferase complex, subunit MSL-3/MRG15/EAF3, and related CHROMO domain-containing proteins	gi|632914265|gb|KDB13927.1|	47.68	keratinolytic protein [Villosiclava virens]	sp|Q4WPW2|EAF3_ASPFU	39.11	Chromatin modification-related protein eaf3 OS=Neosartorya fumigata (strain ATCC MYA-4609 / Af293 / CBS 101355 / FGSC A1100) GN=eaf3 PE=3 SV=1	-	469	885	527	651	340	333	41.108	87.629	37.416	63.147	18.168	19.324	-0.295529	5.86741	0.596232	0.798249	-1.52423	5.64208	0.00193545	0.00937252	-1.31699	5.51261	0.0164816	0.0525206
MSTRG.136	rna130-EQL04172.1	3604	fgr:FG06041.1	78.79	hypothetical protein; K00143 L-aminoadipate-semialdehyde dehydrogenase [EC:1.2.1.31]	YBR115c	49.22	[Q] KOG1178 Non-ribosomal peptide synthetase/alpha-aminoadipate reductase and related enzymes	gi|531867413|gb|EQL04172.1|	98.99	L-aminoadipate-semialdehyde dehydrogenase [Ophiocordyceps sinensis CO18]	sp|O74298|LYS2_PENCH	56	L-aminoadipate-semialdehyde dehydrogenase large subunit OS=Penicillium chrysogenum GN=lys2 PE=3 SV=1	GO:0004043,GO:0006554,GO:0019878,GO:0031177,GO:0055114	826	809	1012	455	745	562	28.26	30.075	29.808	17.391	17.778	13.505	-0.33445	6.10633	0.511905	0.740798	-0.821937	6.11158	0.0479588	0.118123	-0.573194	5.97976	0.272389	0.424941
MSTRG.137	MSTRG.137.1	1721	fgr:FG06043.1	57.36	hypothetical protein	-	-	-	gi|531867414|gb|EQL04173.1|	90.46	peptidyl-tRNA hydrolase [Ophiocordyceps sinensis CO18]	-	-	-	GO:0008152,GO:0016787	5496	7114	5040	5814	2603	3075	502.422	741.641	409.478	663.891	155.918	186.611	-0.30895	9.06838	0.566566	0.775304	-1.65583	8.81521	0.00030976	0.00204815	-1.43758	8.6725	0.00741515	0.0284983
MSTRG.138	MSTRG.138.1	1594	-	-	-	-	-	-	gi|475676795|gb|EMT73817.1|	65.96	DNA repair and recombination protein pif1, mitochondrial [Fusarium oxysporum f. sp. cubense race 4]	-	-	-	-	10	4	5	2	3	9	1.919	0.84	0.816	0.429	0.398	1.22	-1.11591	-0.625415	0.322106	0.571442	-0.685184	-0.375665	0.580887	0.715044	0.346174	-0.742395	0.885837	0.943055
MSTRG.139	rna132-EQL04174.1	962	pan:PODANSg3436	33.33	hypothetical protein	-	-	-	gi|531867415|gb|EQL04174.1|	100	Terpenoid synthase [Ophiocordyceps sinensis CO18]	-	-	-	-	11	2	9	1	10	7	1.953	0.389	1.364	0.199	1.237	0.878	-0.565402	-0.554329	0.741775	0.893787	-0.0821404	-0.24025	1	1	0.393673	-0.386917	0.831318	0.903566
MSTRG.140	MSTRG.140.2	533	-	-	-	-	-	-	gi|531867416|gb|EQL04175.1|	80.68	Terpenoid synthase [Ophiocordyceps sinensis CO18]	-	-	-	-	5	6	4	0	6	11	1.739	2.283	1.178	0	1.452	3.738	-1.60059	-0.959477	0.203544	0.437285	0.127693	-0.316731	1	1	1.66159	-0.67828	0.170136	0.302141
MSTRG.141	MSTRG.141.1	3024	fgr:FG10762.1	61.11	hypothetical protein	-	-	-	gi|531867417|gb|EQL04176.1|	98.53	hypothetical protein OCS_00135 [Ophiocordyceps sinensis CO18]	-	-	-	-	8202.39	4690.06	579.88	245.53	2344.83	676.76	611.792	377.781	48.781	52.758	127.235	62.253	-4.13414	8.30746	4.38911e-11	1.0473e-08	-2.58092	8.6486	1.97528e-05	0.000198619	1.46819	6.31786	0.0210471	0.063631
MSTRG.142	MSTRG.142.1	618	fgr:FG10762.1	60.32	hypothetical protein	-	-	-	gi|302899318|ref|XP_003048026.1|	69.84	hypothetical protein NECHADRAFT_40195 [Nectria haematococca mpVI 77-13-4]	-	-	-	-	86.61	29.94	136.12	97.47	105.17	122.24	23.902	9.043	31.859	29.671	20.185	23.72	0.87975	2.9752	0.224346	0.465181	0.485027	2.9317	0.472248	0.631112	-0.489441	3.42454	0.44576	0.594002
MSTRG.143	rna135-EQL04177.1	231	-	-	-	-	-	-	-	-	-	-	-	-	-	6	2	1	5	7	5	21.768	8.428	2.681	17.809	17.205	12.935	-0.422993	-0.999314	0.866773	0.96231	0.100207	-0.683528	1	1	0.436118	-0.772476	0.889393	0.945826
MSTRG.144	MSTRG.144.1	1648	-	-	-	-	-	-	-	-	-	-	-	-	-	12546	6263	659	130	1918	280	1477.87	798.292	61.667	15.687	157.039	22.395	-4.79944	8.82021	4.9769e-10	7.57283e-08	-3.58361	9.08233	3.2563e-06	4.24924e-05	1.13508	5.95511	0.16464	0.295119
MSTRG.145	MSTRG.145.1	3417	mgr:MGG_03892	42.31	MG03892.4; hypothetical protein	YMR185w	29.23	[S] KOG4653 Uncharacterized conserved protein	gi|531867419|gb|EQL04178.1|	100	hypothetical protein OCS_00137 [Ophiocordyceps sinensis CO18]	sp|Q12751|TNG6_YEAST	29.23	Transport and Golgi organization protein 6 homolog OS=Saccharomyces cerevisiae (strain ATCC 204508 / S288c) GN=YMR185W PE=1 SV=1	-	1050	914	727	824	790	702	38.929	36.622	24.548	35.597	21.09	18.499	-0.425885	6.32797	0.393849	0.639008	-0.891115	6.34751	0.0240371	0.0703517	-0.556994	6.16104	0.274172	0.427112
MSTRG.146	MSTRG.146.1	3935	-	-	-	-	-	-	gi|531861126|gb|EQK99318.1|	45.28	hypothetical protein OCS_04972 [Ophiocordyceps sinensis CO18]	-	-	-	-	5254.75	2144.18	1706.41	1534	1127.58	997.72	168.294	74.485	47.343	55.633	26.036	23.317	-1.28261	7.91647	0.0239116	0.106165	-2.27274	7.88731	7.49378e-06	8.58228e-05	-1.0848	7.00711	0.0278284	0.0786417
MSTRG.147	MSTRG.147.1	3707	-	-	-	-	-	-	gi|531861126|gb|EQK99318.1|	45.28	hypothetical protein OCS_04972 [Ophiocordyceps sinensis CO18]	-	-	-	-	1489.25	1864.82	178.59	0	417.42	127.28	49.271	67.06	5.084	0	9.636	2.957	-4.54398	6.36589	0.000663585	0.00758104	-3.13412	6.66235	2.30573e-08	5.80819e-07	1.33729	3.89814	0.3086	0.466297
MSTRG.148	rna137-EQL04179.1	1792	fgr:FG10759.1	76.22	hypothetical protein	-	-	-	gi|531867420|gb|EQL04179.1|	100	hypothetical protein OCS_00138 [Ophiocordyceps sinensis CO18]	-	-	-	-	4356	2446	524	434	1705	1003	365.334	223.405	37.676	40.415	99.364	58.655	-2.93398	7.48277	1.63658e-07	9.36255e-06	-1.81296	7.86438	0.000186403	0.00134739	1.03002	6.29055	0.0473776	0.117299
MSTRG.149	MSTRG.149.2	7375	fgr:FG10757.1	91.28	hypothetical protein; K12820 pre-mRNA-splicing factor ATP-dependent RNA helicase DHX15/PRP43 [EC:3.6.4.13]	SPBC16H5.10c	75.36	[A] KOG0925 mRNA splicing factor ATP-dependent RNA helicase	gi|531867421|gb|EQL04180.1|	97.5	pre-mRNA splicing factor ATP-dependent RNA helicase PRP43 [Ophiocordyceps sinensis CO18]	sp|O42945|DHX15_SCHPO	75.36	Probable pre-mRNA-splicing factor ATP-dependent RNA helicase prp43 OS=Schizosaccharomyces pombe (strain 972 / ATCC 24843) GN=prp43 PE=3 SV=1	-	4084.93	2196.78	1626.76	1773.65	759.55	770.39	66.975	66.433	57.093	91.836	21.695	20.201	-0.963043	7.78689	0.0758877	0.231477	-2.51763	7.61935	1.09655e-07	2.272e-06	-1.64934	6.93923	0.00112551	0.00653213
MSTRG.150	MSTRG.150.1	4539	fgr:FG10758.1	52.33	hypothetical protein	-	-	-	gi|584143503|gb|EWG52801.1|	53.49	hypothetical protein FVEG_11420 [Fusarium verticillioides 7600]	-	-	-	-	1082.63	416.31	140.73	73.52	805.96	533.83	29.694	12.441	3.275	2.226	15.238	10.18	-2.94155	5.29664	3.78458e-06	0.000132448	-0.635702	6.03101	0.202245	0.344895	2.21489	4.98853	0.000152311	0.00134129
MSTRG.151	MSTRG.151.1	3825	fgr:FG10756.1	68.03	hypothetical protein; K02516 protein arginine N-methyltransferase 5 [EC:2.1.1.125]	SPBC16H5.11c	34.6	[D] KOG0822 Protein kinase inhibitor	gi|531867422|gb|EQL04181.1|	96.75	Skb1 methyltransferase [Ophiocordyceps sinensis CO18]	sp|P78963|SKB1_SCHPO	34.6	Protein arginine N-methyltransferase skb1 OS=Schizosaccharomyces pombe (strain 972 / ATCC 24843) GN=skb1 PE=1 SV=2	GO:0006479,GO:0008168,GO:0016301,GO:0016310,GO:0030170	855.44	986.91	871.51	591.84	628.49	739.78	35.429	44.297	31.543	29.253	16.467	20.043	-0.474238	6.2218	0.332833	0.581434	-0.930432	6.24976	0.0224209	0.066838	-0.544771	6.02935	0.273063	0.425809
MSTRG.152	MSTRG.152.1	6788	fgr:FG06027.1	85.65	similar to related to replication factor C chain Rfc3; K10756 replication factor C subunit 3/5	YNL290w	66.82	[L] KOG0990 Replication factor C, subunit RFC5	gi|672792799|gb|KFH43402.1|	86.51	Replication factor C subunit-like protein [Acremonium chrysogenum ATCC 11550]	sp|O74111|RFC3_BLAAD	64.55	Replication factor C subunit 3 OS=Blastobotrys adeninivorans GN=RFC3 PE=3 SV=1	-	1316	1125	2216	1393	1607	1349	45.286	38.929	81.298	72.355	40.104	31.048	0.420568	7.06279	0.395872	0.640804	-0.218292	6.93294	0.586336	0.720038	-0.727462	7.24936	0.151281	0.277649
MSTRG.153	MSTRG.153.2	3608	nfi:NFIA_044240	47.56	nonribosomal peptide synthase, putative	-	-	-	gi|531867395|gb|EQL04154.1|	100	polyketide synthase [Ophiocordyceps sinensis CO18]	sp|Q4WLW5|NRP12_ASPFU	54.24	Nonribosomal peptide synthetase 12 OS=Neosartorya fumigata (strain ATCC MYA-4609 / Af293 / CBS 101355 / FGSC A1100) GN=NRPS12 PE=1 SV=1	-	197.64	319.07	145.4	63.51	616.9	347.11	7.113	12.416	4.453	2.55	15.479	9.302	-1.49434	4.06293	0.0192027	0.0904943	0.384137	5.02823	0.464438	0.624239	1.79652	4.59936	0.00378348	0.0169395
MSTRG.154	MSTRG.154.1	5186	ncr:NCU00477	63.82	carboxypeptidase Y precursor; K13289 cathepsin A (carboxypeptidase C) [EC:3.4.16.5]	YMR297w	57.29	[OE] KOG1282 Serine carboxypeptidases (lysosomal cathepsin A)	gi|531867396|gb|EQL04155.1|	100	Peptidase S10, serine carboxypeptidase [Ophiocordyceps sinensis CO18]	sp|C7YQJ2|CBPYA_NECH7	63.21	Carboxypeptidase Y homolog A OS=Nectria haematococca (strain 77-13-4 / ATCC MYA-4622 / FGSC 9596 / MPVI) GN=CPYA PE=3 SV=1	-	1217.06	301.07	284.57	93.33	708.53	348.39	76.097	15.777	11.532	5.424	27.555	13.479	-2.18061	5.4178	0.00222166	0.0191347	-0.987988	5.91172	0.100821	0.207431	1.10272	4.91534	0.0809585	0.175022
MSTRG.155	MSTRG.155.1	825	-	-	-	-	-	-	-	-	-	-	-	-	-	25.3	101.86	36.04	63.16	10.57	57.5	4.652	20.43	5.65	12.866	1.353	7.424	-0.437257	2.44524	0.617082	0.813092	-1.4014	2.3089	0.137487	0.25953	-1.05567	2.09349	0.255405	0.404694
MSTRG.156	MSTRG.156.1	2451	fgr:FG06028.1	67.02	hypothetical protein	SPAC823.11	40	[I] KOG2822 Sphingoid base-phosphate phosphatase	gi|531867397|gb|EQL04156.1|	96.12	PAP2 domain protein [Ophiocordyceps sinensis CO18]	sp|Q9P6N5|DS1PP_SCHPO	40	Dihydrosphingosine 1-phosphate phosphatase C823.11 OS=Schizosaccharomyces pombe (strain 972 / ATCC 24843) GN=SPAC823.11 PE=3 SV=1	GO:0003824,GO:0008152,GO:0016020	730	634	695	665	641	634	49.305	46.918	40.709	50.501	30.858	30.776	-0.106351	5.94805	0.831326	0.943476	-0.591278	5.93488	0.154472	0.283199	-0.576234	5.94648	0.249652	0.397716
MSTRG.157	MSTRG.157.1	1439	fgr:FG06029.1	43.27	hypothetical protein	CE04339	26.82	[I] KOG1200 Mitochondrial/plastidial beta-ketoacyl-ACP reductase	gi|531867398|gb|EQL04157.1|	100	3-ketoacyl-(acyl-carrier-protein) reductase [Ophiocordyceps sinensis CO18]	sp|Q9PKF7|FABG_CHLMU	29.83	3-oxoacyl-[acyl-carrier-protein] reductase FabG OS=Chlamydia muridarum (strain MoPn / Nigg) GN=fabG PE=3 SV=1	-	442.86	369.02	305.49	119.9	484.24	456.65	58.495	53.29	34.623	17.527	44.204	42.43	-1.11825	4.80189	0.0557357	0.18896	-0.280318	5.32	0.530522	0.681723	0.751118	4.86988	0.189574	0.327234
MSTRG.158	MSTRG.158.1	2677	ncr:NCU03526	61.36	hypothetical protein; K10685 ubiquitin-like 1-activating enzyme E1 B [EC:6.3.2.19]	SPBC16H5.03c	44.71	[O] KOG2013 SMT3/SUMO-activating complex, catalytic component UBA2	gi|358377815|gb|EHK15498.1|	65.49	hypothetical protein TRIVIDRAFT_38683 [Trichoderma virens Gv29-8]	sp|O42939|UBA2_SCHPO	44.71	Ubiquitin-activating enzyme E1-like OS=Schizosaccharomyces pombe (strain 972 / ATCC 24843) GN=uba2 PE=1 SV=1	GO:0005524,GO:0006464,GO:0008641	516.14	363.98	411.51	149.1	434.76	417.35	30.1	23.089	20.633	10.525	17.678	17.103	-0.837565	5.00759	0.150912	0.362487	-0.534766	5.32148	0.237026	0.385758	0.215423	4.94904	0.712663	0.81312
MSTRG.159	MSTRG.159.1	3881	ncr:NCU03527	64	hypothetical protein	7291278	51.26	[H] KOG2524 Cobyrinic acid a,c-diamide synthase	gi|531867401|gb|EQL04160.1|	99.23	hypothetical protein OCS_00119 [Ophiocordyceps sinensis CO18]	sp|Q9HDZ9|YKP5_SCHPO	50.91	UPF0553 protein C589.05c OS=Schizosaccharomyces pombe (strain 972 / ATCC 24843) GN=SPAC589.05c PE=3 SV=1	-	423.44	599.83	625.07	509.22	926.43	656.54	51.145	83.641	62.715	67.892	82.449	57.945	0.018967	5.60728	0.973049	1	0.119826	5.86167	0.791433	0.878644	0.0143538	5.93456	0.979139	1
MSTRG.160	MSTRG.160.1	476	-	-	-	-	-	-	gi|531867400|gb|EQL04159.1|	100	hypothetical protein OCS_00118 [Ophiocordyceps sinensis CO18]	-	-	-	-	1.32	0	10.28	0	10.83	1.82	0.711	0	4.62	0	4.042	0.684	2.79767	-1.29106	0.153558	0.367328	2.96902	-1.07384	0.0657886	0.151264	0.0651195	-0.558869	1	1
MSTRG.161	MSTRG.161.2	4555	fgr:FG06033.1	78.21	hypothetical protein; K12601 superkiller protein 8	SPBC32F12.02	37.43	[R] KOG4155 FOG: WD40 repeat	gi|531867403|gb|EQL04162.1|	96.79	WD40/YVTN repeat-like-containing domain protein [Ophiocordyceps sinensis CO18]	sp|Q09150|REC14_SCHPO	37.43	Meiotic recombination protein rec14 OS=Schizosaccharomyces pombe (strain 972 / ATCC 24843) GN=rec14 PE=3 SV=1	-	1854.25	1688.17	1232.65	941.78	2787.74	2500.64	87.76	81.082	33.176	34.615	74.722	52.951	-0.829139	7.01995	0.093206	0.264693	0.0824636	7.61807	0.845362	0.914881	0.822104	7.32674	0.103573	0.210053
MSTRG.162	rna122-EQL04164.1	1175	fgr:FG06035.1	86.35	similar to AF429823_1 septin 3	SPAC821.06	60.33	[DTZ] KOG1547 Septin CDC10 and related P-loop GTPases	gi|531867405|gb|EQL04164.1|	94.6	cell division control protein 10 [Ophiocordyceps sinensis CO18]	sp|Q09116|SPN2_SCHPO	60.33	Septin homolog spn2 OS=Schizosaccharomyces pombe (strain 972 / ATCC 24843) GN=spn2 PE=1 SV=2	GO:0000144,GO:0000921,GO:0001400,GO:0003924,GO:0005525,GO:0005545,GO:0005628,GO:0005876,GO:0006184,GO:0010458,GO:0031105,GO:0032160,GO:0032947,GO:0043332,GO:0043934,GO:0051301,GO:0072687	4915	6698	2161	2619	1061	920	689.492	1024.37	259.313	408.198	103.697	90.721	-1.36964	8.5691	0.0125327	0.067305	-3.05924	8.46365	2.05499e-10	8.41064e-09	-1.77906	7.41056	0.000856524	0.00526806
MSTRG.163	MSTRG.163.1	1808	pan:PODANSg7722	72.73	hypothetical protein; K00942 guanylate kinase [EC:2.7.4.8]	SPBC1198.05	57.83	[F] KOG0707 Guanylate kinase	gi|531867406|gb|EQL04165.1|	91.89	guanylate kinase [Ophiocordyceps sinensis CO18]	sp|Q9P6I5|KGUA_SCHPO	57.83	Guanylate kinase OS=Schizosaccharomyces pombe (strain 972 / ATCC 24843) GN=SPBC1198.05 PE=3 SV=1	-	3549	5580	1574	1677	870	1623	283.513	484.937	107.85	149.162	48.404	91.221	-1.59458	8.16604	0.00379842	0.0287133	-2.38028	8.21062	3.46266e-06	4.48617e-05	-0.876573	7.09989	0.102747	0.208921
MSTRG.164	MSTRG.164.1	2815	fgr:FG06037.1	60.34	hypothetical protein	-	-	-	gi|531867407|gb|EQL04166.1|	95.1	glycoside hydrolase family 72 protein [Ophiocordyceps sinensis CO18]	sp|P0C954|GEL2_ASPFU	47.03	1,3-beta-glucanosyltransferase gel2 OS=Neosartorya fumigata (strain ATCC MYA-4609 / Af293 / CBS 101355 / FGSC A1100) GN=gel2 PE=3 SV=1	GO:0005886,GO:0005975,GO:0016740,GO:0016787,GO:0031225	393	68	61	33	383	138	26.137	4.365	2.292	1.871	15.18	5.151	-2.41663	3.66759	0.00334535	0.02594	-0.284995	4.47006	0.704492	0.813256	2.03946	3.67259	0.00485697	0.0205325
MSTRG.165	MSTRG.165.1	332	fgr:FG06037.1	54.63	hypothetical protein	-	-	-	gi|531867407|gb|EQL04166.1|	100	glycoside hydrolase family 72 protein [Ophiocordyceps sinensis CO18]	sp|P0C954|GEL2_ASPFU	34.86	1,3-beta-glucanosyltransferase gel2 OS=Neosartorya fumigata (strain ATCC MYA-4609 / Af293 / CBS 101355 / FGSC A1100) GN=gel2 PE=3 SV=1	-	0	0	0	0	2	0	0	0	0	0	4.797	0	-	-	-	-	2.96672	-2.17317	0.554502	0.695043	2.98321	-2.16964	0.562574	0.691712
MSTRG.166	MSTRG.166.1	697	-	-	-	-	-	-	gi|531867408|gb|EQL04167.1|	100	hypothetical protein OCS_00126 [Ophiocordyceps sinensis CO18]	-	-	-	-	29	18	21	20	292	85	31.839	22.149	18.638	23.254	218.706	65.904	-0.295328	1.11348	0.735883	0.890096	2.50637	3.11728	0.000772124	0.00440976	2.71393	3.11058	0.000845486	0.00522368
MSTRG.167	MSTRG.167.2	3149	fgr:FG06039.1	88.46	similar to ATP-citrat-lyase; K01648 ATP citrate (pro-S)-lyase [EC:2.3.3.8]	SPAC22A12.16	62.93	[C] KOG1254 ATP-citrate lyase	gi|632914269|gb|KDB13931.1|	94.87	ATP citrate lyase [Villosiclava virens]	sp|O13907|ACL2_SCHPO	62.93	Probable ATP-citrate synthase subunit 2 OS=Schizosaccharomyces pombe (strain 972 / ATCC 24843) GN=SPAC22A12.16 PE=1 SV=1	-	1536	3144	281	78	1380	837	78.434	172.31	11.615	4.128	45.931	28.389	-3.93568	6.88735	6.68872e-09	6.88479e-07	-1.59882	7.41235	0.00165956	0.00824613	2.25818	5.703	0.00031421	0.00240924
MSTRG.168	MSTRG.168.1	741	fgr:FG04333.1	79.84	hypothetical protein	-	-	-	gi|531867356|gb|EQL04117.1|	100	AMP-dependent synthetase/ligase [Ophiocordyceps sinensis CO18]	sp|O31826|YNGI_BACSU	37.08	Putative acyl-CoA synthetase YngI OS=Bacillus subtilis (strain 168) GN=yngI PE=3 SV=1	GO:0008152,GO:0016874	12	2	11	8	64	33	2.552	0.464	1.995	2.874	12.433	5.967	0.328353	-0.135693	0.789145	0.919493	2.3032	1.29338	0.0107183	0.0372499	1.88413	1.37768	0.0237354	0.0696363
MSTRG.169	MSTRG.169.1	511	-	-	-	-	-	-	-	-	-	-	-	-	-	133.35	102.19	47.93	6.15	48.06	172.35	56.599	47.746	21.904	3.721	13.446	46.993	-2.35784	2.74763	0.00577968	0.039149	-0.578918	3.41684	0.400009	0.559728	1.69573	2.53556	0.0740391	0.163995
MSTRG.170	MSTRG.170.2	2648	fgr:FG04332.1	63.64	hypothetical protein	-	-	-	gi|531867357|gb|EQL04118.1|	100	hypothetical protein OCS_00142 [Ophiocordyceps sinensis CO18]	-	-	-	-	1305.65	977.81	456.07	73.85	1019.94	1465.65	165.935	139.25	46.619	9.218	86.89	128.517	-2.35081	5.99791	0.000559577	0.00657895	-0.365339	6.76723	0.376869	0.535588	1.90003	5.93734	0.00511529	0.0213352
MSTRG.171	rna142-EQL04119.1	1988	der:Dere_GG18469	36.46	GG18469 gene product from transcript GG18469-RA	-	-	-	gi|531867358|gb|EQL04119.1|	100	hypothetical protein OCS_00143 [Ophiocordyceps sinensis CO18]	-	-	-	-	33	32	43	33	39	18	2.19	2.32	2.459	2.446	1.809	0.842	0.0984321	1.73738	0.930575	0.998784	-0.687289	1.58238	0.363896	0.522594	-0.872679	1.71601	0.262654	0.41318
MSTRG.172	MSTRG.172.1	2643	pan:PODANSg6343	63.08	hypothetical protein; K11676 Ino eighty subunit 2	-	-	-	gi|531867359|gb|EQL04120.1|	100	hypothetical protein OCS_00144 [Ophiocordyceps sinensis CO18]	-	-	-	GO:0006338,GO:0006355,GO:0031011	979	690	928	401	2119	1595	78.333	59.385	64.766	36.747	114.013	85.921	-0.502424	6.05649	0.335956	0.585137	0.664392	6.8546	0.103195	0.211139	1.07945	6.72951	0.0356555	0.0953056
MSTRG.173	MSTRG.173.1	601	-	-	-	-	-	-	gi|531867359|gb|EQL04120.1|	100	hypothetical protein OCS_00144 [Ophiocordyceps sinensis CO18]	-	-	-	GO:0006338,GO:0006355,GO:0031011	0	0	0	0	0	0	0	0	0	0	0	0	-	-	-	-	-	-	-	-	-	-	-	-
MSTRG.174	MSTRG.174.1	1595	fgr:FG04329.1	51.12	hypothetical protein	-	-	-	gi|531867360|gb|EQL04121.1|	98.85	peroxin 14/17 [Ophiocordyceps sinensis CO18]	-	-	-	GO:0005778,GO:0016560	1014.38	825.22	567.95	523.38	1592.46	2121.37	99.75	87.792	45.459	57.974	114.719	136.38	-0.857602	6.06333	0.0838257	0.247354	0.523147	6.91356	0.202749	0.345239	1.28818	6.66672	0.00965488	0.0349749
MSTRG.175	MSTRG.175.1	4210	fgr:FG04328.1	27.95	hypothetical protein; K11595 chromo domain-containing protein 1	-	-	-	gi|531867361|gb|EQL04122.1|	100	chromo domain-containing protein [Ophiocordyceps sinensis CO18]	-	-	-	GO:0005634	965.62	792.78	1769.05	1350.62	965.54	840.63	34.108	31.091	52.139	49.56	21.712	20.798	0.703448	6.75827	0.144409	0.351612	-0.454206	6.35558	0.249122	0.400698	-1.24765	6.88529	0.010233	0.0366916
MSTRG.176	rna147-EQL04124.1	905	fgr:FG04327.1	72.69	similar to Rab11; K07976 Rab family, other	Hs4758984	93.08	[U] KOG0087 GTPase Rab11/YPT3, small G protein superfamily	gi|531867363|gb|EQL04124.1|	75.72	Small GTPase superfamily, Rab type [Ophiocordyceps sinensis CO18]	sp|Q5ZJN2|RB11A_CHICK	93.08	Ras-related protein Rab-11A OS=Gallus gallus GN=RAB11A PE=2 SV=1	GO:0000166	756	778	618	611	1076	1048	198.485	223.48	137.77	177.119	196.554	193.535	-0.422648	5.97767	0.395083	0.640022	-0.0295815	6.35964	0.941113	0.979477	0.302606	6.22245	0.545608	0.682726
MSTRG.177	MSTRG.177.1	3319	fgr:FG04326.1	71.59	hypothetical protein; K14820 ribosome biogenesis protein BRX1	YOL077c	48.02	[J] KOG2971 RNA-binding protein required for biogenesis of the ribosomal 60S subunit	gi|531867365|gb|EQL04126.1|	100	F-box domain protein [Ophiocordyceps sinensis CO18]	sp|Q08235|BRX1_YEAST	48.31	Ribosome biogenesis protein BRX1 OS=Saccharomyces cerevisiae (strain ATCC 204508 / S288c) GN=BRX1 PE=1 SV=2	-	648	838	853	742	739	644	63.192	98.941	81.846	96.581	50.91	43.123	-0.0188248	6.12333	0.971265	1	-0.609834	6.06236	0.15091	0.278124	-0.679132	6.1255	0.173942	0.307201
MSTRG.178	MSTRG.178.1	264	-	-	-	-	-	-	-	-	-	-	-	-	-	16	15	12	14	20	19	30.552	32.734	17.803	27.393	26.169	25.739	-0.344905	0.559963	0.709354	0.872789	-0.163966	0.810402	0.866025	0.928914	0.0908148	0.717477	0.955958	0.991677
MSTRG.179	rna153-EQL04130.1	2376	fgr:FG04321.1	41.68	hypothetical protein	-	-	-	gi|531867369|gb|EQL04130.1|	97.72	Zinc finger domain-containing protein, PHD-finger [Ophiocordyceps sinensis CO18]	-	-	-	GO:0008270	245	246	348	191	215	231	13.176	14.385	16.096	11.465	8.067	8.732	-0.0251828	4.52401	0.96758	1	-0.636115	4.45374	0.200864	0.34349	-0.698849	4.51229	0.218412	0.362503
MSTRG.180	rna154-EQL04131.1	1865	fgr:FG04320.1	64.79	hypothetical protein; K12829 splicing factor 3B subunit 2	7295859	45.56	[A] KOG2330 Splicing factor 3b, subunit 2	gi|531867370|gb|EQL04131.1|	100	splicing factor 3b [Ophiocordyceps sinensis CO18]	sp|Q13435|SF3B2_HUMAN	46.5	Splicing factor 3B subunit 2 OS=Homo sapiens GN=SF3B2 PE=1 SV=2	GO:0005634	1250	1202	1708	1269	1818	1419	89.758	93.912	105.355	101.598	91.015	71.599	0.150139	6.92371	0.758838	0.901759	-0.0976359	6.99989	0.810144	0.891972	-0.336307	7.14928	0.49995	0.643348
MSTRG.181	MSTRG.181.1	5799	fgr:FG04324.1	78.38	hypothetical protein; K11407 histone deacetylase 6/10 [EC:3.5.1.98]	SPBC800.03	44.47	[B] KOG1343 Histone deacetylase complex, catalytic component HDA1	gi|531867366|gb|EQL04127.1|	92.9	Histone deacetylase superfamily [Ophiocordyceps sinensis CO18]	sp|P56523|CLR3_SCHPO	44.47	Histone deacetylase clr3 OS=Schizosaccharomyces pombe (strain 972 / ATCC 24843) GN=clr3 PE=1 SV=1	-	2174.25	1575.82	2538.83	1649.02	2221.71	1820.22	90.944	79.991	70.963	84.311	65.053	55.242	0.0229196	7.46376	0.964482	1	-0.381601	7.47366	0.375053	0.533634	-0.494139	7.5595	0.325337	0.481127
MSTRG.182	MSTRG.182.1	2894	fgr:FG04322.1	50.08	hypothetical protein	-	-	-	gi|531867368|gb|EQL04129.1|	100	hypothetical protein OCS_00153 [Ophiocordyceps sinensis CO18]	-	-	-	-	617.75	525.18	774.17	514.98	471.29	612.78	31.557	28.194	35.069	30.069	16.807	20.877	0.0357283	5.76321	0.944999	1	-0.568222	5.68918	0.198607	0.340751	-0.694516	5.78512	0.176311	0.310529
MSTRG.183	MSTRG.183.1	341	fgr:FG04322.1	63.72	hypothetical protein	-	-	-	gi|531867368|gb|EQL04129.1|	100	hypothetical protein OCS_00153 [Ophiocordyceps sinensis CO18]	-	-	-	-	4	1	2	0	0	0	8.423	2.408	3.247	0	0	0	-1.37435	-1.58073	0.572197	0.779544	-4.63345	-1.75335	0.0835903	0.179037	-3.32863	-2.15291	0.56108	0.691712
MSTRG.184	MSTRG.184.1	1529	-	-	-	-	-	-	gi|531867379|gb|EQL04140.1|	84.55	hypothetical protein OCS_00164 [Ophiocordyceps sinensis CO18]	-	-	-	-	128.6	163.71	204.71	110.35	662.92	583.31	21.147	34.841	29.066	22.857	77.494	74.285	-0.0623351	3.77398	0.924927	0.995608	1.58231	4.99787	0.0013458	0.006931	1.55842	5.02362	0.00504354	0.021141
MSTRG.185	MSTRG.185.1	6666	bfu:BC1G_05857	40.94	hypothetical protein	YDR444w	37.58	[R] KOG4372 Predicted alpha/beta hydrolase	gi|531867380|gb|EQL04141.1|	100	hypothetical protein OCS_00165 [Ophiocordyceps sinensis CO18]	sp|Q04093|YD444_YEAST	37.58	Putative lipase YDR444W OS=Saccharomyces cerevisiae (strain ATCC 204508 / S288c) GN=YDR444W PE=1 SV=1	-	778.42	674.34	1200.36	530.04	733.21	664.83	17.511	16.969	21.783	17.37	10.79	10.662	0.0758421	6.12821	0.8834	0.97149	-0.549031	6.04179	0.184535	0.324138	-0.711891	6.16123	0.169252	0.30116
MSTRG.186	MSTRG.186.1	997	-	-	-	-	-	-	gi|531867381|gb|EQL04142.1|	100	hypothetical protein OCS_00166 [Ophiocordyceps sinensis CO18]	-	-	-	-	13.98	26.94	30.93	22.61	38.87	14.86	2.168	4.553	4.101	3.888	4.2	1.615	0.253072	1.20577	0.783724	0.917581	-0.120053	1.21372	0.909566	0.958195	-0.455899	1.40515	0.600431	0.723981
MSTRG.187	rna166-EQL04143.1	2673	fgr:FG09910.1	76.73	hypothetical protein	Hs5453660	35.51	[Z] KOG2000 Gamma-tubulin complex, DGRIP91/SPC98 component	gi|531867382|gb|EQL04143.1|	96.97	Spc97/Spc98 family protein [Ophiocordyceps sinensis CO18]	sp|Q9USQ2|ALP6_SCHPO	37.5	Spindle pole body component alp6 OS=Schizosaccharomyces pombe (strain 972 / ATCC 24843) GN=alp6 PE=1 SV=2	GO:0000922,GO:0005815,GO:0007020	469	360	669	355	331	314	22.095	18.436	27.118	18.677	10.873	10.399	0.147715	5.3568	0.78209	0.916322	-0.852512	5.11667	0.0668403	0.153195	-1.089	5.29328	0.044284	0.111409
MSTRG.188	MSTRG.188.1	2490	fgr:FG04304.1	55.15	hypothetical protein	YDR267c	30.45	[R] KOG0645 WD40 repeat protein	gi|531867371|gb|EQL04132.1|	90.84	WD repeat protein [Ophiocordyceps sinensis CO18]	sp|A4R7U3|CIAO1_MAGO7	51.23	Probable cytosolic iron-sulfur protein assembly protein 1 OS=Magnaporthe oryzae (strain 70-15 / ATCC MYA-4617 / FGSC 8958) GN=CIA1 PE=3 SV=2	GO:0016226,GO:0097361	895.05	964.37	764.65	1066.98	715.23	806.69	65.563	84.092	51.629	96.874	39.141	43.597	-0.0912954	6.40598	0.860687	0.960293	-0.788035	6.31158	0.0497746	0.121546	-0.789253	6.33242	0.133729	0.25376
MSTRG.189	MSTRG.189.1	2338	fgr:FG04319.1	69.49	hypothetical protein	SPBC83.11	43.45	[GE] KOG1441 Glucose-6-phosphate/phosphate and phosphoenolpyruvate/phosphate antiporter	gi|531867372|gb|EQL04133.1|	100	ER to golgi transport protein [Ophiocordyceps sinensis CO18]	sp|O94695|YG1B_SCHPO	45.48	Putative transporter C83.11 OS=Schizosaccharomyces pombe (strain 972 / ATCC 24843) GN=SPBC83.11 PE=1 SV=2	GO:0016021	591.95	636.63	749.35	542.02	311.77	343.31	43.095	52.399	46.322	45.244	15.902	18.209	-0.0639692	5.82363	0.89952	0.981507	-1.40722	5.51816	0.00174387	0.008606	-1.4323	5.55676	0.00680955	0.0267071
MSTRG.190	MSTRG.190.2	10595	fgr:FG04318.1	47.69	hypothetical protein	-	-	-	gi|531867374|gb|EQL04135.1|	99.93	Methyl methanesulfonate-sensitivity protein 22 [Ophiocordyceps sinensis CO18]	sp|O14207|MMS22_SCHPO	24.64	Protein mms22 OS=Schizosaccharomyces pombe (strain 972 / ATCC 24843) GN=mus7 PE=3 SV=1	-	1029.71	774.69	2179.69	2067.24	1347.36	1392.5	61.736	53.34	68.885	52.936	70.556	67.764	1.13487	7.07513	0.0250547	0.109879	0.112008	6.65651	0.778664	0.870106	-1.11513	7.39316	0.0283749	0.0797114
MSTRG.191	MSTRG.191.1	961	-	-	-	-	-	-	-	-	-	-	-	-	-	263.08	214.16	130.72	40.75	482.56	506.21	47.273	42.002	20.039	8.121	60.38	63.947	-1.66995	3.88872	0.0113551	0.0627129	0.559868	4.99534	0.237393	0.386239	2.14321	4.56718	0.000763101	0.00484363
MSTRG.192	MSTRG.192.1	2363	fgr:FG04315.1	61.64	hypothetical protein; K02263 cytochrome c oxidase subunit IV [EC:1.9.3.1]	SPCC338.10c	44.62	[C] KOG4075 Cytochrome c oxidase, subunit IV/COX5b	gi|531867376|gb|EQL04137.1|	99.24	cytochrome c oxidase polypeptide V precursor [Ophiocordyceps sinensis CO18]	sp|P06810|COX5_NEUCR	65.15	Cytochrome c oxidase polypeptide 5, mitochondrial OS=Neurospora crassa (strain ATCC 24698 / 74-OR23-1A / CBS 708.71 / DSM 1257 / FGSC 987) GN=cya-4 PE=3 SV=2	-	2137.22	1952.15	676.6	182.01	1721.09	1844.28	377.268	369.265	92.246	32.378	213.518	217.097	-2.46842	6.82263	3.0543e-05	0.000700155	-0.692858	7.47817	0.100432	0.206748	1.69046	6.50208	0.00334926	0.0154063
MSTRG.193	rna161-EQL04138.1	2003	fgr:FG04314.1	65.45	hypothetical protein; K03544 ATP-dependent Clp protease ATP-binding subunit ClpX	YBR227c	35.89	[O] KOG0745 Putative ATP-dependent Clp-type protease (AAA+ ATPase superfamily)	gi|531867377|gb|EQL04138.1|	95.65	Clp protease, ATP-binding subunit ClpX [Ophiocordyceps sinensis CO18]	sp|P38323|MCX1_YEAST	35.89	Mitochondrial clpX-like chaperone MCX1 OS=Saccharomyces cerevisiae (strain ATCC 204508 / S288c) GN=MCX1 PE=1 SV=1	GO:0005524,GO:0006457,GO:0006508,GO:0008233,GO:0051082	408	128	200	84	1718	1700	32.358	11.049	13.619	7.42	94.99	94.749	-1.07422	4.20114	0.116968	0.306782	2.20461	6.31575	2.19785e-05	0.000217918	3.18571	6.20345	1.54201e-08	6.83939e-07
MSTRG.194	MSTRG.194.1	1622	fgr:FG09907.1	52.29	hypothetical protein; K12861 pre-mRNA-splicing factor SPF27	Hs5031653	25.33	[S] KOG3096 Spliceosome-associated coiled-coil protein	gi|667721846|gb|KFA64073.1|	60.12	hypothetical protein S40285_06725 [Stachybotrys chlorohalonata IBT 40285]	sp|Q6PBE2|SPF27_XENTR	27.67	Pre-mRNA-splicing factor SPF27 OS=Xenopus tropicalis GN=bcas2 PE=2 SV=1	-	612.57	595.56	810.11	287.39	845.99	1183.74	51.529	54.531	58.485	26.933	49.607	69.976	-0.338444	5.67019	0.537431	0.763944	0.252225	6.16153	0.545413	0.692989	0.503684	6.07148	0.35689	0.508707
MSTRG.195	MSTRG.195.1	376	-	-	-	-	-	-	-	-	-	-	-	-	-	37.43	10.44	42.89	42.61	71.01	33.26	24.963	7.713	23.713	30.748	32.817	15.638	0.789782	1.65209	0.349899	0.593951	0.671446	1.77537	0.426281	0.586087	-0.211916	2.17513	0.789568	0.873022
MSTRG.196	MSTRG.196.1	2405	fgr:FG09908.1	85.47	hypothetical protein; K04739 cAMP-dependent protein kinase regulator	YIL033c	51.87	[T] KOG1113 cAMP-dependent protein kinase types I and II, regulatory subunit	gi|531867378|gb|EQL04139.1|	99.57	cAMP-dependent protein kinase regulatory subunit [Ophiocordyceps sinensis CO18]	sp|Q86ZN7|KAPR_HYPAT	81.12	cAMP-dependent protein kinase regulatory subunit OS=Hypocrea atroviridis GN=pkar1 PE=3 SV=1	GO:0005952,GO:0008603,GO:0016301,GO:0045859	1836	1577	3104	429	1843	1492	182.509	171.896	253.404	46.331	121.997	105.604	-0.20777	7.22053	0.761112	0.903263	-0.528136	7.28108	0.20878	0.352798	-0.402471	7.22965	0.557992	0.691712
MSTRG.197	rna167-EQL04144.1	885	tit:Thit_1132	35.29	spore coat assembly protein SafA	CE09229	26.44	[G] KOG2806 Chitinase	gi|531867383|gb|EQL04144.1|	100	spore coat assembly protein SafA [Ophiocordyceps sinensis CO18]	-	-	-	-	31	20	5	0	192	5	5.194	3.65	0.714	0	22.401	0.588	-3.47948	0.541406	0.0011445	0.0115423	1.4493	2.41283	0.204918	0.347732	4.89766	2.06069	0.00166513	0.00883668
MSTRG.198	MSTRG.198.1	3644	fgr:FG09912.1	51.23	hypothetical protein	-	-	-	gi|531867385|gb|EQL04146.1|	100	DNA mismatch repair protein Msh2 [Ophiocordyceps sinensis CO18]	-	-	-	-	3486	7036	1827	853	4777	7727	422.813	784.621	145.971	86.966	468.428	571.785	-2.16448	8.25408	0.000269102	0.00374708	-0.26632	9.04174	0.601031	0.733685	1.81334	8.2828	0.00108124	0.0063277
MSTRG.199	MSTRG.199.1	1273	-	-	-	-	-	-	-	-	-	-	-	-	-	0	0	3	0	0	5	0	0	0.278	0	0	0.377	3.56661	-2.04365	0.341774	0.587467	4.18389	-1.80627	0.228285	0.3757	0.354456	-1.49752	1	1
MSTRG.200	MSTRG.200.1	1163	fgr:FG09913.1	41.51	hypothetical protein	-	-	-	gi|531867386|gb|EQL04147.1|	100	Major facilitator superfamily domain, general substrate transporter [Ophiocordyceps sinensis CO18]	-	-	-	GO:0016021,GO:0055085	13	12	9	7	7	27	1.547	1.555	0.918	0.93	0.581	2.255	-0.759552	0.144527	0.400745	0.645127	-0.0462038	0.586853	1	1	0.622353	0.351214	0.572013	0.69922
MSTRG.201	rna171-EQL04099.1	292	fgr:FG01572.1	52.78	hypothetical protein; K01580 glutamate decarboxylase [EC:4.1.1.15]	-	-	-	gi|531867337|gb|EQL04099.1|	100	glutamate decarboxylase [Ophiocordyceps sinensis CO18]	-	-	-	-	35	18	93	11	11	5	316.311	192.201	582.91	92.285	66.149	32.741	0.723493	1.79238	0.455613	0.694768	-2.19155	0.885776	0.00983817	0.0348379	-2.9978	1.57406	0.00454666	0.0195099
MSTRG.202	MSTRG.202.1	1667	ure:UREG_03148	28.57	hypothetical protein	-	-	-	gi|531867338|gb|EQL04100.1|	100	phosphotransferase enzyme family protein [Ophiocordyceps sinensis CO18]	-	-	-	GO:0008152,GO:0016772	416	349	537	215	708	512	37.992	34.665	40.858	21.833	44.005	31.899	-0.208858	5.06776	0.710986	0.873978	0.178511	5.45966	0.694535	0.806736	0.301501	5.42496	0.590594	0.715123
MSTRG.203	rna173-EQL04101.1	3433	fgr:FG01573.1	77.25	hypothetical protein; K00818 acetylornithine aminotransferase [EC:2.6.1.11]	YOL140w	48.04	[E] KOG1401 Acetylornithine aminotransferase	gi|531867339|gb|EQL04101.1|	97.2	acetylornithine aminotransferase [Ophiocordyceps sinensis CO18]	sp|Q9P3I3|ARGD_NEUCR	71.15	Acetylornithine aminotransferase, mitochondrial OS=Neurospora crassa (strain ATCC 24698 / 74-OR23-1A / CBS 708.71 / DSM 1257 / FGSC 987) GN=arg-8 PE=3 SV=1	GO:0006525,GO:0008483,GO:0030170	2313	3384	2594	2407	2784	3448	172.269	272.82	158.811	192.43	138.34	170.877	-0.305222	7.92714	0.560859	0.77064	-0.378481	8.09839	0.402471	0.562228	-0.162341	7.99992	0.747788	0.842188
MSTRG.204	MSTRG.204.1	5383	pan:PODANSg6998	58.76	hypothetical protein; K11361 transcription factor SPT20	-	-	-	gi|531867340|gb|EQL04102.1|	98.81	transcription factor SPT20 [Ophiocordyceps sinensis CO18]	sp|O14174|SPT20_SCHPO	36.21	SAGA complex subunit spt20 OS=Schizosaccharomyces pombe (strain 972 / ATCC 24843) GN=spt20 PE=1 SV=1	GO:0000124,GO:0003712,GO:0005667,GO:0045449,GO:1903506	1127	1034	1116	924	2207	2114	83.47	79.1	53.317	46.707	121.956	120.259	-0.200922	6.56692	0.675433	0.854382	0.503806	7.13812	0.223853	0.370766	0.61459	7.11393	0.214056	0.357339
MSTRG.205	MSTRG.205.1	584	-	-	-	-	-	-	-	-	-	-	-	-	-	0	0	2	0	4	0	0	0	0.51	0	0.838	0	3.05656	-2.17428	0.559392	0.770075	3.86939	-1.91998	0.342885	0.5007	0.564058	-1.68898	1	1
MSTRG.206	MSTRG.206.1	2427	fgr:FG01575.1	59.69	hypothetical protein; K03241 translation initiation factor eIF-2B subunit gamma	7303057	33.67	[J] KOG1462 Translation initiation factor 2B, gamma subunit (eIF-2Bgamma/GCD1)	gi|531867342|gb|EQL04104.1|	88.44	Trimeric LpxA-like protein [Ophiocordyceps sinensis CO18]	sp|P70541|EI2BG_RAT	22.73	Translation initiation factor eIF-2B subunit gamma OS=Rattus norvegicus GN=Eif2b3 PE=2 SV=2	-	541	720	744	1130	677	512	34.221	48.737	41.071	79.639	29.871	22.544	0.504404	6.17064	0.346705	0.591366	-0.592592	5.83373	0.183181	0.322176	-1.18725	6.24001	0.029653	0.0823058
MSTRG.207	MSTRG.207.1	453	-	-	-	-	-	-	-	-	-	-	-	-	-	1	3	4	0	12	3	0.463	1.518	1.54	0	3.826	0.974	-0.211337	-1.49598	1	1	1.3477	-0.762869	0.313116	0.475453	1.49143	-0.77686	0.270798	0.422882
MSTRG.208	MSTRG.208.1	2316	-	-	-	-	-	-	-	-	-	-	-	-	-	2	2	4	9	47	10	0.113	0.113	0.186	0.543	1.768	0.377	1.58829	-0.820088	0.202422	0.436212	3.26397	0.510784	0.00461299	0.0190358	1.57662	0.745037	0.145658	0.269688
MSTRG.209	MSTRG.209.1	799	-	-	-	-	-	-	-	-	-	-	-	-	-	1	1	1	0	9	2	0.192	0.213	0.167	0	1.203	0.272	-0.983175	-2.02428	1	1	1.85379	-1.1265	0.320672	0.479947	2.79461	-1.20518	0.110463	0.220743
MSTRG.210	MSTRG.210.1	1646	-	-	-	-	-	-	-	-	-	-	-	-	-	1	0	0	0	18	5	0.079	0	0	0	0.988	0.281	-	-	-	-	3.77767	-0.55974	0.00797744	0.0295803	6.32949	-0.607977	0.00249714	0.0121853
MSTRG.211	MSTRG.211.1	2855	fgr:FG01576.1	56.87	hypothetical protein	-	-	-	gi|531867343|gb|EQL04105.1|	100	zinc finger domain-containing protein [Ophiocordyceps sinensis CO18]	-	-	-	-	255	42	26	5	666	336	13.39	2.182	1.123	0.303	27.48	11.312	-3.43869	2.92448	0.000509151	0.00615141	1.29387	4.75961	0.0712698	0.159956	4.63493	4.35086	6.12454e-09	2.98325e-07
MSTRG.212	MSTRG.212.1	619	-	-	-	-	-	-	-	-	-	-	-	-	-	8	2	2	0	14	16	2.202	0.602	0.464	0	2.681	3.098	-2.33621	-1.15944	0.160488	0.377034	1.09323	0.0540972	0.293152	0.453507	3.36127	-0.247318	0.00497531	0.0209516
MSTRG.213	MSTRG.213.1	5041	fgr:FG01577.1	44.47	hypothetical protein	-	-	-	gi|531867344|gb|EQL04106.1|	100	leucine rich repeat domain containing protein [Ophiocordyceps sinensis CO18]	-	-	-	-	126.59	119.44	370.33	160.32	316.3	126.74	2.981	3.06	7.515	4.222	5.196	2.097	0.92681	4.0797	0.129129	0.326761	0.347501	3.93053	0.559588	0.697766	-0.662912	4.47927	0.302531	0.459226
MSTRG.214	rna178-EQL04106.1	2389	fgr:FG01577.1	44.47	hypothetical protein	-	-	-	gi|531867344|gb|EQL04106.1|	100	leucine rich repeat domain containing protein [Ophiocordyceps sinensis CO18]	-	-	-	-	22.1	54.58	194.2	98.91	148.28	20.4	1.185	3.186	8.971	5.926	5.553	0.772	1.7405	3.02589	0.0184843	0.0881721	0.594345	2.45874	0.516906	0.670067	-1.2225	3.45752	0.154707	0.282326
MSTRG.215	MSTRG.215.3	3940	fgr:FG01580.1	41.18	hypothetical protein	-	-	-	gi|531867345|gb|EQL04107.1|	77.35	GPR1/FUN34/YaaH-class plasma membrane protein [Ophiocordyceps sinensis CO18]	sp|Q24JP1|ALCS_ASPFU	35.08	Protein alcS OS=Neosartorya fumigata (strain ATCC MYA-4609 / Af293 / CBS 101355 / FGSC A1100) GN=alcS PE=3 SV=1	-	432.31	132.98	300.47	193.76	231.42	235.86	18.945	5.318	9.778	8.121	7.295	7.196	-0.312764	4.56569	0.627772	0.821222	-0.741396	4.5839	0.211339	0.356234	-0.523314	4.47303	0.34915	0.501487
MSTRG.216	MSTRG.216.1	308	-	-	-	-	-	-	gi|531867345|gb|EQL04107.1|	100	GPR1/FUN34/YaaH-class plasma membrane protein [Ophiocordyceps sinensis CO18]	-	-	-	-	3	3	8	3	3	2	7.282	8.378	14.798	7.337	4.972	3.449	0.68528	-0.858047	0.612398	0.809973	-0.727761	-1.22156	0.65416	0.77702	-1.49918	-0.869989	0.242374	0.387877
MSTRG.217	MSTRG.217.1	4172	fgr:FG06999.1	70.57	hypothetical protein; K06111 exocyst complex component 4	YPR055w	20.51	[U] KOG3691 Exocyst complex subunit Sec8	gi|531867350|gb|EQL04112.1|	98.05	Sec8 exocyst complex component specific domain protein [Ophiocordyceps sinensis CO18]	sp|Q9HE88|SEC8_NEUCR	63.3	Probable exocyst complex component sec8 OS=Neurospora crassa (strain ATCC 24698 / 74-OR23-1A / CBS 708.71 / DSM 1257 / FGSC 987) GN=sec8 PE=3 SV=1	GO:0000145,GO:0006904,GO:0015031	1406	1116	1459	1637	1459	1381	50.332	42.366	45.06	65.52	36.892	33.882	0.211873	6.99252	0.6759	0.854664	-0.320296	6.93156	0.423633	0.583886	-0.624659	7.12878	0.218829	0.363029
MSTRG.218	MSTRG.218.1	2243	fgr:FG06087.1	58.14	hypothetical protein	-	-	-	gi|531867352|gb|EQL04114.1|	100	glycoside hydrolase [Ophiocordyceps sinensis CO18]	-	-	-	GO:0008152,GO:0016787	3657	4203	1016	3061	787	1858	355.918	436.15	84.842	337.694	50.786	113.265	-0.953788	8.13079	0.140024	0.34429	-2.06882	8.04075	5.95939e-05	0.000505083	-1.213	7.41168	0.0785081	0.171184
MSTRG.219	rna180-EQL04108.1	5195	fgr:FG07004.1	87.17	hypothetical protein; K02145 V-type H+-transporting ATPase subunit A [EC:3.6.3.14]	SPAC343.05	65.56	[C] KOG1352 Vacuolar H+-ATPase V1 sector, subunit A	gi|531867346|gb|EQL04108.1|	97.77	vacuolar ATP synthase catalytic subunit A [Ophiocordyceps sinensis CO18]	sp|P11592|VATA_NEUCR	85.85	V-type proton ATPase catalytic subunit A OS=Neurospora crassa (strain ATCC 24698 / 74-OR23-1A / CBS 708.71 / DSM 1257 / FGSC 987) GN=vma-1 PE=3 SV=1	GO:0005524,GO:0006119,GO:0015991,GO:0033180,GO:0046961	2744	2125	1797	1080	3766	2619	78.22	65.819	44.114	34.395	74.88	52.451	-0.904541	7.44796	0.0760599	0.231868	-0.101557	7.98032	0.816863	0.897095	0.714776	7.63728	0.164176	0.294432
MSTRG.220	MSTRG.220.1	4075	ncr:NCU01304	47.01	hypothetical protein	-	-	-	gi|531867347|gb|EQL04109.1|	99.89	Mitochondrial protein [Ophiocordyceps sinensis CO18]	sp|O74832|PT127_SCHPO	39.26	mRNA degradation protein pet127, mitochondrial OS=Schizosaccharomyces pombe (strain 972 / ATCC 24843) GN=pet127 PE=3 SV=1	-	2486.48	1740.48	2896.38	2164.19	1332.45	900	85.231	61.831	90.26	87.352	32.601	20.666	0.138143	7.69437	0.786049	0.918768	-1.41067	7.28371	0.00149999	0.0075781	-1.63866	7.47469	0.00175027	0.00920791
MSTRG.221	MSTRG.221.1	5954	aor:AOR_1_1006084	56.02	AO090020000579; hypothetical protein	SPAC17A5.16	33.99	[R] KOG2226 Proteins containing regions of low-complexity	gi|531867348|gb|EQL04110.1|	100	high-temperature-induced dauer-formation protein [Ophiocordyceps sinensis CO18]	sp|O13776|FT105_SCHPO	33.99	Ubp5-interacting protein ftp105 OS=Schizosaccharomyces pombe (strain 972 / ATCC 24843) GN=ftp105 PE=1 SV=2	-	2947.52	3160.52	2974.62	2189.81	1058.55	970	93.191	99.832	81.938	88.596	21.28	16.928	-0.375422	7.98957	0.458823	0.697536	-2.09068	7.67108	2.09368e-06	2.9251e-05	-1.80373	7.4643	0.000445709	0.00316703
MSTRG.222	MSTRG.222.1	3501	pan:PODANSg8950	55.85	hypothetical protein	-	-	-	gi|531867351|gb|EQL04113.1|	100	Glucan synthesis regulatory protein [Ophiocordyceps sinensis CO18]	sp|P38678|GS1_NEUCR	53.52	Glucan synthesis regulatory protein OS=Neurospora crassa (strain ATCC 24698 / 74-OR23-1A / CBS 708.71 / DSM 1257 / FGSC 987) GN=cot-2 PE=2 SV=1	GO:0042546	1207	1530	591	864	1233	948	81.912	103.682	33.621	64.913	55.45	39.542	-0.98118	6.60361	0.0621505	0.202583	-0.834015	6.85686	0.0423052	0.107617	0.0568348	6.37502	0.915942	0.964191
MSTRG.223	MSTRG.223.1	1405	-	-	-	-	-	-	-	-	-	-	-	-	-	276.49	345	131.67	283.26	144.06	292.8	48.413	67.236	18.982	55.277	15.122	33.803	-0.618045	4.60368	0.333632	0.582345	-1.00724	4.66256	0.0644415	0.148733	-0.484989	4.35649	0.475144	0.622616
MSTRG.224	MSTRG.224.1	1405	-	-	-	-	-	-	-	-	-	-	-	-	-	11.51	0	15.33	8.74	47.94	50.2	1.095	0	1.243	0.92	3.17	3.352	0.875062	-0.0488694	0.483272	0.715335	2.55338	1.27622	0.0159035	0.0506644	1.58078	1.45436	0.0480948	0.11843
MSTRG.225	MSTRG.225.1	910	-	-	-	-	-	-	-	-	-	-	-	-	-	9	3	5	11	29	13	2.958	1.217	1.252	2.404	5.544	2.966	0.372768	-0.290627	0.764622	0.904766	1.31022	0.40717	0.168206	0.301853	0.845784	0.542436	0.400433	0.551518
MSTRG.226	rna187-EQL04115.1	668	fgr:FG06088.1	60.95	hypothetical protein	-	-	-	gi|531867353|gb|EQL04115.1|	88.44	AIG2-like protein [Ophiocordyceps sinensis CO18]	sp|P54121|AIG2_ARATH	32.69	Protein AIG2 OS=Arabidopsis thaliana GN=AIG2 PE=2 SV=1	-	31	22	22	8	33	41	11.934	9.306	7.144	3.376	8.831	11.11	-0.989815	1.02206	0.225053	0.465674	-0.00668996	1.59133	1	1	0.896378	1.26247	0.286348	0.441291
MSTRG.227	MSTRG.227.1	13442	fgr:FG06089.1	79.35	hypothetical protein; K08874 transformation/transcription domain-associated protein	SPBP16F5.03c	34.46	[TBLD] KOG0889 Histone acetyltransferase SAGA, TRRAP/TRA1 component, PI-3 kinase superfamily	gi|531867354|gb|EQL04116.1|	98.73	histone acetylase complex subunit [Ophiocordyceps sinensis CO18]	sp|Q9HFE8|TRA1_SCHPO	34.46	Transcription-associated protein 1 OS=Schizosaccharomyces pombe (strain 972 / ATCC 24843) GN=tra1 PE=3 SV=1	GO:0016301,GO:0016310,GO:0016773	1784	2133	9059	9111	2311	1727	16.552	21.559	72.846	96.006	14.325	10.838	2.10927	8.9361	0.000115376	0.00196408	-0.461074	7.51717	0.2887	0.448414	-2.65907	9.15999	1.78246e-06	3.50422e-05
MSTRG.228	rna189-EQL04079.1	1512	fgr:FG08899.1	36.68	hypothetical protein	-	-	-	gi|531867316|gb|EQL04079.1|	100	hypothetical protein OCS_00190 [Ophiocordyceps sinensis CO18]	-	-	-	-	867	711	821	341	558	570	75.555	67.437	61.398	33.099	33.896	34.909	-0.62214	5.93109	0.233172	0.473699	-0.976338	6.00141	0.0190452	0.0588736	-0.441615	5.69148	0.413693	0.565158
MSTRG.229	MSTRG.229.1	1654	fgr:FG08900.1	70.53	hypothetical protein; K08343 autophagy-related protein 3	YNR007c	33.84	[R] KOG2981 Protein involved in autophagocytosis during starvation	gi|531867317|gb|EQL04080.1|	100	autophagocytosis protein [Ophiocordyceps sinensis CO18]	sp|Q51LD2|ATG3_MAGO7	63.9	Autophagy-related protein 3 OS=Magnaporthe oryzae (strain 70-15 / ATCC MYA-4617 / FGSC 8958) GN=ATG3 PE=3 SV=1	GO:0005737,GO:0006914,GO:0015031	806	1249	1104	1546	1230	1583	72.157	120.864	87.059	157.251	77.934	98.742	0.288755	6.7549	0.586613	0.790873	-0.0563095	6.7793	0.896151	0.949834	-0.436089	7.00434	0.403925	0.554624
MSTRG.230	MSTRG.230.1	209	-	-	-	-	-	-	-	-	-	-	-	-	-	3.21	3	20.33	5.26	13.77	7.47	21.745	23.904	97.385	33.643	62.447	36.453	1.81353	-0.253212	0.0891542	0.257151	1.27873	-0.395945	0.215978	0.362517	-0.622339	0.273695	0.589104	0.713952
MSTRG.231	MSTRG.231.1	1435	fgr:FG08901.1	67.19	hypothetical protein; K13127 RING finger protein 113A	SPBC13E7.02_1	49.52	[O] KOG1813 Predicted E3 ubiquitin ligase	gi|531867318|gb|EQL04081.1|	98.48	pre-mRNA splicing factor cwc24 [Ophiocordyceps sinensis CO18]	sp|Q7SDY3|CWC24_NEUCR	55.05	Pre-mRNA-splicing factor cwc-24 OS=Neurospora crassa (strain ATCC 24698 / 74-OR23-1A / CBS 708.71 / DSM 1257 / FGSC 987) GN=cwc-24 PE=3 SV=1	GO:0008270	383	425	463	524	362	475	42.17	50.769	43.381	65.823	29.647	37.419	0.197283	5.35484	0.714583	0.875874	-0.448577	5.24767	0.332631	0.492147	-0.737732	5.44009	0.174351	0.307722
MSTRG.232	MSTRG.232.1	819	-	-	-	-	-	-	-	-	-	-	-	-	-	34	34	9	0	103	83	7.926	8.654	1.781	0	16.699	13.435	-3.11737	0.9536	0.00254887	0.0212217	0.950671	2.48352	0.130806	0.250425	3.98819	2.02032	7.03003e-05	0.000720559
MSTRG.233	MSTRG.233.1	5535	fgr:FG08904.1	55.39	hypothetical protein	-	-	-	gi|531867319|gb|EQL04082.1|	96.19	anucleate primary sterigmata protein A [Ophiocordyceps sinensis CO18]	sp|Q00083|APSA_EMENI	38.08	Anucleate primary sterigmata protein A OS=Emericella nidulans (strain FGSC A4 / ATCC 38163 / CBS 112.46 / NRRL 194 / M139) GN=apsA PE=1 SV=2	GO:0005543,GO:0005938,GO:0032065	3021	2269	4844	3045	1779	2366	89.284	74.937	124.679	103.468	38.104	51.468	0.436043	8.18334	0.39742	0.64232	-0.839953	7.7892	0.0553298	0.132258	-1.36711	8.1678	0.00832684	0.0311458
MSTRG.234	MSTRG.234.1	321	pan:PODANSg031	90.65	hypothetical protein	-	-	-	gi|531867319|gb|EQL04082.1|	100	anucleate primary sterigmata protein A [Ophiocordyceps sinensis CO18]	sp|Q00083|APSA_EMENI	73.83	Anucleate primary sterigmata protein A OS=Emericella nidulans (strain FGSC A4 / ATCC 38163 / CBS 112.46 / NRRL 194 / M139) GN=apsA PE=1 SV=2	-	0	0	2	0	0	0	0	0	4.045	0	0	0	3.05722	-2.17428	0.558445	0.770075	-	-	-	-	-3.32882	-2.15291	0.560827	0.691712
MSTRG.235	MSTRG.235.1	1574	-	-	-	-	-	-	-	-	-	-	-	-	-	48	26	26	11	49	94	4.844	2.458	2.18	1.066	2.971	5.739	-1.1553	1.41272	0.152412	0.365004	0.470393	2.29429	0.502147	0.657875	1.53524	1.97675	0.052834	0.127294
MSTRG.236	rna194-EQL04084.1	770	-	-	-	-	-	-	gi|531867321|gb|EQL04084.1|	100	hypothetical protein OCS_00195 [Ophiocordyceps sinensis CO18]	-	-	-	-	7	0	2	2	2	5	1.535	0	0.371	0.491	0.307	0.772	-0.848626	-1.23214	0.708898	0.872637	-0.438965	-1.02012	0.879621	0.938672	0.323209	-1.2356	1	1
MSTRG.237	rna193-EQL04083.1	3885	fgr:FG08905.1	55.08	hypothetical protein	YPR091c	33.15	[R] KOG2238 Uncharacterized conserved protein TEX2, contains PH domain	gi|531867320|gb|EQL04083.1|	99.14	hypothetical protein OCS_00194 [Ophiocordyceps sinensis CO18]	sp|Q06833|YP091_YEAST	33.15	Uncharacterized PH domain-containing protein YPR091C OS=Saccharomyces cerevisiae (strain ATCC 204508 / S288c) GN=YPR091C PE=1 SV=1	GO:0016021	1493.12	1556.28	1876.06	2378.12	1518.52	1660.49	58.913	64.502	66.38	99.131	53.732	68.686	0.402113	7.37746	0.441904	0.681786	-0.438557	7.1616	0.292948	0.453326	-0.932787	7.4859	0.0766243	0.168016
MSTRG.238	MSTRG.238.1	1041	-	-	-	-	-	-	gi|531865121|gb|EQL02063.1|	48.19	hypothetical protein OCS_02225 [Ophiocordyceps sinensis CO18]	-	-	-	-	16.88	7.72	41.94	29.88	78.48	97.51	2.54	1.242	5.288	4.891	8.117	10.39	1.39675	1.20468	0.0903228	0.259382	2.32482	2.09453	0.00139411	0.00714631	0.834966	2.46427	0.2328	0.378735
MSTRG.239	MSTRG.239.1	1916	-	-	-	-	-	-	-	-	-	-	-	-	-	102.4	376.54	216.87	115.56	163.36	124.1	7.587	30.338	13.796	9.542	8.433	6.459	-0.712814	4.21671	0.314312	0.567042	-1.27066	4.23384	0.0553504	0.132274	-0.638268	3.84489	0.299773	0.456628
MSTRG.240	MSTRG.240.1	4877	fgr:FG08889.1	57.78	hypothetical protein; K10772 AP endonuclease 2 [EC:4.2.99.18]	SPBC3D6.10	32.2	[L] KOG1294 Apurinic/apyrimidinic endonuclease and related enzymes	gi|531867323|gb|EQL04086.1|	100	DNA lyase [Ophiocordyceps sinensis CO18]	sp|P87175|APN2_SCHPO	32.2	DNA-(apurinic or apyrimidinic site) lyase 2 OS=Schizosaccharomyces pombe (strain 972 / ATCC 24843) GN=apn2 PE=1 SV=1	GO:0003677,GO:0004519,GO:0005622,GO:0006281,GO:0016829,GO:0090305	254.6	651.46	345.13	158.44	456.64	515.9	8.355	23.98	9.537	5.853	10.258	11.057	-1.04539	5.00701	0.0982045	0.273113	-0.419667	5.44663	0.432577	0.59202	0.543074	4.99853	0.32921	0.484424
MSTRG.241	MSTRG.241.1	901	fgr:FG08888.1	85.19	hypothetical protein; K02266 cytochrome c oxidase subunit VIa [EC:1.9.3.1]	SPCC1739.09c	46.03	[C] KOG3469 Cytochrome c oxidase, subunit VIa/COX13	gi|531867324|gb|EQL04087.1|	82.25	Cytochrome c oxidase, subunit VIa [Ophiocordyceps sinensis CO18]	sp|O74471|COX13_SCHPO	46.03	Cytochrome c oxidase subunit 6A, mitochondrial OS=Schizosaccharomyces pombe (strain 972 / ATCC 24843) GN=cox13 PE=3 SV=1	GO:0004129,GO:0005751,GO:0006123,GO:1902600	634	446	248	145	1722	1792	198.078	152.62	65.851	51.567	372.807	392.607	-1.603	5.07188	0.00365416	0.0278007	1.21419	6.58866	0.00278283	0.0126893	2.7271	6.29576	2.56435e-07	7.10142e-06
MSTRG.242	MSTRG.242.1	2986	fgr:FG08887.1	73.75	hypothetical protein; K03352 anaphase-promoting complex subunit 5	SPAP32A8.01c	34.07	[DO] KOG4322 Anaphase-promoting complex (APC), subunit 5	gi|531867325|gb|EQL04088.1|	99.6	anaphase-promoting complex protein [Ophiocordyceps sinensis CO18]	sp|Q9P4W7|APC5_SCHPO	30.63	Anaphase-promoting complex subunit 5 OS=Schizosaccharomyces pombe (strain 972 / ATCC 24843) GN=apc5 PE=1 SV=3	-	429	485	338	118	391	269	18.539	25.372	13.23	6.156	11.711	8.161	-1.20457	4.95218	0.0417541	0.155673	-0.973086	5.22624	0.0396196	0.102612	0.148243	4.61378	0.80941	0.888568
MSTRG.243	rna199-EQL04089.1	661	fgr:FG08895.1	58.12	hypothetical protein; K02889 large subunit ribosomal protein L21e	YBR191w	42.78	[J] KOG1732 60S ribosomal protein L21	gi|531867326|gb|EQL04089.1|	71.2	Ribosomal protein L21e [Ophiocordyceps sinensis CO18]	sp|Q02753|RL21A_YEAST	42.78	60S ribosomal protein L21-A OS=Saccharomyces cerevisiae (strain ATCC 204508 / S288c) GN=RPL21A PE=1 SV=1	GO:0005622	4016	3500	616	280	2032	2009	1646.68	1576.82	212.574	125.824	578.772	579.824	-3.24202	7.60427	1.13257e-08	1.07125e-06	-1.38931	8.12615	0.00137187	0.0070456	1.76521	6.66513	0.000586211	0.00392161
MSTRG.244	MSTRG.244.1	277	fgr:FG08895.1	91.3	hypothetical protein; K02889 large subunit ribosomal protein L21e	-	-	-	gi|531867326|gb|EQL04089.1|	100	Ribosomal protein L21e [Ophiocordyceps sinensis CO18]	-	-	-	-	0	0	0	0	0	2	0	0	0	0	0	9.758	-	-	-	-	2.97381	-2.17193	0.554045	0.695043	2.98569	-2.16917	0.562166	0.691712
MSTRG.245	MSTRG.245.1	715	afv:AFLA_101160	78.82	40S ribosomal protein S9; K02997 small subunit ribosomal protein S9e	SPBC29A3.12	74.12	[J] KOG3301 Ribosomal protein S4	gi|399166426|emb|CCE32701.1|	73.85	probable 40S ribosomal protein S9 (S7) [Claviceps purpurea 20.1]	sp|O59675|RS9B_SCHPO	74.12	40S ribosomal protein S9-B OS=Schizosaccharomyces pombe (strain 972 / ATCC 24843) GN=rps9b PE=1 SV=3	GO:0003735,GO:0006412,GO:0015935,GO:0019843,GO:0042254	7533	5687	893	363	2443	2295	2313.51	1913.01	232.121	122.835	521.712	495.947	-3.57632	8.38628	2.30368e-09	2.54593e-07	-1.97049	8.7977	1.35698e-05	0.000143734	1.51822	6.95397	0.00364756	0.0164525
MSTRG.246	rna201-EQL04091.1	1371	fgr:FG08897.1	78.3	hypothetical protein; K12819 pre-mRNA-processing factor SLU7	7301733	35.95	[A] KOG2560 RNA splicing factor - Slu7p	gi|531867328|gb|EQL04091.1|	100	pre-mRNA-splicing factor slu7 [Ophiocordyceps sinensis CO18]	sp|Q51LA6|SLU7_MAGO7	62.39	Pre-mRNA-splicing factor SLU7 OS=Magnaporthe oryzae (strain 70-15 / ATCC MYA-4617 / FGSC 8958) GN=SLU7 PE=3 SV=1	GO:0003676,GO:0008270	555	795	590	540	500	631	54.216	84.556	49.43	58.737	34.045	43.316	-0.374833	5.82209	0.468802	0.70437	-0.762358	5.86864	0.0884735	0.186918	-0.476731	5.71601	0.358534	0.509969
MSTRG.247	rna202-EQL04092.1	360	fgr:FG08886.1	67.21	hypothetical protein	Hs7705779	29.35	[S] KOG2435 Uncharacterized conserved protein	gi|531867329|gb|EQL04092.1|	100	Complex I intermediate-associated protein 30 [Ophiocordyceps sinensis CO18]	sp|O42636|CIA30_NEUCR	57.98	Complex I intermediate-associated protein 30, mitochondrial OS=Neurospora crassa (strain ATCC 24698 / 74-OR23-1A / CBS 708.71 / DSM 1257 / FGSC 987) GN=cia30 PE=1 SV=1	-	264	219	79	50	125	176	194.296	178.794	48.001	39.673	63.684	91.327	-2.04312	3.82729	0.00109494	0.0111843	-1.17236	4.23775	0.0245153	0.07153	0.780766	3.23617	0.235896	0.381652
MSTRG.248	MSTRG.248.1	853	-	-	-	-	-	-	-	-	-	-	-	-	-	23	22	14	10	21	59	4.042	4.227	2.097	1.954	2.573	7.292	-1.03086	0.800838	0.213508	0.451485	0.336918	1.55261	0.686766	0.800986	1.27758	1.25902	0.148898	0.27406
MSTRG.249	rna209-EQL04055.1	300	fgr:FG00178.1	63	hypothetical protein	-	-	-	gi|531867291|gb|EQL04055.1|	72.73	glutamine synthetase [Ophiocordyceps sinensis CO18]	-	-	-	GO:0003824,GO:0008152	11	10	40	8	24	51	54.713	58.131	143.587	38.252	80.283	181.425	0.959899	0.71792	0.316208	0.567567	1.33614	1.14677	0.0915319	0.192143	0.289097	1.50252	0.756348	0.848326
MSTRG.250	rna210-EQL04056.1	501	-	-	-	-	-	-	gi|531867292|gb|EQL04056.1|	100	hypothetical protein OCS_00211 [Ophiocordyceps sinensis CO18]	-	-	-	-	24	44	73	50	55	78	9.247	18.599	23.695	21.122	14.715	21.14	0.702799	2.14164	0.339255	0.587467	0.455505	2.19807	0.524881	0.677605	-0.334795	2.58455	0.640904	0.758656
MSTRG.251	MSTRG.251.1	3520	fgr:FG00180.1	42.78	hypothetical protein; K09602 ubiquitin thioesterase protein OTUB1 [EC:3.4.-.-]	Hs8923114	31.31	[S] KOG3991 Uncharacterized conserved protein	gi|531867293|gb|EQL04057.1|	100	Peptidase C65, otubain [Ophiocordyceps sinensis CO18]	sp|B2RYG6|OTUB1_RAT	31.31	Ubiquitin thioesterase OTUB1 OS=Rattus norvegicus GN=Otub1 PE=1 SV=1	-	497.84	502.83	1365.14	835.58	1008.45	1460.13	30.981	29.649	69.367	58.308	42.096	53.048	0.986618	6.13313	0.0456815	0.164532	0.805466	6.21721	0.0529849	0.127835	-0.270774	6.72345	0.583011	0.708457
MSTRG.252	MSTRG.252.1	637	-	-	-	-	-	-	-	-	-	-	-	-	-	2359	2502	2033	898	562	498	622.224	722.038	455.281	261.503	103.132	92.388	-0.911693	7.45053	0.0837556	0.247286	-2.69738	7.24381	1.29062e-09	4.44834e-08	-1.87149	6.58149	0.000351215	0.00263014
MSTRG.253	rna214-EQL04060.1	468	-	-	-	-	-	-	gi|531867296|gb|EQL04060.1|	100	hypothetical protein OCS_00215 [Ophiocordyceps sinensis CO18]	-	-	-	-	0	0	0	0	0	0	0	0	0	0	0	0	-	-	-	-	-	-	-	-	-	-	-	-
MSTRG.254	MSTRG.254.1	3317	-	-	-	-	-	-	-	-	-	-	-	-	-	17	21	42	18	22	22	0.621	0.84	1.327	0.732	0.564	0.562	0.476163	1.21544	0.581817	0.78702	-0.289297	1.02733	0.731624	0.834666	-0.851453	1.35492	0.292069	0.447832
MSTRG.255	MSTRG.255.1	264	-	-	-	-	-	-	-	-	-	-	-	-	-	4	3	0	0	0	0	36.152	32.031	0	0	0	0	-4.91822	-1.56101	0.0478019	0.169964	-5.11545	-1.5326	0.0324519	0.0888986	-	-	-	-
MSTRG.256	rna212-EQL04058.1	888	bfu:BC1G_06034	45.76	hypothetical protein	7295487	30.52	[R] KOG0725 Reductases with broad range of substrate specificities	gi|531867294|gb|EQL04058.1|	100	short chain dehydrogenase/reductase [Ophiocordyceps sinensis CO18]	sp|O67610|FABG_AQUAE	28.51	3-oxoacyl-[acyl-carrier-protein] reductase FabG OS=Aquifex aeolicus (strain VF5) GN=fabG PE=1 SV=1	GO:0016491,GO:0055114	160	125	64	18	32	57	26.69	22.751	9.12	3.334	3.718	6.687	-1.99625	3.08494	0.00602812	0.0403213	-2.16368	3.24215	0.000523898	0.00318475	-0.253062	1.98535	0.775516	0.862378
MSTRG.257	MSTRG.257.1	288	cpw:CPC735_059860	62.5	3-hydroxyacyl-CoA dehydrogenase, putative	-	-	-	gi|531867294|gb|EQL04058.1|	100	short chain dehydrogenase/reductase [Ophiocordyceps sinensis CO18]	-	-	-	-	4	2	0	1	2	0	16.021	9.331	0	3.909	5.411	0	-2.39499	-1.55994	0.224705	0.465504	-1.92693	-1.45773	0.318014	0.477562	0.411012	-2.01734	1	1
MSTRG.258	MSTRG.258.1	2433	-	-	-	-	-	-	gi|531867295|gb|EQL04059.1|	100	hypothetical protein OCS_00214 [Ophiocordyceps sinensis CO18]	-	-	-	-	6441	4430	5674	2205	912	514	838.299	723.53	552.814	266.384	86.558	38.173	-0.647529	8.69793	0.242658	0.485893	-3.42042	8.31371	1.7236e-11	8.66349e-10	-2.85887	7.83254	1.40054e-06	2.87888e-05
MSTRG.259	MSTRG.259.1	317	-	-	-	-	-	-	-	-	-	-	-	-	-	226	221	171	98	41	41	418.421	467.128	246.557	186.233	52.031	53.838	-0.886529	4.02816	0.135192	0.336586	-2.93953	3.77687	3.97873e-07	7.06989e-06	-2.14073	3.12787	0.00164233	0.00872841
MSTRG.260	MSTRG.260.5	1896	-	-	-	-	-	-	gi|531867297|gb|EQL04061.1|	100	hypothetical protein OCS_00216 [Ophiocordyceps sinensis CO18]	-	-	-	-	237	212	745	733	679	843	28.271	27.429	77.903	100.636	57.534	70.625	1.61832	5.42547	0.00235286	0.0199393	1.26713	5.37124	0.00541465	0.0216766	-0.443389	6.12394	0.379783	0.531462
MSTRG.261	MSTRG.261.1	1107	fgr:FG08885.1	44.48	hypothetical protein	-	-	-	gi|531867330|gb|EQL04093.1|	85.17	hypothetical protein OCS_00204 [Ophiocordyceps sinensis CO18]	-	-	-	-	742	640	907	857	977	891	118.041	115.735	119.762	148.65	104.875	98.698	0.248889	6.14832	0.611439	0.809418	-0.0595517	6.18954	0.883673	0.941685	-0.399424	6.39316	0.415625	0.566551
MSTRG.262	MSTRG.262.1	2691	ncr:NCU11204	66.36	hypothetical protein	-	-	-	gi|531867331|gb|EQL04094.1|	98.78	Sodium/solute symporter [Ophiocordyceps sinensis CO18]	-	-	-	GO:0005215,GO:0016021,GO:0055085	721	791	798	483	795	550	46.686	55.497	43.66	35.367	35.099	24.378	-0.392025	5.97139	0.428535	0.669722	-0.671562	6.05846	0.116154	0.230756	-0.365785	5.90088	0.473908	0.621865
MSTRG.263	MSTRG.263.1	707	-	-	-	-	-	-	-	-	-	-	-	-	-	9.19	15.56	6.85	2.77	29.81	6.24	2.089	3.863	1.327	0.69	4.972	1.106	-1.46767	-0.0396415	0.133368	0.33343	0.00834294	0.625406	1	1	1.40643	0.210225	0.190417	0.32817
MSTRG.264	MSTRG.264.1	9322	ssl:SS1G_03997	38.95	hypothetical protein	-	-	-	gi|531867332|gb|EQL04095.1|	71.89	Nucleotide-binding, alpha-beta plait [Ophiocordyceps sinensis CO18]	-	-	-	-	63.88	58.32	50.69	20.22	149.86	298.74	0.869	0.865	0.612	0.314	2.432	2.87	-0.959728	2.16831	0.188673	0.418082	1.38671	3.59751	0.0215474	0.0648032	2.25775	3.42543	0.0020947	0.0106254
MSTRG.265	MSTRG.265.1	262	-	-	-	-	-	-	gi|531867332|gb|EQL04095.1|	97.78	Nucleotide-binding, alpha-beta plait [Ophiocordyceps sinensis CO18]	-	-	-	-	0	0	1	0	0	2	0	0	5.641	0	0	11.671	-	-	-	-	2.97381	-2.17193	0.55401	0.695043	0.499051	-2.02889	1	1
MSTRG.266	MSTRG.266.1	7294	fgr:FG08679.1	75.61	hypothetical protein	-	-	-	gi|531867334|gb|EQL04097.1|	99.58	Regulator of G protein signaling superfamily [Ophiocordyceps sinensis CO18]	-	-	-	-	672	699.82	621.66	266.96	3076.79	22792.6	33.149	37.048	20.661	12.071	109.656	836.569	-0.809155	5.6649	0.128418	0.325352	3.74602	9.06126	1.37055e-06	2.04456e-05	4.46366	9.03597	3.33332e-07	8.76381e-06
MSTRG.267	MSTRG.267.1	627	-	-	-	-	-	-	-	-	-	-	-	-	-	82.92	88.3	56.8	27.05	78.55	118.45	25.821	30.125	14.974	9.281	17.006	25.949	-1.19351	2.56942	0.0836893	0.24716	-0.292876	3.09603	0.629832	0.757263	0.81322	2.62896	0.253143	0.401752
MSTRG.268	MSTRG.268.1	2308	fgr:FG00182.1	83.86	hypothetical protein; K12176 COP9 signalosome complex subunit 2	Hs4759264	54.01	[OT] KOG1464 COP9 signalosome, subunit CSN2	gi|531867300|gb|EQL04064.1|	99.26	PCI/PINT associated module [Ophiocordyceps sinensis CO18]	sp|Q7SI58|CSN2_NEUCR	72.97	COP9 signalosome complex subunit 2 OS=Neurospora crassa (strain ATCC 24698 / 74-OR23-1A / CBS 708.71 / DSM 1257 / FGSC 987) GN=csn-2 PE=1 SV=1	GO:0016021,GO:0055085	813	798	589	436	957	866	50.276	50.706	31.154	31.25	44.304	36.015	-0.782754	5.90424	0.113359	0.301382	-0.319701	6.29253	0.421149	0.581362	0.374135	5.97091	0.449366	0.597785
MSTRG.269	MSTRG.269.1	553	-	-	-	-	-	-	gi|531867301|gb|EQL04065.1|	100	hypothetical protein OCS_00220 [Ophiocordyceps sinensis CO18]	-	-	-	-	0	0	0	0	10	3	0	0	0	0	2.722	1.185	-	-	-	-	5.50164	-1.14604	0.0149133	0.0481169	5.52036	-1.14411	0.0175631	0.0551614
MSTRG.270	MSTRG.270.1	1217	-	-	-	-	-	-	gi|531867301|gb|EQL04065.1|	99.26	hypothetical protein OCS_00220 [Ophiocordyceps sinensis CO18]	-	-	-	-	102	43	68	21	517.85	494.96	31.873	12.78	10.929	2.634	110.71	96.302	-0.887297	2.41804	0.252026	0.497399	2.3267	4.55081	4.42078e-05	0.000396993	3.1225	4.46571	2.23137e-06	4.24895e-05
MSTRG.271	MSTRG.271.1	573	-	-	-	-	-	-	-	-	-	-	-	-	-	1	0	1	0	7.15	4.04	0.384	0	0.325	0	1.926	1.106	-0.125241	-2.16572	1	1	2.73518	-1.20362	0.0811935	0.175392	2.78982	-1.20484	0.0898052	0.189309
MSTRG.272	MSTRG.272.1	3710	fgr:FG10847.1	46.58	hypothetical protein	-	-	-	gi|531867302|gb|EQL04066.1|	94.65	hypothetical protein OCS_00221 [Ophiocordyceps sinensis CO18]	-	-	-	-	4280	4067	7094	3138	2186	1367	166.296	156.132	241.649	136.202	65.327	34.786	0.114391	8.67052	0.830265	0.943087	-1.73135	8.19323	0.000152705	0.00113712	-1.93084	8.37112	0.000558997	0.00378129
MSTRG.273	rna221-EQL04067.1	257	-	-	-	-	-	-	gi|531867303|gb|EQL04067.1|	100	hypothetical protein OCS_00222 [Ophiocordyceps sinensis CO18]	-	-	-	-	0	0	0	0	0	0	0	0	0	0	0	0	-	-	-	-	-	-	-	-	-	-	-	-
MSTRG.274	MSTRG.274.1	4025	pan:PODANSg3018	62.84	hypothetical protein	-	-	-	gi|531867304|gb|EQL04068.1|	98.62	ThiJ/PfpI family protein [Ophiocordyceps sinensis CO18]	-	-	-	-	111	218	607	2239	4583	1580	13.503	32.169	47.649	340.411	460.875	127.534	3.10671	6.23197	3.04734e-05	0.000700087	3.70472	6.9829	9.14049e-10	3.25371e-08	0.508624	7.66661	0.487479	0.6332
MSTRG.275	MSTRG.275.1	1747	fgr:FG10243.1	44.7	hypothetical protein	-	-	-	gi|531867306|gb|EQL04070.1|	100	hypothetical protein OCS_00225 [Ophiocordyceps sinensis CO18]	-	-	-	-	4	15	22.08	21.05	13	12	1.852	7.613	8.554	10.619	4.166	3.896	1.04051	0.649833	0.263043	0.5105	-0.125965	0.229693	0.943221	0.980849	-1.25189	0.845745	0.130333	0.248917
MSTRG.276	rna224-EQL04070.1	3141	fgr:FG10243.1	71.43	hypothetical protein	-	-	-	gi|531867306|gb|EQL04070.1|	99.58	hypothetical protein OCS_00225 [Ophiocordyceps sinensis CO18]	sp|P53950|VAC7_YEAST	25.62	Vacuolar segregation protein 7 OS=Saccharomyces cerevisiae (strain ATCC 204508 / S288c) GN=VAC7 PE=1 SV=1	-	486	467	1844.92	2448.95	773	680	25.358	26.488	82.773	142.588	28.119	24.922	2.09954	6.88574	8.23667e-05	0.00152205	0.110831	5.7439	0.798617	0.884122	-2.08075	7.20247	0.000149532	0.00132122
MSTRG.277	MSTRG.277.1	2318	ssl:SS1G_05101	66.8	hypothetical protein ; K14191 18S rRNA (adenine1779-N6/adenine1780-N6)-dimethyltransferase [EC:2.1.1.183]	YPL266w	70.19	[A] KOG0820 Ribosomal RNA adenine dimethylase	gi|531867307|gb|EQL04071.1|	91.97	dimethyladenosine transferase dimethyltransferase [Ophiocordyceps sinensis CO18]	sp|Q6C7H6|DIM1_YARLI	78.85	Dimethyladenosine transferase OS=Yarrowia lipolytica (strain CLIB 122 / E 150) GN=DIM1 PE=3 SV=1	-	1249	1192	1590	1671	937	1001	85.638	80.806	80.528	107.21	39.922	39.858	0.32302	7.01048	0.518796	0.746245	-0.829173	6.6854	0.035833	0.0950499	-1.24377	6.98379	0.0128633	0.0433717
MSTRG.278	rna226-EQL04072.1	2736	fgr:FG10242.1	78.08	hypothetical protein; K12855 pre-mRNA-processing factor 6	SPBC6B1.07	47.4	[A] KOG0495 HAT repeat protein	gi|531867308|gb|EQL04072.1|	100	PRP1 splicing factor [Ophiocordyceps sinensis CO18]	sp|Q12381|PRP1_SCHPO	47.4	Pre-mRNA-splicing factor prp1 OS=Schizosaccharomyces pombe (strain 972 / ATCC 24843) GN=prp1 PE=1 SV=1	GO:0000398,GO:0005634	515	396	905	779	533	479	23.168	19.377	35.032	39.13	16.724	15.147	0.776385	5.85536	0.124363	0.318461	-0.339306	5.45669	0.446537	0.606234	-1.20678	6.02188	0.0161957	0.0517607
MSTRG.279	MSTRG.279.1	1166	fgr:FG10241.1	76.36	hypothetical protein	-	-	-	gi|531867309|gb|EQL04073.1|	100	calcofluor white hypersensitive protein [Ophiocordyceps sinensis CO18]	-	-	-	-	3733.93	2011.11	260.55	185.28	3154.83	1772.47	1013.83	584.255	52.315	46.561	578.764	311.715	-3.80725	7.16062	7.18664e-11	1.50905e-08	-0.705016	7.94858	0.141907	0.265727	3.01207	6.74692	3.67948e-08	1.42871e-06
MSTRG.280	MSTRG.280.1	379	-	-	-	-	-	-	-	-	-	-	-	-	-	656.07	452.89	86.45	33.72	855.17	676.53	430.05	328.53	46.999	23.923	388.368	312.522	-3.38073	4.83204	1.18928e-07	7.13499e-06	-0.0225414	5.88475	0.960451	0.993674	3.27107	5.04275	1.36211e-07	4.23922e-06
MSTRG.281	rna230-EQL04076.1	622	fgr:FG00940.1	84.4	hypothetical protein; K12734 peptidyl-prolyl cis-trans isomerase-like 3 [EC:5.2.1.8]	At1g01940	56.74	[O] KOG0884 Similar to cyclophilin-type peptidyl-prolyl cis-trans isomerase	gi|531867312|gb|EQL04076.1|	99.3	cyclophilin type peptidyl-prolyl cis-trans isomerase/CLD [Ophiocordyceps sinensis CO18]	sp|Q4IPB8|PPIL3_GIBZE	84.4	Peptidyl-prolyl cis-trans isomerase-like 3 OS=Gibberella zeae (strain PH-1 / ATCC MYA-4620 / FGSC 9075 / NRRL 31084) GN=CYP10 PE=3 SV=2	GO:0000413,GO:0003755,GO:0006457	157	128	210	212	185	263	59.85	53.566	67.493	88.69	49.002	70.555	0.470054	4.00651	0.43142	0.671973	0.162052	4.03601	0.764396	0.859243	-0.401167	4.34416	0.488416	0.633889
MSTRG.282	MSTRG.282.1	1869	fgr:FG00946.1	58.44	hypothetical protein; K09419 heat shock transcription factor, other eukaryote	SPAC2E12.02.02	31.46	[K] KOG0627 Heat shock transcription factor	gi|629682269|ref|XP_007806430.1|	66.93	heat shock transcription factor Hsf1, putative [Metarhizium acridum CQMa 102]	sp|Q02953|HSF_SCHPO	31.46	Heat shock factor protein OS=Schizosaccharomyces pombe (strain 972 / ATCC 24843) GN=hsf1 PE=1 SV=2	GO:0003677	288	290	177	248	244	246	20.357	22.312	10.753	19.544	12.026	12.224	-0.512726	4.53816	0.382098	0.627801	-0.736156	4.64932	0.132791	0.253465	-0.315817	4.42437	0.5969	0.720599
MSTRG.283	MSTRG.283.1	2454	fgr:FG10240.1	56.23	hypothetical protein	-	-	-	gi|531867310|gb|EQL04074.1|	93.44	meiotically up-regulated 65 protein [Ophiocordyceps sinensis CO18]	sp|O94611|MUG65_SCHPO	32.65	Meiotically up-regulated gene 65 protein OS=Schizosaccharomyces pombe (strain 972 / ATCC 24843) GN=mug65 PE=1 SV=2	-	3227.35	1769.3	1409.69	385.85	2076.85	1246.93	185.072	110.342	69.497	24.686	83.047	50.24	-1.6814	7.25134	0.00575049	0.0390015	-1.07137	7.61909	0.02372	0.0696587	0.524111	6.77149	0.361214	0.512511
MSTRG.284	rna229-EQL04075.1	3938	-	-	-	-	-	-	gi|531867311|gb|EQL04075.1|	100	hypothetical protein OCS_00230 [Ophiocordyceps sinensis CO18]	-	-	-	-	452.65	422.7	196.31	59.15	272.15	318.07	67.313	68.54	24.956	9.772	28.194	33.25	-1.98657	4.69222	0.00158558	0.01493	-1.06508	5.12928	0.0226556	0.067271	0.836116	4.1719	0.191392	0.329433
MSTRG.285	MSTRG.285.1	697	-	-	-	-	-	-	-	-	-	-	-	-	-	64	32	54	59	58	39	14.824	8.102	10.641	15.113	9.345	6.353	0.155038	2.28959	0.847442	0.954031	-0.465804	2.19235	0.492909	0.649377	-0.713748	2.35579	0.321729	0.479626
MSTRG.286	rna231-EQL04077.1	1644	fgr:FG00945.1	68.61	hypothetical protein; K12737 peptidyl-prolyl cis-trans isomerase SDCCAG10 [EC:5.2.1.8]	At4g33060	44.73	[O] KOG0885 Peptidyl-prolyl cis-trans isomerase	gi|531867313|gb|EQL04077.1|	100	peptidyl-prolyl isomerase CWC27 [Ophiocordyceps sinensis CO18]	sp|Q4IPB3|CWC27_GIBZE	68.61	Peptidyl-prolyl isomerase CWC27 OS=Gibberella zeae (strain PH-1 / ATCC MYA-4620 / FGSC 9075 / NRRL 31084) GN=CWC27 PE=3 SV=1	GO:0000413,GO:0003755,GO:0005681,GO:0005737,GO:0006397,GO:0006457,GO:0008380	615	565	840	1046	467	561	48.673	48.662	57.084	92.265	25.771	31.206	0.599111	6.12262	0.239096	0.481356	-0.693394	5.68816	0.113887	0.227251	-1.3856	6.17168	0.00836747	0.0312449
MSTRG.287	rna232-EQL04078.1	1677	ncr:NCU03415	85.38	aldehyde dehydrogenase; K00128 aldehyde dehydrogenase (NAD+) [EC:1.2.1.3]	SPAC9E9.09c	65.89	[C] KOG2450 Aldehyde dehydrogenase	gi|531867314|gb|EQL04078.1|	98.68	aldehyde dehydrogenase [Ophiocordyceps sinensis CO18]	sp|P40108|ALDH_DAVTA	78.19	Aldehyde dehydrogenase OS=Davidiella tassiana GN=CLAH10 PE=1 SV=2	GO:0016620,GO:0030472,GO:0042729,GO:0055114,GO:0072686	2919	2319	833	271	6789	4372	257.917	223.054	63.161	26.672	418.148	271.479	-2.44637	7.17959	2.59098e-05	0.000608562	0.59757	8.46569	0.184165	0.323646	2.95921	7.93085	9.77884e-07	2.18194e-05
MSTRG.288	MSTRG.288.1	287	-	-	-	-	-	-	-	-	-	-	-	-	-	7	7.13	3	4.12	6.35	6	9.744	11.225	3.321	5.999	6.075	5.906	-1.07318	-0.604086	0.339661	0.587467	-0.706097	-0.37106	0.476273	0.634311	0.281438	-0.725277	0.879452	0.938914
MSTRG.289	MSTRG.289.1	595	-	-	-	-	-	-	-	-	-	-	-	-	-	159.11	83.08	238.85	33.62	171.31	130.6	46.494	26.576	59.153	10.828	34.817	26.844	-0.0678137	3.48072	0.940716	1	-0.162004	3.62985	0.786527	0.875828	-0.178843	3.66106	0.821666	0.896951
MSTRG.290	MSTRG.290.1	2535	-	-	-	-	-	-	-	-	-	-	-	-	-	2450.5	2661.5	2029.5	464.5	3160	4327.5	119.768	141.445	85.325	25.345	107.705	148.613	-1.26964	7.4093	0.0381187	0.147027	0.0518846	8.13656	0.906372	0.956036	1.23711	7.69211	0.0431976	0.109408
MSTRG.291	MSTRG.291.1	2535	-	-	-	-	-	-	-	-	-	-	-	-	-	2450.5	2661.5	2029.5	464.5	3160	4327.5	119.768	141.445	85.325	25.345	107.705	148.613	-1.26964	7.4093	0.0380973	0.146999	0.0518846	8.13656	0.906354	0.956036	1.23711	7.69211	0.0431802	0.109408
MSTRG.292	MSTRG.292.1	2320	fgr:FG08773.1	87.29	similar to mannose-1-phosphate guanylyltransferase; K00966 mannose-1-phosphate guanylyltransferase [EC:2.7.7.13]	SPCC1906.01	72.24	[M] KOG1322 GDP-mannose pyrophosphorylase/mannose-1-phosphate guanylyltransferase	gi|629687381|ref|XP_007808986.1|	92.98	Mannose-1-phosphate guanyltransferase [Metarhizium acridum CQMa 102]	sp|O74624|MPG1_HYPJE	92.31	Mannose-1-phosphate guanyltransferase OS=Hypocrea jecorina GN=mpg1 PE=1 SV=1	GO:0004475,GO:0005525,GO:0005737,GO:0006000,GO:0006013,GO:0007049,GO:0009298	1978.42	2220.59	885.1	774.74	770.7	597.82	119.915	146.387	46.109	52.382	32.568	25.458	-1.45573	7.07457	0.00405486	0.0301075	-2.11962	7.1264	1.42946e-06	2.11728e-05	-0.752344	6.15602	0.134117	0.254319
MSTRG.293	MSTRG.293.1	2828	pan:PODANSg3101	70.88	hypothetical protein; K00864 glycerol kinase [EC:2.7.1.30]	Hs4504007	48.29	[G] KOG2517 Ribulose kinase and related carbohydrate kinases	gi|531867270|gb|EQL04035.1|	95.72	Glycerol kinase [Ophiocordyceps sinensis CO18]	sp|Q0IID9|GLPK_BOVIN	48.3	Glycerol kinase OS=Bos taurus GN=GK PE=2 SV=1	GO:0004370,GO:0005975,GO:0006072,GO:0016310,GO:0046486	315.58	262.98	647.96	318.16	1375.7	1232.54	21.858	20.067	39.568	24.362	66.398	60.981	0.572116	5.08095	0.294992	0.547001	1.67807	6.03535	7.98978e-05	0.000645425	1.01817	6.24141	0.0468031	0.116008
MSTRG.294	MSTRG.294.1	3001	ncr:NCU04723	32.71	hypothetical protein	-	-	-	gi|531867271|gb|EQL04036.1|	100	hypothetical protein OCS_00235 [Ophiocordyceps sinensis CO18]	-	-	-	-	167.71	207.46	369.47	324.2	1303.81	1271.09	10.365	12.943	18.703	19.042	61.376	54.101	0.766716	4.58625	0.173583	0.396787	2.27505	5.89651	4.08656e-07	7.22602e-06	1.41934	6.10278	0.00494087	0.0208549
MSTRG.295	MSTRG.295.1	1288	fgr:FG08545.1	62	hypothetical protein; K12182 hepatocyte growth factor-regulated tyrosine kinase substrate	-	-	-	gi|685861569|ref|XP_009257817.1|	64	hypothetical protein FPSE_06424 [Fusarium pseudograminearum CS3096]	-	-	-	-	519.29	710.97	632.47	633.9	437.79	609.55	58.281	86.851	60.739	78.782	34.087	47.914	-0.066451	5.82926	0.899362	0.981507	-0.736208	5.74319	0.108252	0.218781	-0.760057	5.7774	0.146759	0.271177
MSTRG.296	MSTRG.296.1	2361	fgr:FG08545.1	76.06	hypothetical protein; K12182 hepatocyte growth factor-regulated tyrosine kinase substrate	SPAC19A8.05c	37.89	[TU] KOG1818 Membrane trafficking and cell signaling protein HRS, contains VHS and FYVE domains	gi|672382968|gb|KFG85086.1|	67.39	Vacuolar protein sorting-associated protein 27 [Metarhizium anisopliae]	sp|Q2GS33|VPS27_CHAGB	71.88	Vacuolar protein sorting-associated protein 27 OS=Chaetomium globosum (strain ATCC 6205 / CBS 148.51 / DSM 1962 / NBRC 6347 / NRRL 1970) GN=VPS27 PE=3 SV=2	-	720	651	1301	1307	965	544	42.531	41.789	66.018	86.234	39.722	22.588	0.829539	6.48101	0.0917531	0.26173	-0.359846	6.04022	0.417347	0.578089	-1.27869	6.64678	0.0143074	0.0469782
MSTRG.297	rna235-EQL04037.1	3178	fgr:FG08544.1	48.64	hypothetical protein; K11839 ubiquitin carboxyl-terminal hydrolase 8 [EC:3.1.2.15]	Hs4827054	25.1	[O] KOG1868 Ubiquitin C-terminal hydrolase	gi|531867272|gb|EQL04037.1|	100	ubiquitin carboxyl-terminal hydrolase 2 [Ophiocordyceps sinensis CO18]	sp|Q80U87|UBP8_MOUSE	25.91	Ubiquitin carboxyl-terminal hydrolase 8 OS=Mus musculus GN=Usp8 PE=1 SV=2	GO:0006511,GO:0036459	457	384	666	754	355	325	21.587	19.716	27.062	39.757	11.694	10.785	0.670898	5.677	0.196759	0.428051	-0.799832	5.15891	0.0833207	0.178636	-1.56283	5.70634	0.00366693	0.0165262
MSTRG.298	MSTRG.298.1	11455	ncr:NCU03929	59.29	similar to Fum16p; K01897 long-chain acyl-CoA synthetase [EC:6.2.1.3]	SPBC18H10.02	43.84	[I] KOG1180 Acyl-CoA synthetase	gi|531867273|gb|EQL04038.1|	94.84	Long-chain acyl-CoA synthetases & Acyl-protein synthetase [Ophiocordyceps sinensis CO18]	sp|O60135|LCF1_SCHPO	43.84	Long-chain-fatty-acid--CoA ligase 1 OS=Schizosaccharomyces pombe (strain 972 / ATCC 24843) GN=lcf1 PE=3 SV=1	-	3361.87	4123.85	3891.31	3061.58	2278.21	2023.68	126.588	179.133	86.373	87.979	30.676	24.343	-0.236308	8.34802	0.646404	0.837037	-1.30393	8.15456	0.0030659	0.0136869	-1.15555	8.07152	0.0223577	0.0666151
MSTRG.299	MSTRG.299.1	8167	-	-	-	-	-	-	-	-	-	-	-	-	-	28.13	40.15	232.69	200.42	773.79	321.32	0.542	0.828	3.822	4.275	10.3	4.309	2.54312	3.48019	0.000167904	0.00258479	3.49416	4.52104	4.64585e-08	1.07312e-06	0.865117	5.04508	0.147491	0.272113
MSTRG.300	MSTRG.300.2	1250	-	-	-	-	-	-	-	-	-	-	-	-	-	2.34	7.64	8.7	5.6	3.79	7.87	0.26	0.903	0.816	0.679	0.415	0.869	0.421406	-0.439241	0.820817	0.937985	-0.248685	-0.562863	0.902115	0.953883	-0.756067	-0.325332	0.504926	0.648146
MSTRG.301	MSTRG.301.1	2755	-	-	-	-	-	-	-	-	-	-	-	-	-	1.66	2.36	5.3	5.4	31.21	34.13	0.124	0.188	0.343	0.46	1.428	1.395	1.16353	-1.02359	0.340897	0.587467	3.45994	0.665495	0.000268807	0.00183434	2.20296	0.803655	0.0139626	0.0461094
MSTRG.302	MSTRG.302.1	2233	-	-	-	-	-	-	-	-	-	-	-	-	-	10	3	7	4	68	60	0.565	0.188	0.334	0.251	2.664	2.369	-0.361815	-0.488362	0.805307	0.92901	2.80077	1.60017	0.000713418	0.00412878	3.07425	1.58446	0.000324167	0.00246996
MSTRG.303	rna242-EQL04044.1	675	-	-	-	-	-	-	gi|531867279|gb|EQL04044.1|	100	78 Kda glucose-regulated protein [Ophiocordyceps sinensis CO18]	-	-	-	-	35	16	120	35	289	225	8.49	4.239	24.734	9.375	48.753	38.358	1.40422	2.17574	0.0850518	0.24929	2.8468	3.51355	8.65659e-06	9.70915e-05	1.35448	3.81232	0.0453754	0.113293
MSTRG.304	MSTRG.304.1	2679	fgr:FG09474.1	48.54	hypothetical protein	-	-	-	gi|531867280|gb|EQL04045.1|	98.06	hypothetical protein OCS_00244 [Ophiocordyceps sinensis CO18]	-	-	-	-	308.66	331.57	619.12	318.22	376.29	357.25	19.047	21.747	40.292	33.559	16.99	18.718	0.379763	5.12146	0.48272	0.715022	-0.306812	4.97587	0.518502	0.671595	-0.773361	5.27108	0.152993	0.27999
MSTRG.305	MSTRG.305.1	1115	-	-	-	-	-	-	gi|531867281|gb|EQL04046.1|	100	hypothetical protein OCS_00245 [Ophiocordyceps sinensis CO18]	-	-	-	-	0.37	0	9.42	3	0	1	1.005	0	19.408	8.183	0	1.939	5.50494	-1.199	0.0125977	0.0675039	-	-	-	-	-3.64779	-1.04168	0.0329745	0.0895654
MSTRG.306	MSTRG.306.1	388	-	-	-	-	-	-	-	-	-	-	-	-	-	236.97	277.43	117.45	45.78	76.71	126.75	147.678	191.161	60.832	30.936	33.132	55.663	-1.84545	3.96394	0.00397302	0.0296677	-1.83168	4.16357	0.00090815	0.00500243	-0.0721492	3.05099	0.925215	0.970993
MSTRG.307	rna245-EQL04047.1	1631	fgr:FG09478.1	57.67	hypothetical protein	-	-	-	gi|531867282|gb|EQL04047.1|	100	pheromone-regulated membrane protein [Ophiocordyceps sinensis CO18]	sp|P47114|YJ24_YEAST	30.66	Uncharacterized vacuolar membrane protein YJR054W OS=Saccharomyces cerevisiae (strain ATCC 204508 / S288c) GN=YJR054W PE=1 SV=1	-	1678	1456	885	428	787	607	139.493	131.738	63.151	39.652	45.607	35.462	-1.42346	6.65558	0.00461659	0.0331281	-1.66394	6.79412	4.32473e-05	0.000389656	-0.327279	5.93104	0.525781	0.665368
MSTRG.308	MSTRG.308.1	8613	fgr:FG09457.1	72.24	hypothetical protein	-	-	-	gi|531867274|gb|EQL04039.1|	97.85	hypothetical protein OCS_00238 [Ophiocordyceps sinensis CO18]	sp|Q9UTM5|YIJ1_SCHPO	27.85	Uncharacterized protein C1420.01c OS=Schizosaccharomyces pombe (strain 972 / ATCC 24843) GN=SPAC1420.01c PE=4 SV=2	-	5075.16	5930.65	5119.51	5452.05	10948.5	9009.82	252.938	296.711	203.556	300.644	353.145	234.552	-0.156214	8.93998	0.767317	0.906602	0.354919	9.4067	0.426001	0.585919	0.421646	9.39895	0.42129	0.570947
MSTRG.309	MSTRG.309.1	12511	fgr:FG09465.1	87.13	hypothetical protein; K09497 T-complex protein 1 subunit epsilon	SPAC1420.02c	72.71	[O] KOG0357 Chaperonin complex component, TCP-1 epsilon subunit (CCT5)	gi|531867276|gb|EQL04041.1|	93.13	T-complex protein 1 subunit epsilon [Ophiocordyceps sinensis CO18]	sp|Q9UTM4|TCPE_SCHPO	72.71	T-complex protein 1 subunit epsilon OS=Schizosaccharomyces pombe (strain 972 / ATCC 24843) GN=cct5 PE=3 SV=1	-	5505.82	6230.07	7087.97	5878.26	8100.55	5571.98	277.021	317.33	313.011	349.629	268.288	161.706	0.0212242	9.11844	0.967565	1	-0.283476	9.17527	0.530216	0.681653	-0.392393	9.25788	0.452858	0.600892
MSTRG.310	MSTRG.310.1	698	-	-	-	-	-	-	-	-	-	-	-	-	-	0	0	0	1.69	0	0	0	0	0	0.491	0	0	3.19291	-2.14889	0.55985	0.770075	-	-	-	-	-3.47949	-2.12817	0.564953	0.692181
MSTRG.311	MSTRG.311.1	1026	-	-	-	-	-	-	-	-	-	-	-	-	-	25.03	27.27	63.52	0	498.92	385.2	3.477	4.126	7.543	0	48.23	37.568	-0.00945141	1.3953	1	1	3.58151	4.21247	7.40972e-10	2.72703e-08	3.50855	4.23673	0.00237186	0.0117313
MSTRG.312	MSTRG.312.1	6499	ncr:NCU03982	90.5	78 kDa glucose-regulated protein precursor; K09490 heat shock 70kDa protein 5	YJL034w	77.22	[O] KOG0100 Molecular chaperones GRP78/BiP/KAR2, HSP70 superfamily	gi|531867277|gb|EQL04042.1|	94.89	TEF1 protein [Ophiocordyceps sinensis CO18]	sp|P78695|GRP78_NEUCR	90.5	78 kDa glucose-regulated protein homolog OS=Neurospora crassa (strain ATCC 24698 / 74-OR23-1A / CBS 708.71 / DSM 1257 / FGSC 987) GN=grp78 PE=3 SV=3	GO:0003924,GO:0005525,GO:0006184	33420	21534.8	30174	7453	8437	11515	1898.67	1359.09	1440	460.34	259.491	413.08	-0.763684	10.9896	0.219732	0.460381	-1.9452	10.8536	5.14727e-05	0.000447071	-1.26921	10.3645	0.0396447	0.102552
MSTRG.313	MSTRG.313.1	434	fgr:FG09471.1	88.57	GR78_NEUCR 78 KDA GLUCOSE-REGULATED PROTEIN HOMOLOG PRECURSOR (GRP 78) (IMMUNOGLOBULIN HEAVY CHAIN BINDING PROTEIN HOMOLOG) (BIP); K09490 heat shock 70kDa protein 5	YJL034w	67.65	[O] KOG0100 Molecular chaperones GRP78/BiP/KAR2, HSP70 superfamily	gi|531867278|gb|EQL04043.1|	100	molecular chaperone bip1 [Ophiocordyceps sinensis CO18]	sp|P78695|GRP78_NEUCR	77.78	78 kDa glucose-regulated protein homolog OS=Neurospora crassa (strain ATCC 24698 / 74-OR23-1A / CBS 708.71 / DSM 1257 / FGSC 987) GN=grp78 PE=3 SV=3	-	606	607.16	567	139	86	379	337.085	372.664	263.136	84.112	33.174	148.499	-1.00686	5.41834	0.0990072	0.274768	-1.87382	5.38357	0.00296573	0.0133228	-0.954955	4.73731	0.215331	0.359027
MSTRG.314	MSTRG.314.1	218	-	-	-	-	-	-	-	-	-	-	-	-	-	1	0	4	1	0	2	5.115	0	14.751	4.912	0	7.328	1.92184	-1.69521	0.328431	0.578071	0.443059	-2.0284	1	1	-1.59349	-1.56121	0.577213	0.703683
MSTRG.315	rna246-EQL04048.1	773	fgr:FG09480.1	77.78	hypothetical protein	-	-	-	gi|531867283|gb|EQL04048.1|	96.83	hypothetical protein OCS_00247 [Ophiocordyceps sinensis CO18]	-	-	-	-	28	36	88	55	43	51	6.876	9.67	18.369	14.925	7.345	8.811	1.00557	2.23908	0.15946	0.37588	0.0511803	1.89098	0.95541	0.989968	-1.04253	2.51873	0.138029	0.259571
MSTRG.316	MSTRG.316.1	2172	fgr:FG09481.1	61.9	hypothetical protein	-	-	-	gi|531867284|gb|EQL04049.1|	93.33	hypothetical protein OCS_00248 [Ophiocordyceps sinensis CO18]	-	-	-	-	780	536	497	216	628	605	56.802	42.617	30.773	16.785	34.726	31.285	-1.05621	5.51056	0.0536076	0.18369	-0.581323	5.88057	0.176024	0.312475	0.386473	5.40346	0.475498	0.622829
MSTRG.317	rna248-EQL04050.1	375	fgr:FG09481.1	43.55	hypothetical protein	-	-	-	gi|531867285|gb|EQL04050.1|	100	hypothetical protein OCS_00249 [Ophiocordyceps sinensis CO18]	-	-	-	-	94	43	78	26	91	50	63.068	31.944	43.372	18.865	42.295	23.641	-0.578314	2.45348	0.44584	0.685843	-0.438078	2.69891	0.518526	0.671595	0.0533587	2.47032	0.947775	0.986434
MSTRG.318	MSTRG.318.1	3856	fgr:FG09483.1	76.55	hypothetical protein; K00058 D-3-phosphoglycerate dehydrogenase [EC:1.1.1.95]	At1g17740	42.64	[E] KOG0068 D-3-phosphoglycerate dehydrogenase, D-isomer-specific 2-hydroxy acid dehydrogenase superfamily	gi|531867287|gb|EQL04052.1|	100	d-3-phosphoglycerate dehydrogenase [Ophiocordyceps sinensis CO18]	sp|P73821|SERA_SYNY3	42.63	D-3-phosphoglycerate dehydrogenase OS=Synechocystis sp. (strain PCC 6803 / Kazusa) GN=serA PE=3 SV=1	GO:0004617,GO:0006544,GO:0006564,GO:0006566,GO:0016597,GO:0051287,GO:0055114	5278	2503	980	410	4419	2712	359.757	170.504	53.744	29.076	218.307	131.764	-2.65261	7.70836	9.50564e-06	0.000277994	-0.6054	8.42128	0.21675	0.36355	1.95856	7.44074	0.000485643	0.00339888
MSTRG.319	MSTRG.319.1	3790	fgr:FG09484.1	89.29	hypothetical protein	YOL060c	62.95	[S] KOG2118 Predicted membrane protein, contains two CBS domains	gi|399171971|emb|CCE27198.1|	92.86	uncharacterized protein CPUR_00670 [Claviceps purpurea 20.1]	sp|Q12296|MAM3_YEAST	62.95	Protein MAM3 OS=Saccharomyces cerevisiae (strain ATCC 204508 / S288c) GN=MAM3 PE=1 SV=1	-	2646	827	2101	409	2994	1181	197.141	67.637	127.379	30.487	144.166	59.243	-0.685924	7.0219	0.325683	0.575067	-0.206135	7.42006	0.724122	0.829565	0.393869	7.154	0.560373	0.691712
MSTRG.320	MSTRG.320.1	652	fgr:FG09485.1	63.3	hypothetical protein; K14334 carboxy-cis,cis-muconate cyclase [EC:5.5.1.5]	-	-	-	gi|531867289|gb|EQL04054.1|	75.33	carboxy-cis,cis-muconate cyclase [Ophiocordyceps sinensis CO18]	sp|P38677|CMLE_NEUCR	52.43	Carboxy-cis,cis-muconate cyclase OS=Neurospora crassa (strain ATCC 24698 / 74-OR23-1A / CBS 708.71 / DSM 1257 / FGSC 987) GN=NCU04071 PE=1 SV=3	-	46	19	12	2	63	33	22.795	9.293	5.27	1.108	28.501	14.997	-2.38571	0.969257	0.0132753	0.0702506	0.0830731	1.90231	0.920221	0.965859	2.3862	1.27967	0.0109482	0.0386616
MSTRG.321	MSTRG.321.1	3545	pcs:Pc21g12990	56.9	Pc21g12990	YHR048w	35.09	[R] KOG0255 Synaptic vesicle transporter SVOP and related transporters (major facilitator superfamily)	gi|531867241|gb|EQL04007.1|	94.49	Major facilitator superfamily transporter [Ophiocordyceps sinensis CO18]	sp|Q0CHZ8|EXGD_ASPTN	52.14	Probable glucan 1,3-beta-glucosidase D OS=Aspergillus terreus (strain NIH 2624 / FGSC A1156) GN=exgD PE=3 SV=1	-	160.68	74.24	402.2	82.23	715.74	631.12	6.04	3.173	13.582	4.745	21.488	19.631	0.820818	3.93186	0.266708	0.513981	2.04	5.00885	0.000123337	0.000943675	1.13211	5.25477	0.0814419	0.17579
MSTRG.322	MSTRG.322.1	2245	cim:CIMG_01007	75.51	hypothetical protein	YHR048w	48.94	[R] KOG0255 Synaptic vesicle transporter SVOP and related transporters (major facilitator superfamily)	gi|302407980|ref|XP_003001825.1|	80.77	conserved hypothetical protein [Verticillium alfalfae VaMs.102]	sp|P38776|YHK8_YEAST	48.94	Probable drug/proton antiporter YHK8 OS=Saccharomyces cerevisiae (strain ATCC 204508 / S288c) GN=YHK8 PE=1 SV=1	-	9.32	7.76	32.8	8.77	72.26	52.88	0.553	0.502	1.679	0.585	2.996	2.211	1.09013	0.52693	0.256001	0.502384	2.36756	1.62295	0.00178016	0.00875326	1.19062	1.88065	0.138633	0.260245
MSTRG.323	MSTRG.323.1	3536	fgr:FG08626.1	63.88	hypothetical protein	-	-	-	gi|531867242|gb|EQL04008.1|	100	Zn(2)-C6 fungal-type DNA-binding domain protein [Ophiocordyceps sinensis CO18]	sp|C7YM38|ACUK_NECH7	64.77	Transcription activator of gluconeogenesis NECHADRAFT_59099 OS=Nectria haematococca (strain 77-13-4 / ATCC MYA-4622 / FGSC 9596 / MPVI) GN=NECHADRAFT_59099 PE=3 SV=1	GO:0000981,GO:0003677,GO:0005634,GO:0006357,GO:0008270	284	304	787	353	1399	1769	12.363	15.025	29.261	17.631	47.142	59.568	0.774636	5.23286	0.157902	0.373634	1.93066	6.26054	4.12373e-06	5.17587e-05	1.06865	6.50497	0.037609	0.0987134
MSTRG.324	rna255-EQL04009.1	604	scm:SCHCODRAFT_13754	66.44	hypothetical protein; K00861 riboflavin kinase [EC:2.7.1.26]	SPCC18.16c	43.07	[H] KOG3110 Riboflavin kinase	gi|531867243|gb|EQL04009.1|	99.32	Riboflavin kinase [Ophiocordyceps sinensis CO18]	sp|P0C5D9|RIFK_CHAGB	58.6	Riboflavin kinase OS=Chaetomium globosum (strain ATCC 6205 / CBS 148.51 / DSM 1962 / NBRC 6347 / NRRL 1970) GN=FMN1 PE=3 SV=1	GO:0008531,GO:0009231,GO:0016310	80	129	94	69	179	180	26.273	46.442	26.107	24.937	40.876	41.596	-0.500242	3.10461	0.457573	0.696342	0.269296	3.67018	0.643832	0.767847	0.682907	3.52089	0.27923	0.43289
MSTRG.325	rna256-EQL04010.1	687	fgr:FG08628.1	67.74	hypothetical protein	YER004w	45.12	[T] KOG4039 Serine/threonine kinase TIP30/CC3	gi|531867244|gb|EQL04010.1|	100	NAD(P)-binding domain protein [Ophiocordyceps sinensis CO18]	sp|Q2TXI3|FM522_ASPOR	63.69	Protein fmp52-2, mitochondrial OS=Aspergillus oryzae (strain ATCC 42149 / RIB 40) GN=fmp522 PE=3 SV=1	-	517.04	490.59	292.54	218.84	976.39	947.28	122.218	126.784	58.81	57.19	160.633	157.476	-1.10571	5.11942	0.0376026	0.145637	0.435039	6.00139	0.291856	0.451959	1.4514	5.67441	0.00560114	0.0229666
MSTRG.326	MSTRG.326.1	294	-	-	-	-	-	-	-	-	-	-	-	-	-	4	1	2	2	2	2	5.126	1.442	2.05	2.696	1.768	1.817	-0.402597	-1.39153	1	1	-0.759762	-1.38665	0.621231	0.750079	-0.442388	-1.46958	0.789301	0.872815
MSTRG.327	MSTRG.327.1	711	-	-	-	-	-	-	gi|302920559|ref|XP_003053097.1|	72.22	predicted protein [Nectria haematococca mpVI 77-13-4]	-	-	-	-	123	84	201	57	117	112	31.782	23.741	44.105	16.262	21.031	20.35	0.112129	3.35375	0.881034	0.970312	-0.34161	3.3333	0.557021	0.695603	-0.540167	3.46667	0.441885	0.590135
MSTRG.328	MSTRG.328.1	281	-	-	-	-	-	-	-	-	-	-	-	-	-	0	0	0	0	0	0	0	0	0	0	0	0	-	-	-	-	-	-	-	-	-	-	-	-
MSTRG.329	rna257-EQL04011.1	483	fgr:FG08629.1	66.04	hypothetical protein	-	-	-	gi|531867245|gb|EQL04011.1|	100	hypothetical protein OCS_00258 [Ophiocordyceps sinensis CO18]	sp|P0C5D8|FMP52_CHAGB	83.33	Protein FMP52, mitochondrial OS=Chaetomium globosum (strain ATCC 6205 / CBS 148.51 / DSM 1962 / NBRC 6347 / NRRL 1970) GN=FMP52 PE=3 SV=1	-	26.53	27.41	53.46	26.16	27.48	45.72	10.884	12.354	18.444	11.758	7.827	13.198	0.381101	1.63186	0.622405	0.817441	-0.0599942	1.59873	0.97388	1	-0.52978	1.8591	0.506288	0.649666
MSTRG.330	rna258-EQL04012.1	923	act:ACLA_013090	41.98	hypothetical protein	-	-	-	gi|531867246|gb|EQL04012.1|	95.57	hypothetical protein OCS_00259 [Ophiocordyceps sinensis CO18]	-	-	-	-	341	339	626	579	1141	888	59.218	64.239	92.802	111.526	137.991	108.413	0.716538	5.40367	0.168994	0.390074	1.07765	5.83939	0.0131449	0.0436569	0.271625	6.17009	0.588805	0.713749
MSTRG.331	MSTRG.331.1	423	-	-	-	-	-	-	gi|531867246|gb|EQL04012.1|	100	hypothetical protein OCS_00259 [Ophiocordyceps sinensis CO18]	-	-	-	-	10	7	32	22	25	24	6.165	4.766	16.402	14.705	10.682	10.425	1.52323	0.794308	0.0750402	0.22976	1.02748	0.673253	0.200519	0.343489	-0.587113	1.34669	0.45336	0.601338
MSTRG.332	MSTRG.332.1	687	fgr:FG08630.1	39.22	hypothetical protein	-	-	-	gi|531867247|gb|EQL04013.1|	100	hypothetical protein OCS_00260 [Ophiocordyceps sinensis CO18]	-	-	-	-	244	47	16	15	234	71	102.505	23.804	6.977	5.612	72.656	21.658	-3.2992	2.91084	0.000239371	0.00342859	-0.396181	3.76596	0.618417	0.747346	2.81182	2.80191	0.000747312	0.00476559
MSTRG.333	MSTRG.333.1	4007	tml:GSTUM_00007000001	71.22	hypothetical protein; K08793 serine/threonine kinase 32 [EC:2.7.11.1]	Hs8923754	42.96	[RT] KOG0598 Ribosomal protein S6 kinase and related proteins	gi|629689149|ref|XP_007809866.1|	81.29	protein kinase, putative [Metarhizium acridum CQMa 102]	sp|Q86UX6|ST32C_HUMAN	43.66	Serine/threonine-protein kinase 32C OS=Homo sapiens GN=STK32C PE=1 SV=1	-	712.82	733.04	4492.19	5729.54	984.43	1249.86	35.26	37.65	194.158	310.186	33.63	40.262	2.74405	8.03021	1.12042e-06	4.82104e-05	0.129985	6.35568	0.745724	0.844951	-2.70692	8.34858	1.56741e-06	3.15941e-05
MSTRG.334	MSTRG.334.1	3605	fgr:FG08800.1	55.13	hypothetical protein; K09043 fungal AP-1-like factor	-	-	-	gi|531867249|gb|EQL04015.1|	95.04	AP-1-like protein [Ophiocordyceps sinensis CO18]	-	-	-	GO:0003700,GO:0005667,GO:0006355,GO:0043565,GO:0045449	4219.18	3708.96	3141.81	2116.46	2324.57	1955.14	226.304	212.331	129.049	112.99	82.873	64.798	-0.729825	8.21699	0.153085	0.366365	-1.38457	8.20467	0.00149457	0.00755424	-0.743559	7.7929	0.13841	0.26002
MSTRG.335	MSTRG.335.1	1405	fgr:FG08744.1	67.22	hypothetical protein	SPAC22A12.14c	29.69	[S] KOG2690 Uncharacterized conserved protein, contains BSD domain	gi|531867250|gb|EQL04016.1|	99.58	BSD domain protein [Ophiocordyceps sinensis CO18]	sp|O13905|YF3E_SCHPO	29.69	BSD domain-containing protein C22A12.14c OS=Schizosaccharomyces pombe (strain 972 / ATCC 24843) GN=SPAC22A12.14c PE=1 SV=1	-	820	789	587	359	1168	1015	87.929	90.313	52.39	41.826	87.587	76.865	-0.914784	5.85489	0.0698278	0.219498	-0.057595	6.41261	0.883746	0.941685	0.769304	6.07169	0.124163	0.240928
MSTRG.336	rna263-EQL04017.1	702	fgr:FG08745.1	67.68	hypothetical protein; K14800 pre-rRNA-processing protein TSR2	YLR435w	36.18	[S] KOG4032 Uncharacterized conserved protein	gi|531867251|gb|EQL04017.1|	90.13	pre-rRNA-processing protein TSR2 [Ophiocordyceps sinensis CO18]	sp|Q06672|TSR2_YEAST	35.18	Pre-rRNA-processing protein TSR2 OS=Saccharomyces cerevisiae (strain ATCC 204508 / S288c) GN=TSR2 PE=1 SV=2	-	217	302	193	169	243	256	57.773	87.98	43.622	49.665	45.009	47.941	-0.641593	4.33994	0.26916	0.515968	-0.56357	4.57124	0.267826	0.423013	-0.0103515	4.29109	0.990445	1
MSTRG.337	MSTRG.337.1	3325	fgr:FG08746.1	62.8	hypothetical protein	SPAC4A8.06c	32.09	[V] KOG1515 Arylacetamide deacetylase	gi|531867252|gb|EQL04018.1|	92.93	acetyl-hydrolase [Ophiocordyceps sinensis CO18]	sp|O14158|YE76_SCHPO	32.09	AB hydrolase superfamily protein C4A8.06c OS=Schizosaccharomyces pombe (strain 972 / ATCC 24843) GN=SPAC4A8.06c PE=3 SV=1	GO:0008152,GO:0016787	819.29	486.37	556.77	652.09	676.35	565.88	35.949	21.86	20.976	32.012	19.662	17.235	-0.183639	5.8391	0.730725	0.886923	-0.555391	5.87483	0.209824	0.354011	-0.465504	5.84347	0.370722	0.521997
MSTRG.338	MSTRG.338.1	678	fgr:FG08747.1	78.26	hypothetical protein	YBR282w	52.83	[J] KOG4756 Mitochondrial ribosomal protein L27	gi|531867253|gb|EQL04019.1|	100	50S ribosomal protein YmL27 [Ophiocordyceps sinensis CO18]	sp|P36526|RM27_YEAST	52.83	54S ribosomal protein L27, mitochondrial OS=Saccharomyces cerevisiae (strain ATCC 204508 / S288c) GN=MRPL27 PE=1 SV=2	GO:0005840	934.71	1298.63	532.23	453.91	547.65	924.12	262.298	394.085	125.18	138.846	105.622	180.222	-1.30437	6.21262	0.0101157	0.0580669	-1.1065	6.47478	0.0116397	0.0397778	0.107842	5.78597	0.840011	0.909638
MSTRG.339	MSTRG.339.1	5389	fgr:FG08748.1	66.73	hypothetical protein	-	-	-	gi|531867254|gb|EQL04020.1|	99.84	hypothetical protein OCS_00267 [Ophiocordyceps sinensis CO18]	sp|Q5ZI89|TPC11_CHICK	20.84	Trafficking protein particle complex subunit 11 OS=Gallus gallus GN=TRAPPC11 PE=2 SV=1	-	1330.02	1171.73	1897.92	2043.96	999.82	1006.42	37.337	46.116	47.667	77.33	29.779	30.811	0.565364	7.18365	0.266523	0.513981	-0.813031	6.72446	0.0393253	0.102069	-1.47033	7.19608	0.00480878	0.020392
MSTRG.340	MSTRG.340.1	688	-	-	-	-	-	-	-	-	-	-	-	-	-	39.98	35.27	57.08	52.04	43.18	59.58	11.11	10.723	13.462	15.959	8.35	11.645	0.429624	2.10493	0.552922	0.770075	-0.0349161	2.05788	0.979831	1	-0.556582	2.34949	0.427671	0.577586
MSTRG.341	rna268-EQL04022.1	1035	fgr:FG08750.1	45.5	hypothetical protein	-	-	-	gi|531867256|gb|EQL04022.1|	100	Nucleic acid-binding, OB-fold protein [Ophiocordyceps sinensis CO18]	-	-	-	-	153.65	94.91	209.81	234.82	173.93	123.89	21.09	14.197	24.632	35.806	16.633	11.952	0.757519	3.97983	0.218207	0.458466	-0.227083	3.64448	0.691824	0.804965	-1.07724	4.17741	0.0747882	0.165051
MSTRG.342	MSTRG.342.1	1478	fgr:FG08751.1	45.13	hypothetical protein	-	-	-	gi|531867257|gb|EQL04023.1|	68.62	hypothetical protein OCS_00270 [Ophiocordyceps sinensis CO18]	-	-	-	-	54.35	39.09	69.19	31.18	19.07	19.11	16.721	14.122	17.516	6.647	3.917	3.756	-0.0627096	2.14642	0.948441	1	-1.77271	1.74278	0.0126395	0.0423802	-1.79803	1.78833	0.0214994	0.0646932
MSTRG.343	MSTRG.343.1	4699	fgr:FG08752.1	58.52	hypothetical protein	At2g27880	32.85	[J] KOG1041 Translation initiation factor 2C (eIF-2C) and related proteins	gi|531867258|gb|EQL04024.1|	99.82	QDE2-like protein [Ophiocordyceps sinensis CO18]	sp|Q69UP6|AGO18_ORYSJ	30.16	Protein argonaute 18 OS=Oryza sativa subsp. japonica GN=AGO18 PE=2 SV=1	GO:0003676	2090	1649	1860	458	1696	1753	58.958	49.301	44.049	14.224	33.307	33.742	-0.91128	7.06546	0.122263	0.315498	-0.607392	7.37815	0.149453	0.276378	0.218408	6.95864	0.703256	0.807297
MSTRG.344	MSTRG.344.1	2408	fgr:FG08754.1	65.41	hypothetical protein	YOL066c_2	42.41	[F] KOG1018 Cytosine deaminase FCY1 and related enzymes	gi|531867259|gb|EQL04025.1|	100	cell wall protein [Ophiocordyceps sinensis CO18]	sp|Q12362|RIB2_YEAST	42.41	Bifunctional protein RIB2 OS=Saccharomyces cerevisiae (strain ATCC 204508 / S288c) GN=RIB2 PE=1 SV=1	-	257	177	281	145	1338	1049	41.695	22.901	35.727	24.832	125.068	71.889	-0.183374	4.26317	0.756088	0.900223	1.96998	5.84287	1.38555e-05	0.000145906	2.06475	5.84489	0.000116392	0.00108543
MSTRG.345	rna273-EQL04027.1	920	fgr:FG08755.1	68.49	hypothetical protein; K09529 DnaJ homolog subfamily C member 9	SPAC1071.09c	38.18	[O] KOG0719 Molecular chaperone (DnaJ superfamily)	gi|531867261|gb|EQL04027.1|	100	DnaJ domain-containing protein [Ophiocordyceps sinensis CO18]	sp|Q9UTQ5|YL39_SCHPO	38.18	Uncharacterized J domain-containing protein C1071.09c OS=Schizosaccharomyces pombe (strain 972 / ATCC 24843) GN=SPAC1071.09c PE=3 SV=1	-	182	123	326	274	428	385	31.602	23.315	48.326	52.779	51.765	47.002	0.866073	4.33999	0.134426	0.335473	0.92628	4.57842	0.0654196	0.150565	-0.031335	5.00039	0.956798	0.991909
MSTRG.346	MSTRG.346.1	5289	fgr:FG08757.1	54.71	hypothetical protein	SPAC23D3.10c	33.25	[G] KOG2254 Predicted endo-1,3-beta-glucanase	gi|531867263|gb|EQL04029.1|	99.82	glycoside hydrolase family 81 protein [Ophiocordyceps sinensis CO18]	sp|Q09850|ENG2_SCHPO	33.25	Putative endo-1,3(4)-beta-glucanase 2 OS=Schizosaccharomyces pombe (strain 972 / ATCC 24843) GN=eng2 PE=3 SV=1	GO:0016998,GO:0052861,GO:0052862	619	478	2609	689	1670	840	26.645	17.747	90.297	45.537	55.774	44.395	1.37151	6.52506	0.0174694	0.0847004	0.69971	6.2749	0.116645	0.231309	-0.754947	7.03002	0.20977	0.35206
MSTRG.347	MSTRG.347.1	3068	pan:PODANSg2963	55.82	hypothetical protein; K07300 Ca2+:H+ antiporter	YDL128w	43.33	[P] KOG1397 Ca2+/H+ antiporter VCX1 and related proteins	gi|358394948|gb|EHK44341.1|	71.86	Ca2+ transporter [Trichoderma atroviride IMI 206040]	sp|Q99385|VCX1_YEAST	43.33	Vacuolar calcium ion transporter OS=Saccharomyces cerevisiae (strain ATCC 204508 / S288c) GN=VCX1 PE=1 SV=1	-	2836	1972	5125	1507	745	809	185.546	131.851	280.717	100.302	32.145	32.066	0.257915	7.94415	0.655885	0.84265	-2.11625	7.30825	1.60603e-06	2.3311e-05	-2.46127	7.61465	3.36216e-05	0.000400924
MSTRG.348	rna277-EQL04031.1	2876	ncr:NCU07058	47.79	hypothetical protein; K14567 U3 small nucleolar RNA-associated protein 14	YML093w	40.46	[S] KOG2172 Uncharacterized conserved protein	gi|531867265|gb|EQL04031.1|	97.25	Utp14 protein [Ophiocordyceps sinensis CO18]	sp|Q04500|UTP14_YEAST	40.46	U3 small nucleolar RNA-associated protein 14 OS=Saccharomyces cerevisiae (strain ATCC 204508 / S288c) GN=UTP14 PE=1 SV=1	GO:0006364,GO:0032040	752	1286	2475	2836	326	304	33.476	62.244	94.806	140.968	10.126	9.513	1.28214	7.37178	0.0197593	0.0922833	-2.207	6.08051	2.15724e-06	2.99213e-05	-3.57746	7.30371	4.19567e-10	2.82586e-08
MSTRG.349	rna278-EQL04032.1	1480	fgr:FG08760.1	75.67	hypothetical protein; K02259 cytochrome c oxidase subunit XV assembly protein	SPAC22E12.10c_1	50.76	[O] KOG2725 Cytochrome oxidase assembly factor COX15	gi|531867266|gb|EQL04032.1|	100	Heme A synthase/Protoheme IX farnesyltransferase [Ophiocordyceps sinensis CO18]	sp|Q10361|ETP1_SCHPO	50.76	Electron transfer protein 1, mitochondrial OS=Schizosaccharomyces pombe (strain 972 / ATCC 24843) GN=etp1 PE=1 SV=2	GO:0006784,GO:0016021,GO:0016627,GO:0016740,GO:0055114	403	358	649	473	513	369	39.065	37.788	53.958	51.055	34.66	25.142	0.430211	5.39208	0.406308	0.649465	-0.283491	5.22724	0.54158	0.691757	-0.802286	5.5548	0.130024	0.24854
MSTRG.350	MSTRG.350.2	2275	fgr:FG08762.1	57.14	hypothetical protein	-	-	-	gi|531867267|gb|EQL04033.1|	99.76	hypothetical protein OCS_00280 [Ophiocordyceps sinensis CO18]	-	-	-	-	15834	11253	13894	8011	5375	4463	1021.03	798.655	768.737	575.535	242.343	202.503	-0.454007	10.094	0.391415	0.636881	-1.95025	9.83478	2.62023e-05	0.000252869	-1.58542	9.57405	0.00285984	0.01366
MSTRG.351	MSTRG.351.1	666	-	-	-	-	-	-	-	-	-	-	-	-	-	6	1	2	0	5	11	1.479	0.276	0.417	0	0.863	1.913	-1.83792	-1.3984	0.347403	0.592107	0.705587	-0.554309	0.537501	0.688735	2.47369	-0.838088	0.0644495	0.147733
MSTRG.352	MSTRG.352.1	636	fgr:FG10266.1	78.95	hypothetical protein	-	-	-	gi|672384646|gb|KFG86741.1|	85.07	hypothetical protein MANI_030051 [Metarhizium anisopliae]	-	-	-	-	20	24	104	72	16	21	5.284	6.948	23.342	21.018	2.946	3.905	1.85382	2.31497	0.00983899	0.0568205	-0.746259	1.03873	0.331011	0.490419	-2.68975	2.45819	0.000327152	0.00248923
MSTRG.353	MSTRG.353.1	842	-	-	-	-	-	-	-	-	-	-	-	-	-	0	0	7	2	5	5	0	0	1.067	0.397	0.622	0.632	5.09706	-1.42848	0.0368739	0.143811	5.13688	-1.35717	0.0217795	0.0652664	-0.246342	-0.73228	0.882041	0.94012
MSTRG.354	MSTRG.354.1	3862	zma:100281702	31.98	cl16441_1; LOC100281702	-	-	-	gi|531867268|gb|EQL04034.1|	100	carboxyl-terminal proteinase [Ophiocordyceps sinensis CO18]	-	-	-	-	259	197	313	162	563	452	12.295	8.503	13.063	8.037	16.724	12.005	-0.0997499	4.37558	0.864596	0.961981	0.662643	4.99082	0.168551	0.302323	0.6743	5.00705	0.220827	0.365345
MSTRG.355	MSTRG.355.1	1973	fgr:FG08763.1	56.07	hypothetical protein; K11585 chromobox protein 1	SPAC824.10c	48.94	[B] KOG1911 Heterochromatin-associated protein HP1 and related CHROMO domain proteins	gi|358394953|gb|EHK44346.1|	59.09	hypothetical protein TRIATDRAFT_300583 [Trichoderma atroviride IMI 206040]	sp|P40381|SWI6_SCHPO	48.94	Chromatin-associated protein swi6 OS=Schizosaccharomyces pombe (strain 972 / ATCC 24843) GN=swi6 PE=1 SV=1	-	5218	3423	4418	3353	6015	5530	466.733	335.214	341.085	337.328	376.118	349.862	-0.271716	8.524	0.601315	0.802084	-0.068254	8.81881	0.878255	0.937951	0.112007	8.75013	0.825662	0.899621
MSTRG.356	rna281-EQL03979.1	1573	aor:AOR_1_1218094	47.6	AO090113000206; FAD binding monooxygenase	-	-	-	gi|531867212|gb|EQL03979.1|	91.92	Monooxygenase, FAD-binding protein [Ophiocordyceps sinensis CO18]	-	-	-	GO:0004497,GO:0055114	139	323	230	91	272	271	15.14	38.315	21.468	11.026	20.641	20.737	-0.73185	4.14982	0.27377	0.521521	-0.287662	4.53546	0.613156	0.743056	0.362032	4.23897	0.547007	0.683508
MSTRG.357	MSTRG.357.1	3518	ang:ANI_1_1540094	42.34	An11g00310; hypothetical protein	-	-	-	gi|531867213|gb|EQL03980.1|	99.57	eukaryotic aspartyl protease [Ophiocordyceps sinensis CO18]	-	-	-	-	204.12	544.77	307.01	205.91	272.84	317.53	8.603	26.814	10.586	10.075	8.731	8.828	-0.707577	4.85353	0.258978	0.506144	-0.865032	5.00013	0.128739	0.247296	-0.241695	4.65274	0.668116	0.781414
MSTRG.358	MSTRG.358.1	4005	ang:ANI_1_1542094	48.24	An11g00320; hypothetical protein	-	-	-	gi|531867214|gb|EQL03981.1|	97.18	beta-ketoacyl synthase [Ophiocordyceps sinensis CO18]	sp|P45745|DHBF_BACSU	35.85	Dimodular nonribosomal peptide synthase OS=Bacillus subtilis (strain 168) GN=dhbF PE=1 SV=4	-	138.25	192.39	276.04	164.3	141.77	139.85	8.423	13.934	12.525	11.977	5.967	8.749	0.255252	4.10807	0.670198	0.850496	-0.733537	3.85702	0.179381	0.316932	-1.07511	4.09786	0.069579	0.156578
MSTRG.359	MSTRG.359.1	4074	ang:ANI_1_978164	45.83	An18g00500; cytochrome P450	7300904	27.72	[Q] KOG0158 Cytochrome P450 CYP3/CYP5/CYP6/CYP9 subfamilies	gi|672384650|gb|KFG86745.1|	70.1	cytochrome P450 4F8 [Metarhizium anisopliae]	sp|Q9VCW1|CP6D4_DROME	27.72	Probable cytochrome P450 6d4 OS=Drosophila melanogaster GN=Cyp6d4 PE=2 SV=1	-	108.99	136.92	177.94	130.12	186.99	273.77	6.018	8.466	7.19	6.877	6.557	10.689	0.186711	3.65069	0.763203	0.903979	0.403541	3.97008	0.460346	0.620635	0.127457	4.11187	0.829386	0.902146
MSTRG.360	MSTRG.360.1	2859	aor:AOR_1_1222094	33.53	AO090113000208; monocarboxylate transporter	-	-	-	gi|531867216|gb|EQL03983.1|	100	Major facilitator superfamily domain, general substrate transporter [Ophiocordyceps sinensis CO18]	-	-	-	-	502.18	505.15	572.61	333.78	1230.78	1072.76	25.223	27.165	24.001	18.154	43.698	37.858	-0.305181	5.42303	0.557168	0.770075	0.694953	6.15648	0.0880371	0.186247	0.912676	6.09814	0.0693241	0.156215
MSTRG.361	rna286-EQL03984.1	2716	afv:AFLA_133640	40.04	hypothetical protein	-	-	-	gi|531867217|gb|EQL03984.1|	98.48	cell wall cysteine-rich protein [Ophiocordyceps sinensis CO18]	-	-	-	-	16.96	27.52	59.81	32.22	131.42	58.05	0.858	1.505	2.579	1.808	4.623	2.053	0.858626	1.66837	0.259556	0.506564	1.55219	2.33616	0.0330018	0.0896424	0.610682	2.64266	0.41247	0.563897
MSTRG.362	rna287-EQL03985.1	546	-	-	-	-	-	-	gi|531867218|gb|EQL03985.1|	85.62	hypothetical protein OCS_00288 [Ophiocordyceps sinensis CO18]	-	-	-	-	0	0	3	10	232	97	0	0	1.058	4.588	67.535	28.617	5.76508	-1.06765	0.010581	0.05979	10.1321	2.70992	3.95153e-13	2.64826e-11	4.08882	2.80558	1.23629e-05	0.00017656
MSTRG.363	MSTRG.363.1	2160	afv:AFLA_037670	42.39	oxidase, putative	-	-	-	gi|531867220|gb|EQL03987.1|	84.72	oxidase [Ophiocordyceps sinensis CO18]	-	-	-	GO:0004601,GO:0006804,GO:0006979,GO:0055114	0	0	0	0	36	15	0	0	0	0	1.801	0.755	-	-	-	-	7.44995	0.275121	1.92828e-05	0.000194748	7.46884	0.28034	3.55583e-05	0.000421714
MSTRG.364	MSTRG.364.1	1295	pno:SNOG_00990	43.02	hypothetical protein	-	-	-	gi|531867221|gb|EQL03988.1|	100	Chloroperoxidase [Ophiocordyceps sinensis CO18]	sp|Q00668|STCC_EMENI	35.56	Putative sterigmatocystin biosynthesis peroxidase stcC OS=Emericella nidulans (strain FGSC A4 / ATCC 38163 / CBS 112.46 / NRRL 194 / M139) GN=stcC PE=3 SV=2	-	11	65	28	168	93	115	2.258	10.886	4.008	30.936	10.416	12.821	1.36549	2.74104	0.189766	0.419375	0.915799	2.6523	0.264665	0.419301	-0.540703	3.3272	0.539683	0.677794
MSTRG.365	rna291-EQL03989.1	2036	ncr:NCU11286	60.48	hypothetical protein	At1g73680	38.68	[R] KOG2408 Peroxidase/oxygenase	gi|531867222|gb|EQL03989.1|	91.83	peroxidase family protein [Ophiocordyceps sinensis CO18]	sp|Q9C9U3|DOX2_ARATH	38.68	Alpha-dioxygenase 2 OS=Arabidopsis thaliana GN=DOX2 PE=2 SV=1	GO:0004601,GO:0006804,GO:0006979,GO:0020037,GO:0055114	84	336	60	703	155	114	6.853	29.962	4.24	64.548	8.897	6.573	0.891452	4.84966	0.366541	0.611717	-1.17605	4.07536	0.0849367	0.181443	-2.15849	4.83575	0.0212607	0.0641526
MSTRG.366	rna292-EQL03990.1	303	-	-	-	-	-	-	gi|531867223|gb|EQL03990.1|	100	hypothetical protein OCS_00293 [Ophiocordyceps sinensis CO18]	-	-	-	-	0	0	0	0	0	0	0	0	0	0	0	0	-	-	-	-	-	-	-	-	-	-	-	-
MSTRG.367	MSTRG.367.1	6978	pan:PODANSg740	54.9	hypothetical protein	Hs7108333_2	23.48	[R] KOG4155 FOG: WD40 repeat	gi|531867224|gb|EQL03991.1|	100	hnwd1 [Ophiocordyceps sinensis CO18]	sp|Q00808|HETE1_PODAS	52.6	Vegetative incompatibility protein HET-E-1 OS=Podospora anserina GN=HET-E1 PE=3 SV=1	GO:0009116,GO:0016740	260.51	268.23	441.38	323.48	71	98	4.494	5.029	6.559	6.239	0.863	1.185	0.397504	4.855	0.466066	0.702948	-2.14149	4.1384	8.39733e-05	0.000673337	-2.62916	4.56536	1.29261e-05	0.000184121
MSTRG.368	MSTRG.368.1	2815	ang:ANI_1_1546094	43	An11g00350; hypothetical protein	-	-	-	gi|531867225|gb|EQL03992.1|	87.05	FAD linked oxidase domain protein [Ophiocordyceps sinensis CO18]	sp|Q796Y5|YGAK_BACSU	35.05	Uncharacterized FAD-linked oxidoreductase YgaK OS=Bacillus subtilis (strain 168) GN=ygaK PE=3 SV=4	GO:0006040,GO:0008762,GO:0050660,GO:0055114	346.49	389.77	270.62	377.52	191	442	18.381	22.563	10.79	19.962	6.216	14.655	-0.253311	4.9991	0.655565	0.842549	-0.714412	5.00759	0.18384	0.323179	-0.555995	4.92945	0.372986	0.524101
MSTRG.369	rna295-EQL03993.1	1380	fgr:FG10259.1	57.4	hypothetical protein	SPBC20F10.03	22.29	[Z] KOG2842 Interferon-related protein PC4 like	gi|531867226|gb|EQL03993.1|	100	IFRD domain-containing protein [Ophiocordyceps sinensis CO18]	sp|O42973|YGZ3_SCHPO	22.29	Uncharacterized protein C20F10.03 OS=Schizosaccharomyces pombe (strain 972 / ATCC 24843) GN=SPBC20F10.03 PE=1 SV=1	-	692	454	876	1282	999	1250	67.076	47.922	72.828	138.376	67.493	85.157	0.858966	6.2344	0.105251	0.286724	0.487883	6.20592	0.243099	0.393108	-0.466938	6.69973	0.370052	0.521321
MSTRG.370	MSTRG.370.1	2821	fgr:FG10260.1	50.68	hypothetical protein	-	-	-	gi|531867227|gb|EQL03994.1|	95.04	FHA domain protein [Ophiocordyceps sinensis CO18]	-	-	-	-	449	164	325	98	1263	1343	33.499	13.495	20.568	8.309	67.244	70.072	-0.723672	4.51742	0.286384	0.538072	1.61687	6.04929	0.001252	0.00651313	2.24951	5.93776	0.000106389	0.00100416
MSTRG.371	MSTRG.371.1	3921	fgr:FG10272.1	60.06	hypothetical protein; K10591 E3 ubiquitin-protein ligase NEDD4 [EC:6.3.2.19]	SPBC16E9.12c	65.52	[A] KOG4209 Splicing factor RNPS1, SR protein superfamily	gi|531867229|gb|EQL03996.1|	91.61	HECT-domain-containing protein [Ophiocordyceps sinensis CO18]	sp|Q5BDP1|RSP5_EMENI	50.38	E3 ubiquitin-protein ligase RSP5 OS=Emericella nidulans (strain FGSC A4 / ATCC 38163 / CBS 112.46 / NRRL 194 / M139) GN=hulA PE=1 SV=1	-	2569	2163	2669	2535	3023	2976	204.627	181.34	189.334	264.764	166.235	168.411	0.0352722	7.80879	0.944923	1	-0.150854	7.91806	0.722061	0.827466	-0.277593	8.00653	0.580393	0.70622
MSTRG.372	rna299-EQL03997.1	1396	fgr:FG10272.1	96.11	hypothetical protein; K10591 E3 ubiquitin-protein ligase NEDD4 [EC:6.3.2.19]	YER125w	80.3	[O] KOG0940 Ubiquitin protein ligase RSP5/NEDD4	gi|531867230|gb|EQL03997.1|	100	ubiquitin ligase (Nedd4/Rsp5p) [Ophiocordyceps sinensis CO18]	sp|A1D3C5|RSP5_NEOFI	83.08	Probable E3 ubiquitin-protein ligase hulA OS=Neosartorya fischeri (strain ATCC 1020 / DSM 3700 / FGSC A1164 / NRRL 181) GN=hulA PE=3 SV=1	GO:0004842,GO:0016567,GO:0016874	897	1120	1720	2186	939	849	90.413	122.934	148.652	245.293	65.966	60.139	0.871057	7.07129	0.0966387	0.27053	-0.678896	6.47434	0.0886011	0.187075	-1.64038	7.15679	0.00199382	0.0102158
MSTRG.373	MSTRG.373.1	1672	ncr:NCU03953	96.64	NADH:ubiquinone oxidoreductase 19.3kD subunit; K03940 NADH dehydrogenase (ubiquinone) Fe-S protein 7 [EC:1.6.5.3 1.6.99.3]	Hs14149625	79.87	[C] KOG1687 NADH-ubiquinone oxidoreductase, NUFS7/PSST/20 kDa subunit	gi|531867231|gb|EQL03998.1|	100	[NiFe]-hydrogenase-3-type complex, small subunit/NADH:quinone oxidoreductase, subunit NuoB [Ophiocordyceps sinensis CO18]	sp|O47950|NDUS7_NEUCR	96.64	NADH-ubiquinone oxidoreductase 19.3 kDa subunit, mitochondrial OS=Neurospora crassa (strain ATCC 24698 / 74-OR23-1A / CBS 708.71 / DSM 1257 / FGSC 987) GN=G17A4.170 PE=2 SV=1	GO:0005886,GO:0006120,GO:0006744,GO:0006814,GO:0008137,GO:0015992,GO:0046872,GO:0048038,GO:0051539	1618	1864.95	2469.45	2630.81	2783.8	3001	164.648	170.718	188.276	254.428	193.89	180.986	0.452321	7.60041	0.378981	0.624898	0.230109	7.67859	0.590595	0.723958	-0.31283	7.97372	0.537726	0.676169
MSTRG.374	MSTRG.374.1	217	pan:PODANSg923	53.33	hypothetical protein; K03940 NADH dehydrogenase (ubiquinone) Fe-S protein 7 [EC:1.6.5.3 1.6.99.3]	-	-	-	gi|573976734|ref|XP_006666312.1|	63.79	mitochondrial NADH-ubiquinone oxidoreductase 20 kD subunit [Cordyceps militaris CM01]	-	-	-	-	0	1.05	5.55	5.19	4.2	0	0	6.497	21.032	26.233	14.881	0	3.05647	-1.17117	0.0427915	0.158193	1.3157	-1.79594	0.701997	0.81141	-1.85255	-0.90806	0.147746	0.272444
MSTRG.375	MSTRG.375.1	3604	fgr:FG10274.1	81.22	hypothetical protein	SPBC530.01	56.59	[U] KOG1092 Ypt/Rab-specific GTPase-activating protein GYP1	gi|531867232|gb|EQL03999.1|	92.8	GTPase activating protein [Ophiocordyceps sinensis CO18]	sp|O59737|GYP1_SCHPO	56.59	GTPase-activating protein gyp1 OS=Schizosaccharomyces pombe (strain 972 / ATCC 24843) GN=gyp1 PE=3 SV=1	GO:0005097,GO:0032851	1018	678	1126	359	1125	1249	53.245	37.562	51.545	20.735	33.191	38.893	-0.389795	6.12586	0.48195	0.714185	-0.000565212	6.50599	1	1	0.301484	6.38314	0.578793	0.704744
MSTRG.376	rna302-EQL04000.1	3054	fgr:FG10273.1	83.83	hypothetical protein; K14411 RNA-binding protein Musashi	YOL123w	40.12	[A] KOG4205 RNA-binding protein musashi/mRNA cleavage and polyadenylation factor I complex, subunit HRP1	gi|531867233|gb|EQL04000.1|	100	heterogeneous nuclear ribonucleoprotein HRP1 [Ophiocordyceps sinensis CO18]	sp|Q99383|HRP1_YEAST	40.12	Nuclear polyadenylated RNA-binding protein 4 OS=Saccharomyces cerevisiae (strain ATCC 204508 / S288c) GN=HRP1 PE=1 SV=1	-	878	733	290	193	577	529	89.205	81.107	25.262	21.833	40.859	37.779	-1.87428	5.58806	0.00037995	0.00491874	-1.03572	6.01197	0.0127294	0.0426158	0.749359	5.10233	0.159861	0.289213
MSTRG.377	MSTRG.377.1	10825	fgr:FG10005.1	72.89	hypothetical protein; K00968 choline-phosphate cytidylyltransferase [EC:2.7.7.15]	SPCC1827.02c	43.36	[I] KOG2804 Phosphorylcholine transferase/cholinephosphate cytidylyltransferase	gi|531867234|gb|EQL04001.1|	100	Transcription factor, fungi [Ophiocordyceps sinensis CO18]	sp|O74975|PCY1_SCHPO	43.36	Probable choline-phosphate cytidylyltransferase OS=Schizosaccharomyces pombe (strain 972 / ATCC 24843) GN=SPCC1827.02c PE=1 SV=3	-	1826	1440	2948	2373	5333	4041	104.662	76.454	119.577	148.033	190.869	132.352	0.58712	7.57804	0.244747	0.488796	1.0284	8.05882	0.0188934	0.0584571	0.351304	8.33942	0.490359	0.635655
MSTRG.378	MSTRG.378.1	2999	-	-	-	-	-	-	-	-	-	-	-	-	-	559	661	841	366	421	1197	41.921	53.779	53.763	31.25	24.028	63.315	-0.200741	5.75009	0.70427	0.869591	-0.0902673	6.00438	0.862583	0.926408	0.021417	5.96479	0.972302	1
MSTRG.379	MSTRG.379.1	3640	fgr:FG10007.1	61.38	hypothetical protein; K01613 phosphatidylserine decarboxylase [EC:4.1.1.65]	SPAC31G5.15	57.87	[I] KOG2419 Phosphatidylserine decarboxylase	gi|531867236|gb|EQL04003.1|	96.08	Phosphatidylserine decarboxylase [Ophiocordyceps sinensis CO18]	sp|O14111|PSD3_SCHPO	57.87	Phosphatidylserine decarboxylase proenzyme 3 OS=Schizosaccharomyces pombe (strain 972 / ATCC 24843) GN=psd3 PE=3 SV=2	GO:0004609,GO:0005509,GO:0006544,GO:0006563,GO:0006566,GO:0008654,GO:0046486	2165	1393	3656	4269	3654	2604	78.175	54.707	113.667	172.196	92.011	66.071	1.08031	8.01229	0.0445434	0.162171	0.327457	7.74561	0.462094	0.62191	-0.845677	8.40511	0.11178	0.222601
MSTRG.380	MSTRG.380.1	5260	fgr:FG10009.1	59.8	hypothetical protein	-	-	-	gi|531867239|gb|EQL04006.1|	100	hypothetical protein OCS_00309 [Ophiocordyceps sinensis CO18]	sp|Q12276|HER1_YEAST	22.83	HMG2-induced ER-remodeling protein 1 OS=Saccharomyces cerevisiae (strain ATCC 204508 / S288c) GN=HER1 PE=1 SV=1	-	2232	1789	10507	9990	2053	1150	109.449	99.581	505.731	631.209	66.306	37.761	2.24914	9.07895	3.7773e-05	0.000840209	-0.822853	7.40184	0.0692403	0.156842	-3.16167	9.26866	6.98196e-08	2.47338e-06
MSTRG.381	rna306-EQL04004.1	210	-	-	-	-	-	-	gi|531867237|gb|EQL04004.1|	100	hypothetical protein OCS_00307 [Ophiocordyceps sinensis CO18]	-	-	-	-	81	39	45	36	208	72	531.472	300.549	208.946	223.22	912.711	339.498	-0.673445	2.23363	0.358056	0.601766	0.737438	3.12516	0.289135	0.448879	1.3217	2.96213	0.0774007	0.169412
MSTRG.382	MSTRG.382.1	248	-	-	-	-	-	-	-	-	-	-	-	-	-	140	191	595	467	39	67	352.745	554.406	1139.86	1183.79	67.045	120.014	1.549	4.94587	0.00573861	0.0389554	-2.14385	3.47453	0.000569046	0.00342279	-3.78259	4.93054	1.89114e-09	1.03171e-07
MSTRG.383	rna307-EQL04005.1	975	fgr:FG10009.1	58.06	hypothetical protein	-	-	-	gi|531867238|gb|EQL04005.1|	100	hypothetical protein OCS_00308 [Ophiocordyceps sinensis CO18]	-	-	-	-	1601	1898	6447	5868	875	879	236.85	306.18	815.449	964.106	90.176	91.414	1.70107	8.45126	0.00131197	0.0128985	-1.49922	7.00335	0.000290072	0.00194762	-3.28969	8.51682	3.3266e-09	1.6961e-07
MSTRG.384	MSTRG.384.1	3562	fgr:FG00243.1	66.82	hypothetical protein	-	-	-	gi|531867188|gb|EQL03956.1|	99.51	hypothetical protein OCS_00310 [Ophiocordyceps sinensis CO18]	-	-	-	-	6419	7453	8368	7867	5280	6251	294.6	368.375	360.642	451.749	183.332	199.669	0.116412	9.40894	0.823113	0.939166	-0.768226	9.21842	0.0855085	0.182211	-0.974921	9.37178	0.0615762	0.142918
MSTRG.385	MSTRG.385.1	8056	fgr:FG00192.1	72.01	hypothetical protein; K01336 cerevisin [EC:3.4.21.48]	YEL060c	60.8	[O] KOG1153 Subtilisin-related protease/Vacuolar protease B	gi|531867190|gb|EQL03958.1|	99.16	hypothetical protein OCS_00312 [Ophiocordyceps sinensis CO18]	sp|P58371|SPM1_MAGO7	68.84	Subtilisin-like proteinase Spm1 OS=Magnaporthe oryzae (strain 70-15 / ATCC MYA-4617 / FGSC 8958) GN=SPM1 PE=3 SV=1	-	9780	5707	6605.83	5535.25	7432.02	7763.44	695.103	434.833	409.515	417.532	401.789	330.872	-0.457158	9.28177	0.391446	0.636881	-0.509666	9.45832	0.264941	0.419493	-0.145633	9.27606	0.775871	0.862597
MSTRG.386	MSTRG.386.1	408	-	-	-	-	-	-	-	-	-	-	-	-	-	0	0	29.17	5.75	70.98	23.56	0	0	13.851	3.543	27.929	9.416	6.98399	-0.146333	0.000312156	0.00420709	8.34246	1.04527	4.19203e-07	7.37647e-06	1.07379	1.54229	0.24656	0.393652
MSTRG.387	MSTRG.387.1	351	-	-	-	-	-	-	gi|531867190|gb|EQL03958.1|	100	hypothetical protein OCS_00312 [Ophiocordyceps sinensis CO18]	-	-	-	-	0	0	0	0	1	6	0	0	0	0	1.859	11.628	-	-	-	-	4.64466	-1.60798	0.0926248	0.193353	4.65695	-1.60722	0.0987654	0.203226
MSTRG.388	MSTRG.388.2	2607	afv:AFLA_070180	46.15	hypothetical protein	-	-	-	gi|531867193|gb|EQL03961.1|	100	hypothetical protein OCS_00315 [Ophiocordyceps sinensis CO18]	-	-	-	-	23	26	56	51	101	122	3.782	4.126	6.986	7.922	11.13	10.346	1.00934	1.87039	0.167832	0.387949	1.68246	2.54006	0.00936554	0.0335694	0.582424	2.88708	0.394852	0.545914
MSTRG.389	MSTRG.389.1	2063	pcs:Pc22g16560	31.58	Pc22g16560	-	-	-	gi|531867194|gb|EQL03962.1|	71.47	hypothetical protein OCS_00316 [Ophiocordyceps sinensis CO18]	-	-	-	-	297	442	296	232	546	674	19.736	31.981	16.903	17.203	25.314	31.504	-0.619337	4.8563	0.271252	0.518172	0.214983	5.44579	0.648937	0.772517	0.746216	5.24486	0.164095	0.294383
MSTRG.390	rna316-EQL03963.1	480	-	-	-	-	-	-	gi|531867195|gb|EQL03963.1|	100	hypothetical protein OCS_00317 [Ophiocordyceps sinensis CO18]	-	-	-	-	53	64	47	32	38	26	21.971	29.147	16.393	14.538	10.939	7.582	-0.706983	2.20458	0.321527	0.5708	-1.37115	2.1764	0.039887	0.103059	-0.750208	1.80244	0.32098	0.478788
MSTRG.391	MSTRG.391.1	2727	-	-	-	-	-	-	gi|531867196|gb|EQL03964.1|	100	hypothetical protein OCS_00318 [Ophiocordyceps sinensis CO18]	-	-	-	-	1235	1846	2456	2341	790	610	65.383	103.544	108.963	138.595	29.605	22.105	0.523686	7.47129	0.316077	0.567567	-1.64894	6.78895	0.000135552	0.00102576	-2.25998	7.2952	2.34407e-05	0.000300896
MSTRG.392	MSTRG.392.1	262	-	-	-	-	-	-	-	-	-	-	-	-	-	90	122	125	125	44	57	177.417	275.115	190.976	251.909	59.401	79.734	0.12905	3.41105	0.844706	0.951971	-1.57207	2.96436	0.0108469	0.0376484	-1.79118	3.1494	0.00790606	0.029915
MSTRG.393	MSTRG.393.1	1316	ang:ANI_1_986084	38.79	An09g00620; oxidoreductase, short-chain dehydrogenase/reductase family	-	-	-	gi|134077924|emb|CAL00322.1|	38.79	unnamed protein product [Aspergillus niger]	-	-	-	-	112	195	272	145	102	128	12.126	22.475	24.131	17.496	7.287	9.223	0.266924	4.01616	0.669656	0.850496	-0.927858	3.68981	0.110823	0.222899	-1.28033	3.94779	0.0365365	0.0966894
MSTRG.394	MSTRG.394.1	811	fgr:FG00190.1	82.26	hypothetical protein	-	-	-	gi|531867197|gb|EQL03965.1|	100	hypothetical protein OCS_00319 [Ophiocordyceps sinensis CO18]	sp|P42117|NDUA3_NEUCR	59.02	NADH-ubiquinone oxidoreductase 9.5 kDa subunit OS=Neurospora crassa (strain ATCC 24698 / 74-OR23-1A / CBS 708.71 / DSM 1257 / FGSC 987) GN=nuo9.5 PE=1 SV=3	-	586	524	285	160	1231	1585	145.33	139.84	80.686	59.374	203.16	273.094	-1.47281	5.14998	0.0065617	0.0428868	0.849544	6.39053	0.0336185	0.0909309	2.23299	6.05261	2.37835e-05	0.000303511
MSTRG.395	rna319-EQL03966.1	8007	fgr:FG00191.1	69.08	hypothetical protein	Hs22044271	39.82	[TU] KOG1786 Lysosomal trafficking regulator LYST and related BEACH and WD40 repeat proteins	gi|531867198|gb|EQL03966.1|	98.53	beige/BEACH domain protein [Ophiocordyceps sinensis CO18]	sp|Q7LKZ7|BPH1_SCHPO	32.32	Beige protein homolog 1 OS=Schizosaccharomyces pombe (strain 972 / ATCC 24843) GN=lvs1 PE=1 SV=2	-	847	572	2058	2600	998	867	12.792	9.381	26.784	43.906	10.516	9.197	1.64619	7.09545	0.00227941	0.0195262	-0.0932201	6.20415	0.822052	0.900294	-1.83306	7.36553	0.000658377	0.00430927
MSTRG.396	MSTRG.396.1	6028	fgr:FG02288.1	55.23	hypothetical protein	Hs14786304_1	34.97	[L] KOG1807 Helicases	gi|531867199|gb|EQL03967.1|	99.87	zinc finger domain-containing protein [Ophiocordyceps sinensis CO18]	sp|Q9P2E3|ZNFX1_HUMAN	34.97	NFX1-type zinc finger-containing protein 1 OS=Homo sapiens GN=ZNFX1 PE=1 SV=2	GO:0008152,GO:0046872	480	675	491	522	439	287	9.631	14.724	8.47	11.706	6.125	4.054	-0.2922	5.63384	0.580776	0.786377	-1.17975	5.50246	0.013628	0.0448224	-0.975197	5.38658	0.0760224	0.167006
MSTRG.397	MSTRG.397.1	2333	fgr:FG03986.1	48.6	hypothetical protein	-	-	-	gi|358389488|gb|EHK27080.1|	63.81	hypothetical protein TRIVIDRAFT_175834 [Trichoderma virens Gv29-8]	sp|Q9GUC9|YFEF9_CAEEL	35.9	Uncharacterized protein F14F9.5 OS=Caenorhabditis elegans GN=F14F9.5 PE=1 SV=2	-	27	16	30	20	46	54	2.19	1.191	1.781	1.798	2.432	2.896	0.0879368	1.16695	0.934168	1	0.730214	1.7053	0.311771	0.474376	0.551182	1.78637	0.465025	0.613253
MSTRG.398	MSTRG.398.1	1806	-	-	-	-	-	-	gi|531867200|gb|EQL03968.1|	100	hypothetical protein OCS_00322 [Ophiocordyceps sinensis CO18]	-	-	-	-	17.94	17.75	8.93	16.21	524.12	19.21	1.4	1.492	0.594	1.39	42.021	1.036	-0.584995	0.660897	0.539837	0.765189	3.39903	3.52781	0.00231096	0.0108568	3.89199	3.51687	0.00144407	0.00792568
MSTRG.399	rna322-EQL03969.1	1026	fgr:FG01770.1	46.2	hypothetical protein	-	-	-	gi|531867201|gb|EQL03969.1|	100	hypothetical protein OCS_00323 [Ophiocordyceps sinensis CO18]	-	-	-	-	23	29	41	35	950	112	3.997	5.493	6.077	6.741	114.893	13.672	0.423329	1.60703	0.570335	0.778289	3.83408	4.44883	1.22482e-05	0.000131792	3.32801	4.51186	0.000191455	0.0016131
MSTRG.400	MSTRG.400.1	436	fgr:FG01770.1	60	hypothetical protein	-	-	-	gi|531867201|gb|EQL03969.1|	100	hypothetical protein OCS_00323 [Ophiocordyceps sinensis CO18]	-	-	-	-	2	4	1	2	5	4	3.195	6.233	0.705	3.585	4.249	2.712	-1.04158	-1.37735	0.618525	0.813739	0.0758008	-0.960461	1	1	1.04273	-1.17245	0.543897	0.681495
MSTRG.401	MSTRG.401.1	5682	ncr:NCU09412	48.64	hypothetical protein	-	-	-	gi|531867203|gb|EQL03971.1|	100	Heterokaryon incompatibility [Ophiocordyceps sinensis CO18]	-	-	-	-	1896	2155	1606	1829	1585	1195	76.955	93.862	51.981	79.577	41.225	32.074	-0.328893	7.41925	0.525052	0.752451	-1.04658	7.34596	0.0154704	0.0495316	-0.807344	7.21097	0.122998	0.239137
MSTRG.402	MSTRG.402.1	3970	mgr:MGG_02821	47.79	MG02821.4; hypothetical protein; K12670 oligosaccharyltransferase complex subunit beta	SPCC338.15	32.81	[O] KOG2754 Oligosaccharyltransferase, beta subunit	gi|531867204|gb|EQL03972.1|	80.23	Dolichyl-diphosphooligosaccharide-protein glycosyltransferase 48kDa subunit [Ophiocordyceps sinensis CO18]	sp|O59866|OSTB_SCHPO	32.81	Dolichyl-diphosphooligosaccharide--protein glycosyltransferase subunit wbp1 OS=Schizosaccharomyces pombe (strain 972 / ATCC 24843) GN=wbp1 PE=2 SV=2	GO:0004579,GO:0008250,GO:0016021,GO:0018279	2168.79	1410.28	1174.34	545.63	1620.35	1765.97	167.109	109.339	77.522	42.746	81.985	81.981	-1.22253	6.89745	0.0195247	0.0915454	-0.565009	7.32647	0.188537	0.329143	0.567895	6.7814	0.253872	0.402674
MSTRG.403	MSTRG.403.1	2248	-	-	-	-	-	-	-	-	-	-	-	-	-	17.21	27.72	20.66	33.37	37.65	35.03	0.994	1.743	1.021	2.153	1.519	1.422	0.187048	1.29261	0.830409	0.943106	0.187199	1.48564	0.831854	0.906134	-0.0896978	1.62869	0.930336	0.974147
MSTRG.404	MSTRG.404.4	5136	fgr:FG00188.1	76.02	hypothetical protein; K12870 pre-mRNA-splicing factor ISY1	SPBC32F12.05c	57.14	[A] KOG3068 mRNA splicing factor	gi|531867206|gb|EQL03974.1|	100	hypothetical protein OCS_00328 [Ophiocordyceps sinensis CO18]	sp|Q7SHY8|ISY1_NEUCR	72.07	Pre-mRNA-splicing factor isy1 OS=Neurospora crassa (strain ATCC 24698 / 74-OR23-1A / CBS 708.71 / DSM 1257 / FGSC 987) GN=msp-7 PE=3 SV=1	-	3526	3346	4205	3364	3063	3751	140.43	117.992	140.766	209.341	162.649	192.815	0.0173602	8.34051	0.973072	1	-0.507642	8.30141	0.239825	0.389089	-0.615726	8.38543	0.225824	0.37147
MSTRG.405	MSTRG.405.1	1375	fgr:FG00186.1	61.67	hypothetical protein; K00641 homoserine O-acetyltransferase [EC:2.3.1.31]	-	-	-	gi|531867207|gb|EQL03975.1|	100	homoserine O-acetyltransferase [Ophiocordyceps sinensis CO18]	sp|Q10341|CYS2_SCHPO	51.01	Probable serine-O-acetyltransferase cys2 OS=Schizosaccharomyces pombe (strain 972 / ATCC 24843) GN=cys2 PE=1 SV=1	GO:0008152,GO:0016740	265	102	595	123	170	117	25.799	10.811	49.671	13.336	11.537	8.003	0.750791	4.52056	0.296707	0.549073	-0.828445	3.93962	0.169814	0.304136	-1.66633	4.54545	0.0169224	0.0535501
MSTRG.406	rna329-EQL03976.1	516	pfh:PFHG_02009	38.61	conserved hypothetical protein	-	-	-	gi|531867208|gb|EQL03976.1|	100	liver stage antigen 3 [Ophiocordyceps sinensis CO18]	sp|P04928|SANT_PLAFN	38.41	S-antigen protein OS=Plasmodium falciparum (isolate NF7 / Ghana) PE=4 SV=1	-	0	0	0	0	0	0	0	0	0	0	0	0	-	-	-	-	-	-	-	-	-	-	-	-
MSTRG.407	rna331-EQL03978.1	219	fgr:FG01065.1	95.71	hypothetical protein; K02179 cell cycle arrest protein BUB2	SPAC6F6.08c	55.71	[U] KOG2058 Ypt/Rab GTPase activating protein	gi|531867210|gb|EQL03978.1|	100	Rab-GAP/TBC domain protein [Ophiocordyceps sinensis CO18]	sp|P36618|CDC16_SCHPO	55.71	Cell division control protein 16 OS=Schizosaccharomyces pombe (strain 972 / ATCC 24843) GN=cdc16 PE=1 SV=1	GO:0005097,GO:0032851	0	0	2.28	0	0	0	0	0	8.173	0	0	0	3.0567	-2.17428	0.559192	0.770075	-	-	-	-	-3.32859	-2.15291	0.561139	0.691712
MSTRG.408	MSTRG.408.1	978	-	-	-	-	-	-	gi|531867165|gb|EQL03934.1|	100	Hydrophobin 2 [Ophiocordyceps sinensis CO18]	-	-	-	-	0	6	3	0	14	34	0	1.116	0.436	0	1.66	4.072	-1.18161	-1.39322	0.690041	0.862391	2.43469	0.386442	0.044178	0.111157	3.5183	0.291832	0.00302729	0.0142133
MSTRG.409	MSTRG.409.1	909	-	-	-	-	-	-	-	-	-	-	-	-	-	26	8	30	10	268	328	4.674	1.568	4.602	1.996	33.697	41.675	0.0618774	0.839093	1	1	3.65047	3.65046	1.246e-07	2.52857e-06	3.49439	3.67827	1.49878e-06	3.04853e-05
MSTRG.410	MSTRG.410.3	7028	cim:CIMG_04662	53.63	hypothetical protein	At2g07560	29.97	[P] KOG0205 Plasma membrane H+-transporting ATPase	gi|399166508|emb|CCE32637.1|	68.86	NCA-1 calcium P-type ATPase NCA-1 [Claviceps purpurea 20.1]	sp|P22036|ATMB_SALTY	42.2	Magnesium-transporting ATPase, P-type 1 OS=Salmonella typhimurium (strain LT2 / SGSC1412 / ATCC 700720) GN=mgtB PE=1 SV=3	-	22883	18318	74412	22574	3694	1497	942.769	825.106	2480.14	933.442	94.384	42.868	1.02796	11.5146	0.0814396	0.243246	-3.48486	10.2347	6.10431e-10	2.3012e-08	-4.59566	11.3042	2.98317e-10	2.09996e-08
MSTRG.411	MSTRG.411.1	301	cpw:CPC735_071520	84.78	magnesium-translocating P-type ATPase family protein (EC:3.6.3.2)	SPBC31E1.02c	50	[P] KOG0202 Ca2+ transporting ATPase	gi|320035313|gb|EFW17255.1|	82.98	MG(2+) transport ATPase [Coccidioides posadasii str. Silveira]	sp|P36640|ATMA_SALTY	68.89	Magnesium-transporting ATPase, P-type 1 OS=Salmonella typhimurium (strain LT2 / SGSC1412 / ATCC 700720) GN=mgtA PE=2 SV=1	-	2	0	7	1	8	13	4.855	0	12.961	2.446	13.255	22.421	1.6914	-1.34775	0.34653	0.591366	2.78931	-0.592723	0.0209978	0.0636795	0.992812	-0.32033	0.403867	0.554624
MSTRG.412	MSTRG.412.1	684	cim:CIMG_04662	47.96	hypothetical protein	7296577	48.28	[P] KOG0202 Ca2+ transporting ATPase	gi|531867209|gb|EQL03977.1|	100	magnesium-translocating P-type ATPase family protein [Ophiocordyceps sinensis CO18]	sp|P22036|ATMB_SALTY	40.62	Magnesium-transporting ATPase, P-type 1 OS=Salmonella typhimurium (strain LT2 / SGSC1412 / ATCC 700720) GN=mgtB PE=1 SV=3	-	0	0	0	0	0	0	0	0	0	0	0	0	-	-	-	-	-	-	-	-	-	-	-	-
MSTRG.413	MSTRG.413.1	219	-	-	-	-	-	-	-	-	-	-	-	-	-	0	0	0	3	0	0	0	0	0	14.35	0	0	3.74466	-2.00676	0.342071	0.587467	-	-	-	-	-4.04631	-1.97682	0.235831	0.381604
MSTRG.414	rna335-EQL03937.1	1068	fgr:FG03333.1	68.26	hypothetical protein	-	-	-	gi|531867168|gb|EQL03937.1|	100	phosphorylcholine phosphatase [Ophiocordyceps sinensis CO18]	-	-	-	-	408	314	335	606	391	535	53.855	45.175	37.843	88.91	35.954	49.634	0.343234	5.26413	0.554373	0.770075	-0.129753	5.21889	0.781862	0.872315	-0.569237	5.48285	0.332866	0.488093
MSTRG.415	MSTRG.415.1	2795	fgr:FG00866.1	71.15	hypothetical protein	SPAC1952.13	48.64	[NI] KOG2116 Protein involved in plasmid maintenance/nuclear protein involved in lipid metabolism	gi|531867171|gb|EQL03940.1|	100	SMP2 protein [Ophiocordyceps sinensis CO18]	sp|Q9UUJ6|NED1_SCHPO	48.64	Nuclear elongation and deformation protein 1 OS=Schizosaccharomyces pombe (strain 972 / ATCC 24843) GN=ned1 PE=1 SV=1	-	1399	958	2193	1518	2166	2135	66.557	49.013	89.843	79.712	71.992	70.564	0.525974	7.06836	0.294326	0.546619	0.380534	7.18373	0.368798	0.527448	-0.236412	7.50445	0.636154	0.754875
MSTRG.416	rna339-EQL03941.1	2656	fgr:FG00865.1	73.78	hypothetical protein; K14152 phosphoribosyl-ATP pyrophosphohydrolase / phosphoribosyl-AMP cyclohydrolase / histidinol dehydrogenase [EC:3.6.1.31 3.5.4.19 1.1.1.23]	YCL030c_2	64.64	[E] KOG2697 Histidinol dehydrogenase	gi|531867172|gb|EQL03941.1|	99.63	histidine biosynthesis trifunctional protein [Ophiocordyceps sinensis CO18]	sp|P07685|HIS2_NEUCR	71.41	Histidine biosynthesis trifunctional protein OS=Neurospora crassa (strain ATCC 24698 / 74-OR23-1A / CBS 708.71 / DSM 1257 / FGSC 987) GN=his-3 PE=3 SV=3	GO:0000105,GO:0004399,GO:0004635,GO:0004636,GO:0008270,GO:0051287,GO:0055114	828	389	369	48	1959	2391	39.55	20.205	15.159	2.561	65.261	80.252	-1.78882	5.19074	0.0183189	0.0875022	1.36174	6.85406	0.00236286	0.0110576	3.06341	6.56319	2.93641e-05	0.000361208
MSTRG.417	MSTRG.417.1	8384	fgr:FG00870.1	78.36	hypothetical protein	SPAC3A12.15	30.3	[U] KOG2180 Late Golgi protein sorting complex, subunit Vps53	gi|531867170|gb|EQL03939.1|	100	Fibronectin type III domain protein [Ophiocordyceps sinensis CO18]	sp|Q5ZLD7|VPS53_CHICK	29.94	Vacuolar protein sorting-associated protein 53 homolog OS=Gallus gallus GN=VPS53 PE=2 SV=1	-	2191	1639	2758	2021	2751	2410	61.849	48.449	67.02	64.767	45.64	36.383	0.194153	7.58369	0.700375	0.867639	-0.0600285	7.65349	0.888495	0.945076	-0.344514	7.82641	0.4878	0.633391
MSTRG.418	rna340-EQL03942.1	766	fgr:FG00864.1	84.4	hypothetical protein; K03133 transcription initiation factor TFIID subunit 9B	YMR236w	37.14	[K] KOG3334 Transcription initiation factor TFIID, subunit TAF9 (also component of histone acetyltransferase SAGA)	gi|517311386|emb|CCT62737.1|	85.82	related to TFIID and SAGA subunit [Fusarium fujikuroi IMI 58289]	sp|Q05027|TAF9_YEAST	37.14	Transcription initiation factor TFIID subunit 9 OS=Saccharomyces cerevisiae (strain ATCC 204508 / S288c) GN=TAF9 PE=1 SV=1	GO:0003743,GO:0005840,GO:0006352,GO:0006446,GO:0046982	86	43	83	24	152	235	18.381	10.046	15.113	5.675	22.617	35.321	-0.46304	2.41746	0.546686	0.76865	1.10629	3.46636	0.0711478	0.159763	1.4792	3.37806	0.0410482	0.105333
MSTRG.419	rna341-EQL03943.1	1676	fgr:FG00863.1	85.78	hypothetical protein; K01412 mitochondrial processing peptidase [EC:3.4.24.64]	SPBP23A10.15c	58.19	[O] KOG0960 Mitochondrial processing peptidase, beta subunit, and related enzymes (insulinase superfamily)	gi|531867174|gb|EQL03943.1|	99.14	mitochondrial processing peptidase beta subunit [Ophiocordyceps sinensis CO18]	sp|P11913|MPPB_NEUCR	81.47	Mitochondrial-processing peptidase subunit beta OS=Neurospora crassa (strain ATCC 24698 / 74-OR23-1A / CBS 708.71 / DSM 1257 / FGSC 987) GN=pep PE=1 SV=1	GO:0004222,GO:0006508,GO:0006627,GO:0017087,GO:0046872	1717	1520	1265	486	1070	905	160.289	154.489	101.31	50.532	69.626	59.375	-1.07593	6.80545	0.0398104	0.151219	-1.20814	6.96454	0.00291111	0.0131418	-0.218158	6.37309	0.677884	0.789286
MSTRG.420	MSTRG.420.1	6837	ssl:SS1G_02609	56.22	hypothetical protein	At2g17420	53.68	[O] KOG0404 Thioredoxin reductase	gi|531867175|gb|EQL03944.1|	93.7	glycoside hydrolase family 36 protein [Ophiocordyceps sinensis CO18]	sp|P43496|TRXB_PENCH	73.68	Thioredoxin reductase OS=Penicillium chrysogenum GN=TRR1 PE=1 SV=3	-	3239	2561	3062	1811	3710	2732	197.593	176.738	136.517	102.34	72.365	59.63	-0.398869	7.89735	0.435381	0.675095	-0.341443	8.12245	0.434854	0.594152	-0.0308087	7.97885	0.952056	0.989148
MSTRG.421	rna344-EQL03946.1	1570	mgr:MGG_01320	77.02	MG01320.4; hypothetical protein; K00972 UDP-N-acetylglucosamine pyrophosphorylase [EC:2.7.7.23]	YDL103c	47.6	[M] KOG2388 UDP-N-acetylglucosamine pyrophosphorylase	gi|531867177|gb|EQL03946.1|	100	UDP-N-acetylglucosamine pyrophosphorylase [Ophiocordyceps sinensis CO18]	sp|O74933|UAP1_CANAX	50.77	UDP-N-acetylglucosamine pyrophosphorylase OS=Candida albicans GN=UAP1 PE=1 SV=1	GO:0005634,GO:0006048,GO:0070569	1419	1540	589	912	1797	1594	123.652	146.073	44.049	88.533	109.158	97.619	-1.03977	6.69288	0.048678	0.172135	-0.304565	7.17802	0.46651	0.626379	0.643226	6.75359	0.219646	0.363997
MSTRG.422	MSTRG.422.1	762	fgr:FG00873.1	31.34	hypothetical protein; K03649 TDG/mug DNA glycosylase family protein [EC:3.2.2.-]	-	-	-	gi|667733684|gb|KFA73123.1|	38.52	hypothetical protein S40288_02771 [Stachybotrys chartarum IBT 40288]	-	-	-	-	28	10	24	7	108	101	5.724	2.232	4.184	1.589	15.379	14.523	-0.470114	0.758732	0.630865	0.823711	1.97782	2.38798	0.0060054	0.0234198	2.35656	2.33815	0.0024911	0.0121667
MSTRG.423	rna345-EQL03947.1	429	fgr:FG00873.1	66.67	hypothetical protein; K03649 TDG/mug DNA glycosylase family protein [EC:3.2.2.-]	SPCC965.05c	38.28	[L] KOG4120 G/T mismatch-specific thymine DNA glycosylase	gi|531867178|gb|EQL03947.1|	100	DNA glycosylase, G/T mismatch [Ophiocordyceps sinensis CO18]	sp|O59825|TDG_SCHPO	38.28	G/U mismatch-specific uracil DNA glycosylase OS=Schizosaccharomyces pombe (strain 972 / ATCC 24843) GN=thp1 PE=3 SV=1	GO:0006281,GO:0016799	34	13	19	14	107	136	17.308	7.287	8.09	7.776	37.797	48.748	-0.618575	0.979623	0.474805	0.708698	1.89086	2.61521	0.00597918	0.0233679	2.4173	2.5398	0.00104735	0.00617708
MSTRG.424	MSTRG.424.1	489	-	-	-	-	-	-	-	-	-	-	-	-	-	4	2	5	0	9	17	2.032	1.116	2.125	0	3.162	6.064	-0.453032	-1.25373	0.830579	0.943138	1.59721	-0.214649	0.120899	0.235909	1.96994	-0.268984	0.0969577	0.200589
MSTRG.425	MSTRG.425.2	3280	fgr:FG08840.1	91.46	hypothetical protein	At4g34450	51.23	[U] KOG1078 Vesicle coat complex COPI, gamma subunit	gi|531867179|gb|EQL03948.1|	94.05	Clathrin/coatomer adaptor, adaptin-lik [Ophiocordyceps sinensis CO18]	sp|Q9QZE5|COPG1_MOUSE	51.75	Coatomer subunit gamma-1 OS=Mus musculus GN=Copg1 PE=2 SV=1	GO:0005198,GO:0006886,GO:0016192,GO:0030126	2872	2271	3704	1767	1979	1745	114.71	98.553	127.379	78.803	55.168	48.976	-0.0788449	7.87075	0.880374	0.969953	-0.957612	7.70899	0.0254004	0.0735784	-0.966596	7.73585	0.0618508	0.143281
MSTRG.426	MSTRG.426.1	4294	fgr:FG08819.1	50.38	hypothetical protein	YMR212c	49.3	[R] KOG1877 Putative transmembrane protein cmp44E	gi|531867180|gb|EQL03949.1|	100	protein EFR3 [Ophiocordyceps sinensis CO18]	sp|Q4I1T9|EFR3_GIBZE	50.38	Protein EFR3 OS=Gibberella zeae (strain PH-1 / ATCC MYA-4620 / FGSC 9075 / NRRL 31084) GN=EFR3 PE=3 SV=1	-	890	495	807	903	862	411	30.021	17.521	23.323	33.904	19.413	9.513	0.227777	6.13001	0.662355	0.846818	-0.606808	5.93805	0.213556	0.359136	-0.926562	6.16196	0.0933147	0.194602
MSTRG.427	MSTRG.427.1	979	-	-	-	-	-	-	-	-	-	-	-	-	-	63	59	39	54	76	74	10.432	10.66	5.511	9.918	8.764	8.618	-0.462968	2.35233	0.519765	0.747024	-0.19784	2.66011	0.748166	0.846789	0.172998	2.50169	0.824378	0.898664
MSTRG.428	MSTRG.428.1	511	-	-	-	-	-	-	-	-	-	-	-	-	-	0	3	1	1	2	1	0	1.317	0.334	0.439	0.556	0.281	-0.65681	-1.77228	1	1	-0.483752	-1.66733	0.761414	0.857006	0.107595	-1.77928	1	1
MSTRG.429	MSTRG.429.1	785	-	-	-	-	-	-	-	-	-	-	-	-	-	1	1	0	0	17	8	0.192	0.213	0	0	2.324	1.106	-3.22842	-2.15424	0.546626	0.76865	3.01884	-0.427295	0.0224988	0.0669781	6.44898	-0.521564	0.00119632	0.00681622
MSTRG.430	MSTRG.430.1	790	-	-	-	-	-	-	-	-	-	-	-	-	-	5	1	0	0	5	8	0.971	0.213	0	0	0.681	1.097	-4.69004	-1.66617	0.0858295	0.25073	0.622227	-0.74906	0.654277	0.77702	5.52233	-1.14327	0.0133279	0.0445121
MSTRG.431	MSTRG.431.1	3564	mgr:MGG_02727	55.21	MG02727.4; hypothetical protein	Hs4506413	35.79	[R] KOG0395 Ras-related GTPase	gi|531867181|gb|EQL03950.1|	98.82	RAS small monomeric GTPase [Ophiocordyceps sinensis CO18]	sp|P62836|RAP1A_RAT	35.79	Ras-related protein Rap-1A OS=Rattus norvegicus GN=Rap1a PE=1 SV=1	-	971.36	796.33	258.87	351	1799.68	860	72.846	63.85	16.393	32.796	86.964	39.042	-1.60141	5.78365	0.00306633	0.024426	0.093849	6.61895	0.834025	0.907656	1.6045	6.10053	0.00544648	0.0224505
MSTRG.432	MSTRG.432.1	1336	aor:AOR_1_856084	85.71	AO090020000491; Ras-related protein RSR1	-	-	-	gi|682426179|gb|KFY93574.1|	89.29	hypothetical protein V500_03660 [Pseudogymnoascus pannorum VKM F-4518 (FW-2643)]	-	-	-	-	6.64	1.67	2.13	0	1.32	0	0.689	0.188	0.186	0	0.091	0	-2.18897	-1.23409	0.198724	0.430987	-3.31138	-1.26945	0.068231	0.155268	-1.17559	-2.02125	1	1
MSTRG.433	MSTRG.433.1	3669	mgr:MGCH7_ch7g848	46.65	MGG_ch7g848; hypothetical protein	SPCC16C4.07	77.17	[R] KOG0118 FOG: RRM domain	gi|531867182|gb|EQL03951.1|	100	RNA binding protein [Ophiocordyceps sinensis CO18]	sp|O74452|SCW1_SCHPO	77.17	Cell wall integrity protein scw1 OS=Schizosaccharomyces pombe (strain 972 / ATCC 24843) GN=scw1 PE=1 SV=1	-	1690	958	1495	1882	2693	2769	55.628	34.226	43.622	72.093	61.75	63.956	0.285928	7.0952	0.594859	0.796814	0.562894	7.45204	0.204968	0.347763	0.181724	7.63824	0.727134	0.825058
MSTRG.434	MSTRG.434.1	7593	fgr:FG08815.1	44.4	hypothetical protein	At3g23320_2	51.47	[S] KOG3485 Uncharacterized conserved protein	gi|531867184|gb|EQL03953.1|	94.24	hypothetical protein OCS_00352 [Ophiocordyceps sinensis CO18]	sp|Q9LW64|SF3BA_ARATH	51.47	Uncharacterized protein At3g23325 OS=Arabidopsis thaliana GN=At3g23325 PE=3 SV=1	-	1034.49	758.77	2468.62	1859.57	3638.38	2311.02	31.478	20.945	56.166	56.782	83.645	63.973	1.14953	7.07502	0.0223312	0.101233	1.23857	7.33683	0.00553178	0.0220748	-0.000338639	7.84853	0.999891	1
MSTRG.435	MSTRG.435.1	289	fgr:FG08815.1	44.21	hypothetical protein	-	-	-	gi|531867184|gb|EQL03953.1|	100	hypothetical protein OCS_00352 [Ophiocordyceps sinensis CO18]	-	-	-	-	0	0	0	0	1	0	0	0	0	0	2.996	0	-	-	-	-	-	-	-	-	-	-	-	-
MSTRG.436	MSTRG.436.1	995	fgr:FG08814.1	85.29	hypothetical protein; K12832 splicing factor 3B subunit 5	At3g23320_2	51.47	[S] KOG3485 Uncharacterized conserved protein	gi|672792135|gb|KFH42754.1|	89.71	hypothetical protein ACRE_065050 [Acremonium chrysogenum ATCC 11550]	sp|Q9LW64|SF3BA_ARATH	51.47	Uncharacterized protein At3g23325 OS=Arabidopsis thaliana GN=At3g23325 PE=3 SV=1	-	241.51	369.23	216.38	108.43	307.62	291.98	48.436	80.881	36.989	24.09	42.959	41.183	-1.09198	4.41665	0.0670296	0.213487	-0.536294	4.81888	0.286895	0.446378	0.470946	4.33552	0.41453	0.565934
MSTRG.437	MSTRG.437.1	5602	pan:PODANSg4470	93.43	hypothetical protein; K03231 elongation factor 1-alpha	SPCC794.09c	85.71	[J] KOG0052 Translation elongation factor EF-1 alpha/Tu	gi|531867186|gb|EQL03955.1|	96.49	hypothetical protein OCS_00354 [Ophiocordyceps sinensis CO18]	sp|Q01520|EF1A_PODAS	93.43	Elongation factor 1-alpha OS=Podospora anserina GN=TEF PE=3 SV=1	-	653.09	957.95	1667.28	2341.51	663.34	598.74	18.844	29.297	48.864	91.481	14.126	11.145	1.23878	6.99904	0.0232014	0.103744	-0.861789	6.08765	0.0465554	0.115371	-2.1906	7.08878	6.16467e-05	0.000646135
MSTRG.438	MSTRG.438.1	2415	pan:PODANSg4470	93.43	hypothetical protein; K03231 elongation factor 1-alpha	SPCC794.09c	85.71	[J] KOG0052 Translation elongation factor EF-1 alpha/Tu	gi|2494242|sp|Q01520.1|EF1A_PODAS	93.43	RecName: Full=Elongation factor 1-alpha; Short=EF-1-alpha [Podospora anserina]	sp|Q01520|EF1A_PODAS	93.43	Elongation factor 1-alpha OS=Podospora anserina GN=TEF PE=3 SV=1	GO:0003746,GO:0003924,GO:0005525,GO:0005840,GO:0006184,GO:0006448	59617.9	72145.1	15116.7	8658.49	60747.7	79390.3	4358.06	5738.35	949.1	705.634	3095.96	4078.07	-2.63136	11.8138	3.35149e-06	0.000119279	-0.413348	12.6087	0.36736	0.526075	2.13019	11.7035	9.86914e-05	0.000946241
MSTRG.439	MSTRG.439.1	2679	fgr:FG10899.1	48.94	hypothetical protein	-	-	-	gi|531867142|gb|EQL03912.1|	60.35	putative domain KxDL [Ophiocordyceps sinensis CO18]	-	-	-	-	1379	1664.75	1473.14	168.41	2194.54	2413.64	151.404	197.519	135.729	12.897	150.914	182.811	-1.16509	6.69624	0.102487	0.28198	0.0953812	7.41464	0.823749	0.900921	1.17961	7.00985	0.097731	0.201577
MSTRG.440	MSTRG.440.1	834	-	-	-	-	-	-	-	-	-	-	-	-	-	1513	2360.25	1268.86	178.59	1959.46	3615.36	274.029	466.589	196.088	35.859	247.132	460.372	-1.68928	6.90688	0.0165074	0.081635	0.0176373	7.7295	0.971429	1	1.62505	7.16242	0.0229021	0.0677598
MSTRG.441	MSTRG.441.1	2657	fgr:FG10901.1	63.18	hypothetical protein	-	-	-	gi|531867143|gb|EQL03913.1|	100	hypothetical protein OCS_00356 [Ophiocordyceps sinensis CO18]	-	-	-	-	250	129	298	80	1181	953	35.542	20.518	31.553	8.905	99.63	69.379	-0.207805	4.05227	0.765746	0.905764	2.01158	5.67376	3.34118e-05	0.000311838	2.13186	5.67115	0.00053489	0.00366707
MSTRG.442	MSTRG.442.1	1576	fgr:FG10902.1	62.66	hypothetical protein	-	-	-	gi|531867144|gb|EQL03914.1|	100	homocitrate synthase [Ophiocordyceps sinensis CO18]	-	-	-	-	192	165	343	617	415	369	19.374	18.223	28.352	65.781	31.473	25.519	1.38463	4.9235	0.0228081	0.102597	0.640239	4.63014	0.193319	0.33496	-0.838386	5.40872	0.150241	0.276113
MSTRG.443	MSTRG.443.1	3464	fgr:FG10903.1	74.82	hypothetical protein; K06027 vesicle-fusing ATPase [EC:3.6.4.6]	SPAC1834.11c	49.14	[O] KOG0741 AAA+-type ATPase	gi|531867145|gb|EQL03915.1|	93.83	vesicle fusion factor NSFI [Ophiocordyceps sinensis CO18]	sp|Q9P7Q4|SEC18_SCHPO	49.14	Vesicular-fusion protein sec18 OS=Schizosaccharomyces pombe (strain 972 / ATCC 24843) GN=sec18 PE=1 SV=1	GO:0003700,GO:0005524,GO:0005667,GO:0006355,GO:0043565,GO:0045449	1248.52	990.59	1938.15	2208	1516.06	1819.89	59.67	50.505	79.303	117.651	48.836	55.207	0.805788	7.16987	0.117942	0.308105	0.0843054	6.95471	0.835929	0.908659	-0.814975	7.47943	0.116906	0.230186
MSTRG.444	MSTRG.444.1	1101	-	-	-	-	-	-	gi|531867145|gb|EQL03915.1|	100	vesicle fusion factor NSFI [Ophiocordyceps sinensis CO18]	-	-	-	-	8.48	3.41	8.85	0	30.94	55.11	3.884	0.665	7.014	0	8.524	8.424	-0.514805	-0.705186	0.812173	0.933239	2.46569	1.11853	0.00406239	0.0172624	2.88985	1.07612	0.00802064	0.0302814
MSTRG.445	MSTRG.445.1	866	-	-	-	-	-	-	-	-	-	-	-	-	-	31	14	105	121	22	13	5.34	2.634	15.447	23.129	2.639	1.571	2.24939	2.63534	0.00267672	0.0219382	-0.838447	1.01609	0.288222	0.4478	-3.18235	2.80326	3.18996e-05	0.000386301
MSTRG.446	rna358-EQL03916.1	5503	fgr:FG10904.1	51.13	hypothetical protein	YAL024c	35.71	[T] KOG3417 Ras1 guanine nucleotide exchange factor	gi|531867146|gb|EQL03916.1|	100	Ras guanine nucleotide exchange factor [Ophiocordyceps sinensis CO18]	sp|Q75BH9|LTE1_ASHGO	35.29	Guanine nucleotide exchange factor LTE1 OS=Ashbya gossypii (strain ATCC 10895 / CBS 109.51 / FGSC 9923 / NRRL Y-1056) GN=LTE1 PE=3 SV=1	GO:0005085,GO:0005622,GO:0043547,GO:0051056	6859	5991	31291	41783	7541	6193	150.523	142.85	591.64	1024.95	115.441	95.477	2.43865	10.915	2.21623e-05	0.000533674	-0.399241	9.24734	0.363799	0.522594	-2.93019	11.1628	5.0655e-07	1.26284e-05
MSTRG.447	MSTRG.447.1	839	ncr:NCU03379	46.38	hypothetical protein	-	-	-	gi|531867146|gb|EQL03916.1|	100	Ras guanine nucleotide exchange factor [Ophiocordyceps sinensis CO18]	-	-	-	-	0	0	2	1	0	0	0	0	5.13	3.407	0	0	3.62897	-2.03138	0.316582	0.567567	-	-	-	-	-3.9145	-2.00109	0.320505	0.47839
MSTRG.448	MSTRG.448.1	2281	act:ACLA_041030	70.48	40S ribosomal protein S0; K02998 small subunit ribosomal protein SAe	SPBC685.06	77.18	[J] KOG0830 40S ribosomal protein SA (P40)/Laminin receptor 1	gi|531867147|gb|EQL03917.1|	91.3	Ribosomal protein S2, eukaryotic/archaeal [Ophiocordyceps sinensis CO18]	sp|A1CL63|RSSA_ASPCL	70.48	40S ribosomal protein S0 OS=Aspergillus clavatus (strain ATCC 1007 / CBS 513.65 / DSM 816 / NCTC 3887 / NRRL 1) GN=rps0 PE=3 SV=1	GO:0000028,GO:0003735,GO:0006412,GO:0022627	9685.82	9598.5	4995.25	5837.75	2733.41	3979.5	1099.82	1076.64	302.602	459.023	134.389	197.194	-0.916958	9.43418	0.0854157	0.249858	-2.01809	9.34075	1.63566e-05	0.000169289	-1.19422	8.74083	0.0278962	0.078772
MSTRG.449	MSTRG.449.1	371	-	-	-	-	-	-	-	-	-	-	-	-	-	550.18	697.5	61.75	47.25	79.59	134.5	378.047	530.877	35.124	35.096	37.88	65.141	-3.64833	4.9946	2.14425e-09	2.39494e-07	-3.04459	5.24783	6.99362e-09	1.98769e-07	0.514662	2.8561	0.453541	0.601455
MSTRG.450	rna360-EQL03918.1	1017	fgr:FG10906.1	51.92	hypothetical protein	SPBC11B10.04c	26.69	[J] KOG2815 Mitochondrial/choloroplast ribosomal protein S15	gi|531867148|gb|EQL03918.1|	93.49	ribosomal protein S15 precursor-like protein [Ophiocordyceps sinensis CO18]	sp|Q87EV1|RS15_XYLFT	47.37	30S ribosomal protein S15 OS=Xylella fastidiosa (strain Temecula1 / ATCC 700964) GN=rpsO PE=3 SV=1	GO:0003735,GO:0005840,GO:0006412,GO:0042254	1027	909	744	612	1015	951	156.191	150.764	96.717	103.353	107.531	101.673	-0.631281	6.22369	0.194403	0.424863	-0.472648	6.48809	0.226107	0.373622	0.0684345	6.22026	0.891153	0.946958
MSTRG.451	MSTRG.451.1	1648	fgr:FG10907.1	76.49	VA0D_NEUCR Vacuolar ATP synthase subunit d (V-ATPase d subunit) (Vacuolar proton pump d subunit) (V-ATPase 41 kDa subunit); K02146 V-type H+-transporting ATPase subunit AC39 [EC:3.6.3.14]	SPAC17A2.03c	55.56	[C] KOG2957 Vacuolar H+-ATPase V0 sector, subunit d	gi|531867149|gb|EQL03919.1|	84.82	Vacuolar ATP synthase subunit d [Ophiocordyceps sinensis CO18]	sp|P53659|VA0D_NEUCR	75.68	V-type proton ATPase subunit d OS=Neurospora crassa (strain ATCC 24698 / 74-OR23-1A / CBS 708.71 / DSM 1257 / FGSC 987) GN=vma-6 PE=3 SV=1	GO:0000329,GO:0006119,GO:0007034,GO:0015991,GO:0033179,GO:0046961	1155	1182	886	791	1181	1545	115.196	128.364	75.769	87.833	82.092	108.298	-0.591585	6.51382	0.222745	0.46312	-0.275128	6.84952	0.494241	0.650806	0.225371	6.61713	0.646529	0.763697
MSTRG.452	MSTRG.452.1	3119	fgr:FG10908.1	69.55	hypothetical protein; K14565 nucleolar protein 58	YOR310c	55.19	[AJ] KOG2572 Ribosome biogenesis protein - Nop58p/Nop5p	gi|531867150|gb|EQL03920.1|	96.83	nucleolar protein NOP58-like protein [Ophiocordyceps sinensis CO18]	sp|Q8X066|NOP58_NEUCR	55.03	Nucleolar protein 58 OS=Neurospora crassa (strain ATCC 24698 / 74-OR23-1A / CBS 708.71 / DSM 1257 / FGSC 987) GN=nop-58 PE=3 SV=1	GO:0000447,GO:0000472,GO:0000480,GO:0030686,GO:0031428,GO:0032040	1796.72	2352.81	2317.25	2211.53	1062.5	942.49	94.049	123.084	108.026	134.258	38.975	31.732	0.0142479	7.61946	0.97835	1	-1.55676	7.23738	0.000363733	0.00234365	-1.65959	7.3357	0.00138395	0.00764957
MSTRG.453	MSTRG.453.1	2559	fgr:FG10909.1	80.58	similar to stomatin-like protein	Hs21686995	29.75	[C] KOG2621 Prohibitins and stomatins of the PID superfamily	gi|531867151|gb|EQL03921.1|	81.5	stomatin-like protein [Ophiocordyceps sinensis CO18]	sp|Q5UP73|YR614_MIMIV	35.27	Putative band 7 family protein R614 OS=Acanthamoeba polyphaga mimivirus GN=MIMI_R614 PE=3 SV=1	GO:0016020	363.28	413.19	1563.75	4928.47	1471.5	4948.51	33.578	45.978	128.121	544.934	105.24	357.918	3.06085	7.41463	1.08772e-05	0.00030699	2.55263	7.17353	9.56706e-06	0.000106424	-0.607581	8.29637	0.406405	0.55735
MSTRG.454	MSTRG.454.1	202	-	-	-	-	-	-	-	-	-	-	-	-	-	0	0	1	0	1	4	0	0	6.049	0	5.793	25.186	-	-	-	-	4.18074	-1.80683	0.201051	0.343533	1.70359	-1.69552	0.486594	0.632578
MSTRG.455	MSTRG.455.1	4328	fgr:FG10815.1	65.34	hypothetical protein; K03357 anaphase-promoting complex subunit 10	7302773	44.54	[DO] KOG3437 Anaphase-promoting complex (APC), subunit 10	gi|531867152|gb|EQL03922.1|	100	Anaphase-promoting complex, subunit 10/DOC domain protein [Ophiocordyceps sinensis CO18]	sp|Q9V831|APC10_DROME	44.54	Anaphase-promoting complex subunit 10 OS=Drosophila melanogaster GN=APC10 PE=2 SV=2	-	329.82	172.87	307.79	171	452.42	684.1	18.358	11.752	12.135	9.835	13.562	23.983	-0.214391	4.45391	0.721329	0.88011	0.69735	5.14256	0.170751	0.305095	0.818953	5.11617	0.139274	0.261084
MSTRG.456	MSTRG.456.1	472	fgr:FG10815.1	77.27	hypothetical protein; K03357 anaphase-promoting complex subunit 10	7302773	44.54	[DO] KOG3437 Anaphase-promoting complex (APC), subunit 10	gi|531867152|gb|EQL03922.1|	99.3	Anaphase-promoting complex, subunit 10/DOC domain protein [Ophiocordyceps sinensis CO18]	sp|Q9V831|APC10_DROME	44.54	Anaphase-promoting complex subunit 10 OS=Drosophila melanogaster GN=APC10 PE=2 SV=2	-	0	0	4	0	0	5	0	0	5.687	0	0	6.468	3.93939	-1.92455	0.22162	0.462393	4.1839	-1.80627	0.228534	0.375882	-0.0209687	-1.40772	1	1
MSTRG.457	MSTRG.457.1	2144	-	-	-	-	-	-	-	-	-	-	-	-	-	2.18	1.13	1.21	0	20.58	9.9	0.169	0.1	0.083	0	1.104	0.544	-1.50956	-1.89779	0.682216	0.857561	2.7924	-0.171855	0.0177243	0.0554083	4.259	-0.252251	0.00180048	0.00943112
MSTRG.458	MSTRG.458.1	353	-	-	-	-	-	-	-	-	-	-	-	-	-	0	0	0	0	0	1	0	0	0	0	0	0.544	-	-	-	-	-	-	-	-	-	-	-	-
MSTRG.459	rna365-EQL03923.1	1598	pan:PODANSg1039	51.71	hypothetical protein	-	-	-	gi|531867153|gb|EQL03923.1|	100	glycosyltransferase family 31 protein [Ophiocordyceps sinensis CO18]	-	-	-	GO:0008152,GO:0016020,GO:0016757	226	272	511	1121	372	364	19.205	25.159	37.277	106.154	22.044	21.746	1.67955	5.6272	0.00593381	0.0398587	0.0600935	4.79239	0.902651	0.954087	-1.71292	5.9334	0.00413567	0.0181077
MSTRG.460	MSTRG.460.1	2028	fgr:FG10817.1	49.1	hypothetical protein	-	-	-	gi|531867154|gb|EQL03924.1|	98.78	hypothetical protein OCS_00367 [Ophiocordyceps sinensis CO18]	-	-	-	-	953.33	1652.96	492.13	1561.24	818.09	1031.1	80.862	148.13	38.195	149.423	47.682	60.296	-0.356972	6.7809	0.584131	0.788683	-1.00752	6.73499	0.0232465	0.0686581	-0.744189	6.58441	0.243424	0.389271
MSTRG.461	MSTRG.461.2	8870	fgr:FG10819.1	67.85	hypothetical protein; K09486 hypoxia up-regulated 1	SPAC1F5.06	37.1	[O] KOG0104 Molecular chaperones GRP170/SIL1, HSP70 superfamily	gi|531867156|gb|EQL03926.1|	100	heat shock protein 70-like protein [Ophiocordyceps sinensis CO18]	sp|Q7ZUW2|HYOU1_DANRE	38.57	Hypoxia up-regulated protein 1 OS=Danio rerio GN=hyou1 PE=2 SV=1	GO:0005524	6356.67	6206.04	5911.87	2921.76	5189.91	3869.9	285.455	329.897	198.454	106.813	165.729	88.176	-0.677837	8.90309	0.200744	0.433587	-0.970638	8.99873	0.0290374	0.0814412	-0.378949	8.65686	0.47389	0.621865
MSTRG.462	MSTRG.462.1	1207	fgr:FG10822.1	70.31	hypothetical protein; K09550 prefoldin subunit 4	Hs12408677	45.16	[O] KOG1760 Molecular chaperone Prefoldin, subunit 4	gi|629689271|ref|XP_007809927.1|	51.45	Gim complex component GIM3-like protein [Metarhizium acridum CQMa 102]	sp|Q2TBR6|PFD4_BOVIN	45.16	Prefoldin subunit 4 OS=Bos taurus GN=PFDN4 PE=2 SV=1	-	1091	1115	330	153	1973	1900	197.536	201.583	48.549	31.03	254.27	219.668	-2.3659	5.95284	1.00686e-05	0.000292016	0.31304	7.06225	0.440242	0.599487	2.59243	6.4538	1.10593e-06	2.41337e-05
MSTRG.463	rna372-EQL03930.1	1972	-	-	-	-	-	-	gi|531867160|gb|EQL03930.1|	100	hypothetical protein OCS_00373 [Ophiocordyceps sinensis CO18]	-	-	-	-	21	8	34	5	4	3	1.479	0.615	2.06	0.397	0.199	0.149	0.202933	0.707795	0.890885	0.976223	-2.47902	0.059925	0.0167097	0.0527318	-2.76772	0.320383	0.0177592	0.0555853
MSTRG.464	MSTRG.464.1	3118	fgr:FG10825.1	87.52	hypothetical protein; K00549 5-methyltetrahydropteroyltriglutamate--homocysteine methyltransferase [EC:2.1.1.14]	SPAC9.09	60.52	[E] KOG2263 Methionine synthase II (cobalamin-independent)	gi|531867161|gb|EQL03931.1|	98.58	cobalamin-independent methionine synthase [Ophiocordyceps sinensis CO18]	sp|Q9UT19|METE_SCHPO	60.52	Probable 5-methyltetrahydropteroyltriglutamate--homocysteine methyltransferase OS=Schizosaccharomyces pombe (strain 972 / ATCC 24843) GN=met26 PE=1 SV=1	GO:0003871,GO:0005737,GO:0008270,GO:0009086,GO:0032259	2442	3533	2584	1191	3388	3414	111.323	171.395	102.942	62.698	107.158	99.742	-0.847804	7.77772	0.116524	0.306458	-0.3218	8.19168	0.469629	0.6287	0.441261	7.83871	0.3914	0.542846
MSTRG.465	MSTRG.465.1	303	mgr:MGG_06712	97	MG06712.4; similar to cobalamin-independent methionine synthase; K00549 5-methyltetrahydropteroyltriglutamate--homocysteine methyltransferase [EC:2.1.1.14]	SPAC9.09	73	[E] KOG2263 Methionine synthase II (cobalamin-independent)	gi|531867161|gb|EQL03931.1|	100	cobalamin-independent methionine synthase [Ophiocordyceps sinensis CO18]	sp|Q9UT19|METE_SCHPO	73	Probable 5-methyltetrahydropteroyltriglutamate--homocysteine methyltransferase OS=Schizosaccharomyces pombe (strain 972 / ATCC 24843) GN=met26 PE=1 SV=1	GO:0003871,GO:0008270,GO:0009086,GO:0032259	0	1	0	0	1	1	0	2.797	0	0	1.66	1.729	-	-	-	-	0.419403	-2.02632	1	1	2.98445	-2.1694	0.552102	0.686858
MSTRG.466	MSTRG.466.1	1722	fgr:FG10826.1	33	hypothetical protein	-	-	-	gi|531867162|gb|EQL03932.1|	100	hypothetical protein OCS_00375 [Ophiocordyceps sinensis CO18]	-	-	-	GO:0003677	241	159	427	453	427	304	18.098	12.993	27.526	38.168	22.384	16.042	1.05128	4.84893	0.0647403	0.207925	0.381509	4.63406	0.453898	0.613982	-0.761844	5.25947	0.164944	0.295519
MSTRG.467	MSTRG.467.1	2475	fgr:FG10828.1	74.53	hypothetical protein	SPBC29A3.11c	27.06	[C] KOG0758 Mitochondrial carnitine-acylcarnitine carrier protein	gi|531867163|gb|EQL03933.1|	87.74	mitochondrial carrier protein [Ophiocordyceps sinensis CO18]	sp|O59674|YB8B_SCHPO	27.06	Uncharacterized mitochondrial carrier C29A3.11c OS=Schizosaccharomyces pombe (strain 972 / ATCC 24843) GN=SPBC29A3.11c PE=3 SV=1	-	745.07	1068.55	507.41	295.22	1931.75	2131.66	55.526	87.34	32.415	25.418	88.682	105.999	-1.33998	5.90336	0.0103688	0.0591319	0.655701	6.98987	0.119989	0.234768	1.90932	6.64216	0.000145547	0.00129215
MSTRG.468	MSTRG.468.1	391	-	-	-	-	-	-	-	-	-	-	-	-	-	50.93	72.45	17.59	26.78	46.25	248.34	31.229	49.101	8.962	17.809	19.654	107.289	-1.52443	2.02737	0.04904	0.172718	0.756244	3.19941	0.328263	0.487678	2.18372	2.84502	0.0155798	0.0503081
MSTRG.469	rna384-EQL03892.1	525	-	-	-	-	-	-	gi|531867121|gb|EQL03892.1|	100	hypothetical protein OCS_00385 [Ophiocordyceps sinensis CO18]	-	-	-	-	256	204	158	57	541	484	91.181	79.702	47.51	22.314	133.924	121.304	-1.2856	3.93736	0.0433481	0.159602	0.663473	5.00516	0.161277	0.292465	1.86236	4.67347	0.00224273	0.0112456
MSTRG.470	MSTRG.470.1	636	-	-	-	-	-	-	-	-	-	-	-	-	-	2	0	0	0	2	0	0.531	0	0	0	0.365	0	-3.21236	-2.15715	0.559983	0.770075	-0.426363	-1.89829	1	1	2.98321	-2.16964	0.562597	0.691712
MSTRG.471	MSTRG.471.1	1374	-	-	-	-	-	-	-	-	-	-	-	-	-	28	30	51	31	333	776	2.845	3.737	4.462	3.648	23.97	56.505	0.348779	1.71273	0.637133	0.828801	3.75745	4.52862	3.82916e-09	1.15803e-07	3.31715	4.57856	1.09385e-06	2.3966e-05
MSTRG.472	MSTRG.472.1	1130	fgr:FG04768.1	63.85	hypothetical protein	-	-	-	gi|531867122|gb|EQL03893.1|	100	endo-1,3(4)-beta-glucanase [Ophiocordyceps sinensis CO18]	sp|P45798|GUB_RHOMR	30.92	Beta-glucanase OS=Rhodothermus marinus GN=bglA PE=1 SV=1	GO:0005975,GO:0052736	132	57	136.39	232	4199.35	4062.18	20.876	8.93	17.599	43.06	468.975	446.585	0.927621	3.68754	0.182012	0.408735	4.97167	7.34883	1.75529e-19	3.34379e-17	3.94838	7.41448	1.67604e-10	1.33483e-08
MSTRG.473	MSTRG.473.1	810	pno:SNOG_12152	52.14	hypothetical protein	-	-	-	gi|531867123|gb|EQL03894.1|	90.06	Thioesterase/thiol ester dehydrase-isomerase [Ophiocordyceps sinensis CO18]	-	-	-	GO:0008152,GO:0016853	112	99	93.61	45	120.65	159.82	37.823	35.117	23.453	14.162	32.444	43.158	-0.768288	3.00154	0.248587	0.493714	-0.0796477	3.48832	0.899039	0.95163	0.600199	3.20584	0.365004	0.516277
MSTRG.474	rna387-EQL03895.1	273	-	-	-	-	-	-	gi|531867124|gb|EQL03895.1|	100	hypothetical protein OCS_00388 [Ophiocordyceps sinensis CO18]	-	-	-	-	6	9	6	4	12	5	10.026	17.107	7.867	6.898	13.761	5.915	-0.712185	-0.428126	0.462253	0.699795	-0.323103	-0.147864	0.770221	0.864287	0.308708	-0.363949	0.911767	0.961002
MSTRG.475	MSTRG.475.1	928	fgr:FG07564.1	69.9	hypothetical protein	-	-	-	gi|531867125|gb|EQL03896.1|	100	hypothetical protein OCS_00389 [Ophiocordyceps sinensis CO18]	-	-	-	GO:0016021,GO:0055085	508	122	30	23	23	3	87.862	22.876	4.398	4.379	2.855	0.36	-3.66336	3.98052	4.3132e-06	0.000147988	-5.05161	4.0998	5.73858e-08	1.27672e-06	-1.47924	1.04471	0.143733	0.26685
MSTRG.476	rna389-EQL03897.1	1101	fgr:FG07564.1	80.18	hypothetical protein	SPCC794.04c	24.83	[R] KOG0255 Synaptic vesicle transporter SVOP and related transporters (major facilitator superfamily)	gi|531867126|gb|EQL03897.1|	93.99	Major facilitator superfamily domain, general substrate transporter [Ophiocordyceps sinensis CO18]	sp|O59814|YCT4_SCHPO	24.83	Uncharacterized transporter C794.04c OS=Schizosaccharomyces pombe (strain 972 / ATCC 24843) GN=SPCC794.04c PE=3 SV=1	GO:0016021,GO:0055085	561	95	38	29	22	1	76.989	14.21	4.462	4.421	2.1	0.097	-3.38058	4.05615	5.70321e-05	0.00113836	-5.28024	4.14593	1.41492e-06	2.09862e-05	-1.99112	1.24336	0.0701036	0.15744
MSTRG.477	MSTRG.477.1	3181	fgr:FG09042.1	80.85	hypothetical protein; K01455 formamidase [EC:3.5.1.49]	-	-	-	gi|531867127|gb|EQL03898.1|	99.19	formamidase [Ophiocordyceps sinensis CO18]	sp|Q50228|FMDA_METME	56.69	Formamidase OS=Methylophilus methylotrophus GN=fmdA PE=1 SV=1	-	194.82	76.53	240.88	90.2	2522.44	2173.22	11.81	5.405	15.187	6.124	98.219	89.598	0.109801	3.72894	0.878698	0.969263	3.63374	6.601	1.06867e-12	6.86543e-11	3.43333	6.63729	2.22604e-09	1.1848e-07
MSTRG.478	MSTRG.478.1	1347	-	-	-	-	-	-	-	-	-	-	-	-	-	9.18	4.47	46.12	35.8	53.56	3.78	1.197	0.627	5.13	5.173	4.847	0.342	2.52132	1.17153	0.00302905	0.0242578	1.65254	0.735205	0.150557	0.277568	-0.960863	1.7923	0.354147	0.506236
MSTRG.479	rna391-EQL03899.1	732	-	-	-	-	-	-	gi|531867128|gb|EQL03899.1|	76	Pentapeptide repeat protein [Ophiocordyceps sinensis CO18]	-	-	-	-	0	0	0	0	3	3	0	0	0	0	0.548	0.553	-	-	-	-	4.42699	-1.70489	0.116398	0.230902	4.44246	-1.70309	0.123883	0.240429
MSTRG.480	MSTRG.480.1	2388	fgr:FG07610.1	52.38	hypothetical protein	-	-	-	gi|531867113|gb|EQL03884.1|	100	major facilitator superfamily transporter [Ophiocordyceps sinensis CO18]	-	-	-	-	11	14	165	212	126	294	0.892	1.367	11.643	19.46	10.134	24.019	3.82101	3.19446	5.20604e-07	2.54224e-05	3.56159	3.16793	9.76809e-07	1.53699e-05	-0.355396	4.22693	0.585254	0.71047
MSTRG.481	rna377-EQL03885.1	1653	nfi:NFIA_088490	52.01	amidohydrolase family protein	-	-	-	gi|531867114|gb|EQL03885.1|	100	amidohydrolase family protein [Ophiocordyceps sinensis CO18]	sp|O34355|YTCJ_BACSU	26.99	Putative amidohydrolase YtcJ OS=Bacillus subtilis (strain 168) GN=ytcJ PE=4 SV=1	GO:0006807,GO:0016810	130	68	152	67	261	157	10.229	5.819	10.261	5.874	14.309	8.679	-0.0187536	3.21951	0.983114	1	0.59429	3.74857	0.315928	0.477562	0.524885	3.79733	0.415071	0.566176
MSTRG.482	MSTRG.482.1	4693	fgr:FG02457.1	50.71	hypothetical protein	YNL065w	34.78	[R] KOG0255 Synaptic vesicle transporter SVOP and related transporters (major facilitator superfamily)	gi|531867116|gb|EQL03887.1|	98.25	major facilitator superfamily transporter [Ophiocordyceps sinensis CO18]	sp|P53943|AQR1_YEAST	34.78	Probable transporter AQR1 OS=Saccharomyces cerevisiae (strain ATCC 204508 / S288c) GN=AQR1 PE=1 SV=1	-	416.93	293.07	504.82	289.42	559.71	378.07	21.045	12.742	16.375	13.785	17.778	12.33	0.0135571	5.06366	0.982645	1	-0.0883062	5.21215	0.85451	0.921018	-0.19021	5.28701	0.729289	0.826644
MSTRG.483	MSTRG.483.1	1593	fgr:FG02453.1	73.14	hypothetical protein; K10852 isopenicillin-N N-acyltransferase [EC:2.3.1.164]	SPAP14E8.03	31.33	[U] KOG3251 Golgi SNAP receptor complex member	gi|531867117|gb|EQL03888.1|	100	membrin [Ophiocordyceps sinensis CO18]	sp|Q9P7G5|BOS1_SCHPO	31.33	Protein transport protein bos1 OS=Schizosaccharomyces pombe (strain 972 / ATCC 24843) GN=bos1 PE=3 SV=1	GO:0000139,GO:0005795,GO:0008152,GO:0015031,GO:0016746	440.07	441.93	467.18	393.58	572.29	569.93	63.881	71.626	57.585	66.763	58.696	59.164	-0.152888	5.30257	0.771458	0.909298	-0.125479	5.51616	0.776609	0.868794	-0.0624446	5.5042	0.906283	0.957534
MSTRG.484	MSTRG.484.1	1388	fgr:FG02454.1	64.88	hypothetical protein; K00949 thiamine pyrophosphokinase [EC:2.7.6.2]	At2g44750	37.04	[H] KOG3153 Thiamine pyrophosphokinase	gi|531867118|gb|EQL03889.1|	95.63	Thiamin pyrophosphokinase, catalytic domain protein [Ophiocordyceps sinensis CO18]	sp|Q60DX1|TPK3_ORYSJ	34.57	Thiamine pyrophosphokinase 3 OS=Oryza sativa subsp. japonica GN=TPK3 PE=2 SV=1	GO:0004788,GO:0005524,GO:0006772,GO:0009229,GO:0016301,GO:0016310,GO:0030975	374	401	402	335	436	522	41.379	46.643	36.247	36.747	29.954	38.788	-0.193403	5.09944	0.714157	0.875723	-0.193198	5.30025	0.670597	0.791033	-0.0899097	5.26615	0.865885	0.928884
MSTRG.485	MSTRG.485.1	1568	fgr:FG02455.1	57.22	hypothetical protein	YKL195w	80	[S] KOG4149 Uncharacterized conserved protein	gi|531867119|gb|EQL03890.1|	90.72	intermembrane space import and assembly protein 40 [Ophiocordyceps sinensis CO18]	sp|Q4IK03|MIA40_GIBZE	57.22	Mitochondrial intermembrane space import and assembly protein 40 OS=Gibberella zeae (strain PH-1 / ATCC MYA-4620 / FGSC 9075 / NRRL 31084) GN=MIA40 PE=3 SV=2	-	971.82	1239.14	1456.41	1229.58	1029.52	1172.56	110.77	148.732	145.748	160.146	85.172	93.029	0.157223	6.78506	0.748052	0.897335	-0.509613	6.67468	0.209963	0.354191	-0.755901	6.84403	0.117531	0.231018
MSTRG.486	MSTRG.486.2	4395	fgr:FG02446.1	47.22	hypothetical protein	-	-	-	gi|531867120|gb|EQL03891.1|	99.19	hypothetical protein OCS_00384 [Ophiocordyceps sinensis CO18]	-	-	-	-	2601.74	2512.86	2426.59	2019.72	6154.68	6243.03	85.446	89.585	69.905	75.626	141.809	142.567	-0.320343	7.75531	0.525117	0.752451	0.780266	8.5499	0.0713335	0.16001	1.01051	8.48976	0.048117	0.118458
MSTRG.487	MSTRG.487.1	663	fgr:FG02446.1	58.44	hypothetical protein	-	-	-	gi|531867120|gb|EQL03891.1|	89.47	hypothetical protein OCS_00384 [Ophiocordyceps sinensis CO18]	-	-	-	-	2.44	0	0	4.7	43.8	20.41	1.039	0	0	2.184	12.939	6.117	1.25901	-1.55056	0.617313	0.813094	4.37696	0.596867	0.000256756	0.00176319	3.04398	0.68778	0.0124308	0.0423851
MSTRG.488	rna396-EQL03904.1	696	pno:SNOG_14339	34.95	hypothetical protein	-	-	-	gi|531867133|gb|EQL03904.1|	100	hypothetical protein OCS_00397 [Ophiocordyceps sinensis CO18]	-	-	-	-	3	3	0	2	1	9	0.7	0.765	0	0.512	0.158	1.466	-1.53454	-1.46048	0.420826	0.662109	0.238425	-0.903119	1	1	1.675	-1.17787	0.39316	0.544278
MSTRG.489	MSTRG.489.1	788	-	-	-	-	-	-	-	-	-	-	-	-	-	7	7	8	5	7	12	1.434	1.555	1.392	1.129	0.996	1.72	-0.242509	-0.352843	0.817494	0.936586	-0.0537874	-0.123155	1	1	0.101376	-0.165202	1	1
MSTRG.490	rna397-EQL03905.1	585	-	-	-	-	-	-	gi|531867134|gb|EQL03905.1|	100	hypothetical protein OCS_00398 [Ophiocordyceps sinensis CO18]	-	-	-	-	12	10	6	2	10	21	3.602	3.286	1.521	0.658	2.083	4.432	-1.59126	-0.226253	0.102805	0.282552	0.00432759	0.447176	1	1	1.5157	0.0107411	0.152041	0.278716
MSTRG.491	MSTRG.491.1	11250	pno:SNOG_15955	44.14	hypothetical protein	-	-	-	gi|531867129|gb|EQL03900.1|	99.48	hypothetical protein OCS_00393 [Ophiocordyceps sinensis CO18]	-	-	-	-	2073	2021	4272	745	3944	2745	22.908	24.256	41.368	9.239	30.609	21.079	0.0446627	7.60827	0.945478	1	0.208875	7.89523	0.631714	0.758601	0.0827064	7.97683	0.898701	0.952845
MSTRG.492	MSTRG.492.2	2058	fgr:FG04539.1	37.89	hypothetical protein	-	-	-	gi|531867130|gb|EQL03901.1|	100	hypothetical protein OCS_00394 [Ophiocordyceps sinensis CO18]	-	-	-	-	395	366	494	76	1296	912	33.453	32.533	33.974	7.065	77.121	52.188	-0.668912	4.86819	0.34221	0.587467	1.03875	5.9729	0.0152154	0.0489029	1.62598	5.82772	0.0180463	0.056258
MSTRG.493	MSTRG.493.1	2796	nfi:NFIA_025700	64.41	gamma-glutamyltranspeptidase; K00681 gamma-glutamyltranspeptidase [EC:2.3.2.2]	Hs4885271	41.74	[E] KOG2410 Gamma-glutamyltransferase	gi|531867131|gb|EQL03902.1|	100	gamma-glutamyltranspeptidase [Ophiocordyceps sinensis CO18]	sp|P07314|GGT1_RAT	42.82	Gamma-glutamyltranspeptidase 1 OS=Rattus norvegicus GN=Ggt1 PE=1 SV=4	GO:0003840,GO:0006691,GO:0006693,GO:0006749,GO:0019530	614	467	1377	71	337	519	40.578	34.151	75.231	4.829	15.529	23.097	0.134378	5.73148	0.876273	0.967863	-0.824264	5.50805	0.0750935	0.166081	-1.04185	5.67013	0.234083	0.379973
MSTRG.494	rna395-EQL03903.1	5052	fgr:FG06429.1	52.27	hypothetical protein	7299808	25.4	[G] KOG2806 Chitinase	gi|531867132|gb|EQL03903.1|	97.7	glycoside hydrolase family 18 protein [Ophiocordyceps sinensis CO18]	sp|P09805|KTXA_KLULA	35.96	Killer toxin subunits alpha/beta OS=Kluyveromyces lactis (strain ATCC 8585 / CBS 2359 / DSM 70799 / NBRC 1267 / NRRL Y-1140 / WM37) PE=1 SV=1	GO:0004568,GO:0005975,GO:0006032,GO:0008061,GO:0016998	11	16	235	13	6	15	0.508	0.803	9.24	0.669	0.191	0.465	2.89169	2.49064	0.00696687	0.0445193	-0.856231	0.36991	0.374276	0.53292	-3.8312	2.68574	0.000958324	0.00573575
MSTRG.495	rna398-EQL03906.1	1071	-	-	-	-	-	-	gi|531867135|gb|EQL03906.1|	100	hypothetical protein OCS_00399 [Ophiocordyceps sinensis CO18]	-	-	-	-	116	86	86	33	82	98	15.253	12.328	9.686	4.829	7.511	9.056	-0.942975	2.87509	0.173064	0.396034	-0.654282	3.17153	0.258965	0.412264	0.200942	2.74509	0.782732	0.867591
MSTRG.496	rna399-EQL03907.1	985	fgr:FG01063.1	80.71	hypothetical protein; K00560 thymidylate synthase [EC:2.1.1.45]	SPAC15E1.04_2	58.72	[F] KOG0673 Thymidylate synthase	gi|531867136|gb|EQL03907.1|	100	thymidylate synthase [Ophiocordyceps sinensis CO18]	sp|P13100|TYSY_PNECA	60.57	Thymidylate synthase OS=Pneumocystis carinii GN=THYA PE=1 SV=1	GO:0004799,GO:0006206,GO:0006231,GO:0032259	48	52	109	181	215	208	7.542	8.917	14.631	31.574	23.53	22.974	1.47823	3.18248	0.0334885	0.134299	1.5786	3.46053	0.00613654	0.0238455	0.00761879	4.04602	1	1
MSTRG.497	MSTRG.497.1	1888	afv:AFLA_076410	46.96	hypothetical protein	-	-	-	gi|531867137|gb|EQL03908.1|	85.06	thiopurine S-methyltransferase family protein [Ophiocordyceps sinensis CO18]	sp|Q6AWU6|HOL3_ARATH	28.24	Probable thiol methyltransferase 2 OS=Arabidopsis thaliana GN=HOL3 PE=1 SV=1	-	186	159	131	85	100	113	17.353	17.772	11.615	8.831	7.802	7.986	-0.81451	3.68138	0.180106	0.405953	-1.18757	3.75265	0.0291291	0.0816195	-0.462625	3.31893	0.475859	0.623124
MSTRG.498	MSTRG.498.1	4855	fgr:FG02460.1	83.65	hypothetical protein; K14950 cation-transporting ATPase 13A1 [EC:3.6.3.-]	YEL031w	57	[P] KOG0209 P-type ATPase	gi|531867138|gb|EQL03909.1|	99.32	cation-transporting ATPase 4 [Ophiocordyceps sinensis CO18]	sp|P39986|ATC6_YEAST	57	Manganese-transporting ATPase 1 OS=Saccharomyces cerevisiae (strain ATCC 204508 / S288c) GN=SPF1 PE=1 SV=1	GO:0005524,GO:0006200,GO:0016021,GO:0019829,GO:0046872,GO:0098655	2449	3325	5270	5189	937	853	63.023	92.984	116.821	149.235	16.824	15.419	0.747552	8.5107	0.157658	0.373298	-2.19701	7.577	1.41493e-06	2.09862e-05	-3.03321	8.31535	3.33738e-08	1.31459e-06
MSTRG.499	rna402-EQL03910.1	1189	mgr:MGG_09367	86.02	MG09367.4; similar to malate dehydrogenase; K00026 malate dehydrogenase [EC:1.1.1.37]	YKL085w	63.9	[C] KOG1494 NAD-dependent malate dehydrogenase	gi|531867139|gb|EQL03910.1|	100	Malate dehydrogenase, type 1 [Ophiocordyceps sinensis CO18]	sp|P17505|MDHM_YEAST	63.9	Malate dehydrogenase, mitochondrial OS=Saccharomyces cerevisiae (strain ATCC 204508 / S288c) GN=MDH1 PE=1 SV=2	GO:0001300,GO:0001302,GO:0003729,GO:0005739,GO:0006090,GO:0006108,GO:0019643,GO:0030060,GO:0044262,GO:0046487	4584	4175	4065	3694	2037	1591	650.269	645.697	493.207	582.151	201.31	158.652	-0.283074	8.54614	0.581851	0.78702	-1.76825	8.253	6.74134e-05	0.000561279	-1.57509	8.12749	0.00241842	0.0119131
MSTRG.500	MSTRG.500.1	3167	fgr:FG02462.1	54.82	hypothetical protein	SPAC1A6.01c	48.35	[K] KOG2845 Activating signal cointegrator 1	gi|531867140|gb|EQL03911.1|	100	C2HC5 finger protein [Ophiocordyceps sinensis CO18]	sp|O13855|YEX1_SCHPO	48.35	Uncharacterized protein C1A6.01c OS=Schizosaccharomyces pombe (strain 972 / ATCC 24843) GN=SPAC1A6.01c PE=1 SV=3	GO:0005634,GO:0006355,GO:0008270	353	229	910	1496	817	588	20.695	14.36	45.107	83.391	35.647	23.51	2.00411	6.0901	0.000416068	0.00526301	0.783657	5.41145	0.0924431	0.193085	-1.31483	6.56993	0.0171022	0.0539626
MSTRG.501	MSTRG.501.1	327	-	-	-	-	-	-	-	-	-	-	-	-	-	19	6	61	191	17	20	17.771	6.258	46.563	190.758	10.989	13.207	3.33761	2.73163	0.000358082	0.00471115	0.091659	0.634116	0.953788	0.988571	-3.34742	3.02624	0.000125271	0.00114475
MSTRG.502	rna409-EQL03861.1	729	fgr:FG02470.1	65.1	hypothetical protein; K02542 minichromosome maintenance protein 6	SPBC211.04c	33.14	[L] KOG0480 DNA replication licensing factor, MCM6 component	gi|531867089|gb|EQL03861.1|	90.91	DNA replication licensing factor mcm6 [Ophiocordyceps sinensis CO18]	sp|P49731|MCM6_SCHPO	33.14	DNA replication licensing factor mcm6 OS=Schizosaccharomyces pombe (strain 972 / ATCC 24843) GN=mcm6 PE=1 SV=2	GO:0003677,GO:0003678,GO:0005524,GO:0005634,GO:0005657,GO:0006270,GO:0032508,GO:0042555	38	32	366	591	33	23	9.326	8.591	76.39	160.376	5.636	3.975	3.71719	4.54984	4.07212e-08	2.98569e-06	-0.813784	1.63383	0.244868	0.395203	-4.62458	4.80971	6.9081e-11	6.22928e-09
MSTRG.503	MSTRG.503.2	1867	fgr:FG02475.1	66.67	hypothetical protein	At1g61150	41.13	[Z] KOG2659 LisH motif-containing protein	gi|531867084|gb|EQL03856.1|	100	CTLH domain-containing protein [Ophiocordyceps sinensis CO18]	sp|Q54X16|GID8_DICDI	38.98	Glucose-induced degradation protein 8 homolog OS=Dictyostelium discoideum GN=DDB_G0279265 PE=3 SV=2	-	3213.13	5130.56	2024.6	2372.29	2175.68	1851.23	454.494	822.096	219.458	338.383	204.497	178.178	-1.02017	8.2023	0.0641144	0.206725	-1.56354	8.24838	0.00081201	0.00458212	-0.631708	7.63617	0.222188	0.366983
MSTRG.504	MSTRG.504.1	1224	fgr:FG02474.1	72.9	hypothetical protein; K03937 NADH dehydrogenase (ubiquinone) Fe-S protein 4 [EC:1.6.5.3 1.6.99.3]	CE23478	36.22	[C] KOG3389 NADH:ubiquinone oxidoreductase, NDUFS4/18 kDa subunit	gi|531867085|gb|EQL03857.1|	87.26	NADH dehydrogenase ubiquinone Fe-S protein 4, mitochondrial [Ophiocordyceps sinensis CO18]	sp|P25711|NDUS4_NEUCR	66.67	NADH-ubiquinone oxidoreductase 21 kDa subunit, mitochondrial OS=Neurospora crassa (strain ATCC 24698 / 74-OR23-1A / CBS 708.71 / DSM 1257 / FGSC 987) GN=nuo-21 PE=1 SV=2	GO:0016651,GO:0022900	1382.87	1358.44	792.4	409.71	2195.32	2231.77	261.598	294.153	121.961	87.3	309.712	269.838	-1.35417	6.48468	0.00705002	0.0448595	0.194135	7.30931	0.640789	0.765604	1.46078	6.87141	0.00336479	0.0154582
MSTRG.505	MSTRG.505.1	7075	fgr:FG02472.1	54.66	hypothetical protein	-	-	-	gi|531867087|gb|EQL03859.1|	98.17	hypothetical protein OCS_00408 [Ophiocordyceps sinensis CO18]	sp|Q06405|ATPK_YEAST	39.13	ATP synthase subunit f, mitochondrial OS=Saccharomyces cerevisiae (strain ATCC 204508 / S288c) GN=ATP17 PE=1 SV=1	-	3679.07	3316.19	4657.21	5011.15	3041.53	3138.62	310.361	279.667	137.102	173.837	244.003	269.899	0.37592	8.55624	0.470502	0.705082	-0.673332	8.25934	0.115751	0.230116	-1.14116	8.58446	0.0293647	0.0817473
MSTRG.506	MSTRG.506.1	746	-	-	-	-	-	-	-	-	-	-	-	-	-	8.93	9.81	7.79	7.85	65.47	61.38	3.139	3.788	2.31	3.041	16.01	15.19	-0.354412	-0.0419295	0.705603	0.87063	2.21748	1.65742	0.00250279	0.0115875	2.48467	1.6322	0.00226027	0.0113182
MSTRG.507	rna408-EQL03860.1	1944	fgr:FG02470.1	79.08	hypothetical protein; K02542 minichromosome maintenance protein 6	SPBC211.04c	59.6	[L] KOG0480 DNA replication licensing factor, MCM6 component	gi|531867088|gb|EQL03860.1|	96.45	DNA replication licensing factor mcm6 [Ophiocordyceps sinensis CO18]	sp|P49731|MCM6_SCHPO	59.6	DNA replication licensing factor mcm6 OS=Schizosaccharomyces pombe (strain 972 / ATCC 24843) GN=mcm6 PE=1 SV=2	GO:0000727,GO:0003688,GO:0005524,GO:0005656,GO:0005737,GO:0006200,GO:0006267,GO:0006268,GO:0006270,GO:0006271,GO:0009378,GO:0009379,GO:0031261,GO:0031298,GO:0042555,GO:0043140,GO:0043142,GO:0046809	284	314	1388	2437	176	156	19.363	23.302	81.326	185.334	8.366	7.477	2.62757	6.65908	4.01196e-06	0.000139015	-1.34979	4.49973	0.00726694	0.0274616	-4.07	6.84015	3.00066e-11	3.27402e-09
MSTRG.508	rna413-EQL03865.1	1565	fgr:FG04254.1	74.52	hypothetical protein; K11304 histone acetyltransferase HTATIP [EC:2.3.1.48]	YOR244w	60	[B] KOG2747 Histone acetyltransferase (MYST family)	gi|531867093|gb|EQL03865.1|	99.72	histone acetyltransferase [Ophiocordyceps sinensis CO18]	sp|Q4IEV4|ESA1_GIBZE	74.52	Histone acetyltransferase ESA1 OS=Gibberella zeae (strain PH-1 / ATCC MYA-4620 / FGSC 9075 / NRRL 31084) GN=ESA1 PE=3 SV=1	GO:0000183,GO:0006281,GO:0010485,GO:0032777,GO:0032968,GO:0034401,GO:0043967,GO:0051726	863	808	1365	1101	1577	1283	75.905	77.357	103.017	107.868	96.683	79.295	0.440506	6.53054	0.358742	0.602532	0.277948	6.6403	0.482207	0.639936	-0.251837	6.92451	0.60335	0.726296
MSTRG.509	rna414-EQL03866.1	1750	fgr:FG04255.1	74.4	hypothetical protein; K09704 hypothetical protein	-	-	-	gi|531867094|gb|EQL03866.1|	97.6	DUF1237 domain protein [Ophiocordyceps sinensis CO18]	sp|Q10449|MU157_SCHPO	50.97	Meiotically up-regulated gene 157 protein OS=Schizosaccharomyces pombe (strain 972 / ATCC 24843) GN=mug157 PE=1 SV=1	GO:0003824,GO:0009058,GO:0030170	868	691	905	418	556	530	69.278	60.025	62.01	37.175	30.933	29.723	-0.40745	6.0012	0.425152	0.666917	-1.01312	5.97081	0.0153449	0.0492461	-0.693534	5.78658	0.186878	0.324087
MSTRG.510	MSTRG.510.1	2223	fgr:FG04252.1	42.86	hypothetical protein; K10745 ribonuclease H2 subunit C	-	-	-	gi|531867090|gb|EQL03862.1|	100	ribonuclease H1/H2 small subunit [Ophiocordyceps sinensis CO18]	-	-	-	-	334.53	500.15	549.4	547.43	1145.45	1014.13	23.439	36.17	35.959	44.69	60.248	46.73	0.281648	5.45433	0.60169	0.802483	0.860235	6.00254	0.0500423	0.12201	0.490461	6.16501	0.328397	0.48362
MSTRG.511	MSTRG.511.1	2482	ssl:SS1G_13857	63.5	hypothetical protein ; K00574 cyclopropane-fatty-acyl-phospholipid synthase [EC:2.1.1.79]	-	-	-	gi|531867091|gb|EQL03863.1|	94.43	cyclopropane-fatty-acyl-phospholipid synthase [Ophiocordyceps sinensis CO18]	sp|P31049|FAMT_PSEPU	34.34	Probable fatty acid methyltransferase OS=Pseudomonas putida PE=3 SV=1	GO:0008168,GO:0008610,GO:0032259	943.47	1040.85	771.6	491.57	754.55	740.87	52.783	63.135	36.971	30.737	29.514	29.179	-0.798348	6.20095	0.104913	0.286173	-0.90826	6.36307	0.0219622	0.0656146	-0.197709	5.96271	0.690492	0.799105
MSTRG.512	MSTRG.512.1	1147	fgr:FG04253.1	62.42	hypothetical protein; K01175 [EC:3.1.-.-]	YOL080c	38.41	[L] KOG2249 3'-5' exonuclease	gi|531867092|gb|EQL03864.1|	100	RNA exonuclease 4 [Ophiocordyceps sinensis CO18]	sp|Q4IEV5|REXO4_GIBZE	62.42	RNA exonuclease 4 OS=Gibberella zeae (strain PH-1 / ATCC MYA-4620 / FGSC 9075 / NRRL 31084) GN=REX4 PE=3 SV=1	GO:0003676,GO:0004527,GO:0005634,GO:0006364,GO:0090305	159	193	270	210	150	121	23.473	31.128	34.15	34.5	15.462	12.584	0.316717	4.23069	0.585179	0.789793	-0.881231	3.89175	0.104023	0.21233	-1.28561	4.18501	0.028846	0.0807021
MSTRG.513	rna423-EQL03875.1	3132	fgr:FG04263.1	50.91	hypothetical protein	SPAC19D5.03	37.26	[D] KOG2277 S-M checkpoint control protein CID1 and related nucleotidyltransferases	gi|531867103|gb|EQL03875.1|	100	Poly(A) RNA polymerase cid13 [Ophiocordyceps sinensis CO18]	sp|O13833|CID1_SCHPO	37.26	Poly(A) RNA polymerase protein cid1 OS=Schizosaccharomyces pombe (strain 972 / ATCC 24843) GN=cid1 PE=1 SV=2	-	1226	1036	1943	1719	1435	1089	47.702	43.821	65.063	74.696	38.942	29.767	0.585818	7.04959	0.236997	0.479059	-0.33656	6.76944	0.401856	0.561729	-1.01247	7.20543	0.0482621	0.118708
MSTRG.514	MSTRG.514.1	1874	fgr:FG04262.1	36.09	hypothetical protein	-	-	-	gi|531867104|gb|EQL03876.1|	100	DNA replication initiation factor cdc45 [Ophiocordyceps sinensis CO18]	-	-	-	GO:0003743,GO:0005840,GO:0006446	153	125	206	104	230	169	10.715	9.456	12.487	8.236	11.321	8.495	-0.00506728	3.71719	1	1	0.0272791	3.93129	0.967404	0.998489	-0.0548658	3.99317	0.93382	0.97623
MSTRG.515	MSTRG.515.1	1469	mgr:MGG_04134	47.9	MG04134.4; hypothetical protein	YER152c	31.99	[E] KOG0634 Aromatic amino acid aminotransferase and related proteins	gi|531867095|gb|EQL03867.1|	99.35	Aspartate/tyrosine/aromatic aminotransferase [Ophiocordyceps sinensis CO18]	sp|P10356|YEY2_YEAST	31.99	Uncharacterized protein YER152C OS=Saccharomyces cerevisiae (strain ATCC 204508 / S288c) GN=YER152C PE=1 SV=2	GO:0008483,GO:0009058,GO:0030170	133	126	338	220	657	492	12.747	13.131	27.777	23.474	43.914	33.163	0.964428	4.17783	0.0957374	0.26926	1.65049	4.86432	0.000866472	0.0048193	0.59817	5.21448	0.264668	0.41527
MSTRG.516	MSTRG.516.1	1692	fgr:FG04257.1	44.12	hypothetical protein; K03504 DNA polymerase delta subunit 3	-	-	-	gi|531867096|gb|EQL03868.1|	99.62	DNA polymerase subunit Cdc27 [Ophiocordyceps sinensis CO18]	-	-	-	GO:0005634,GO:0006260	854	1056	1594	1590	1340	1568	78.186	105.375	125.542	162.142	85.587	100.971	0.631092	6.84223	0.204879	0.439165	0.103049	6.74778	0.800066	0.884914	-0.618272	7.15938	0.220789	0.365336
MSTRG.517	MSTRG.517.1	2335	fgr:FG04258.1	57.21	hypothetical protein; K10627 E3 ubiquitin-protein ligase RAD18 [EC:6.3.2.19]	SPBC1734.06	47.62	[L] KOG0287 Postreplication repair protein RAD18	gi|531867097|gb|EQL03869.1|	71.77	zinc finger domain-containing protein [Ophiocordyceps sinensis CO18]	sp|Q4WZJ6|RAD18_ASPFU	48.1	Postreplication repair E3 ubiquitin-protein ligase rad18 OS=Neosartorya fumigata (strain ATCC MYA-4609 / Af293 / CBS 101355 / FGSC A1100) GN=rad18 PE=3 SV=1	GO:0003676,GO:0006281,GO:0006312,GO:0046872	229.01	275.84	316.52	561.82	263.86	258.37	12.577	16.467	14.946	34.573	10.101	10.03	0.748202	5.00064	0.209595	0.446035	-0.455516	4.57258	0.361563	0.52007	-1.29619	5.13253	0.0295389	0.0820516
MSTRG.518	MSTRG.518.1	6025	fgr:FG04266.1	67.41	hypothetical protein	SPBC1734.07c	30.8	[D] KOG1938 Protein with predicted involvement in meiosis (GSG1)	gi|531867100|gb|EQL03872.1|	100	cis-Golgi transport protein particle complex subunit [Ophiocordyceps sinensis CO18]	sp|O74748|TR852_SCHPO	30.8	Transport protein particle subunit trs85-2 OS=Schizosaccharomyces pombe (strain 972 / ATCC 24843) GN=trs85-2 PE=3 SV=1	-	3425.99	3551.16	5008.48	5207.18	5912.14	5468.63	168.927	242.594	240.285	298.836	280.422	244.477	0.452283	8.59946	0.384753	0.630288	0.206321	8.6643	0.633902	0.760557	-0.336471	8.96233	0.517317	0.658782
MSTRG.519	rna421-EQL03873.1	990	fgr:FG04265.1	67.96	hypothetical protein; K13106 pre-mRNA-splicing factor CWC26	SPCC1620.10	41.72	[S] KOG2654 Uncharacterized conserved protein	gi|531867101|gb|EQL03873.1|	100	Bud13 [Ophiocordyceps sinensis CO18]	sp|Q52F10|CWC26_MAGO7	50.14	Pre-mRNA-splicing factor CWC26 OS=Magnaporthe oryzae (strain 70-15 / ATCC MYA-4617 / FGSC 8958) GN=CWC26 PE=3 SV=1	-	385	348	303	360	514	496	55.865	55.058	37.601	58.026	51.956	50.591	-0.226807	5.00018	0.681802	0.857561	-0.0328687	5.29223	0.94305	0.980849	0.10193	5.24668	0.854983	0.921174
MSTRG.520	MSTRG.520.1	2866	fgr:FG04264.1	69.37	hypothetical protein; K03138 transcription initiation factor TFIIF subunit alpha	SPCC1620.09c	28.99	[K] KOG2393 Transcription initiation factor IIF, large subunit (RAP74)	gi|531867102|gb|EQL03874.1|	100	transcription initiation factor IIF subunit alpha [Ophiocordyceps sinensis CO18]	sp|O94416|T2FA_SCHPO	28.99	Transcription initiation factor IIF subunit alpha OS=Schizosaccharomyces pombe (strain 972 / ATCC 24843) GN=tfg1 PE=1 SV=2	GO:0003743,GO:0003824,GO:0005840,GO:0006367,GO:0006446	1132	1083	2261	2322	2292	2531	57.265	59.937	99.371	133.809	81.404	90.554	0.951806	7.25259	0.0615698	0.201377	0.62633	7.24796	0.13313	0.253667	-0.417069	7.77019	0.409682	0.561189
MSTRG.521	MSTRG.521.1	2631	ang:ANI_1_280064	54.02	An07g02210; ribose-phosphate pyrophosphokinase 1; K00948 ribose-phosphate pyrophosphokinase [EC:2.7.6.1]	SPAC4A8.14	48.4	[FE] KOG1448 Ribose-phosphate pyrophosphokinase	gi|531867105|gb|EQL03877.1|	95.09	5-phospho-ribosyl-1-pyrophosphate synthetase [Ophiocordyceps sinensis CO18]	sp|P41831|KPR1_SCHPO	48.4	Ribose-phosphate pyrophosphokinase 1 OS=Schizosaccharomyces pombe (strain 972 / ATCC 24843) GN=SPAC4A8.14 PE=3 SV=1	GO:0016772,GO:1901293	1146.52	1286.64	1459.58	1257.29	1679.23	1403.74	71.841	82.148	74.739	88.303	73.859	55.417	0.0400489	6.85998	0.935472	1	-0.161461	6.96333	0.690733	0.804214	-0.290203	7.05368	0.554642	0.688789
MSTRG.522	MSTRG.522.1	335	-	-	-	-	-	-	gi|531867105|gb|EQL03877.1|	82.19	5-phospho-ribosyl-1-pyrophosphate synthetase [Ophiocordyceps sinensis CO18]	-	-	-	-	28	28	55	25	54	34	81.167	93.824	119.892	72.229	106.51	70.134	0.340584	1.65974	0.654149	0.841862	0.151492	1.75311	0.856544	0.922306	-0.274282	1.97779	0.740262	0.836301
MSTRG.523	MSTRG.523.1	1738	afv:AFLA_132390	72.31	oxidoreductase, short chain dehydrogenase/reductase family	YMR226c	68.09	[Q] KOG1205 Predicted dehydrogenase	gi|640925093|gb|KDN69035.1|	71.88	putative short chain dehydrogenase [Colletotrichum sublineola]	sp|Q05016|YM71_YEAST	68.09	Uncharacterized oxidoreductase YMR226C OS=Saccharomyces cerevisiae (strain ATCC 204508 / S288c) GN=YMR226C PE=1 SV=1	-	596.48	619.36	893.42	985.71	1567.77	1918.26	70.429	73.407	83.738	135.512	133.21	149.289	0.536903	6.1305	0.282785	0.5341	1.02244	6.63836	0.0109088	0.0378029	0.393658	6.89625	0.428445	0.578131
MSTRG.524	MSTRG.524.1	6683	pan:PODANSg7471	72.44	hypothetical protein	SPAC3A11.09	39.5	[P] KOG4505 Na+/H+ antiporter	gi|531867108|gb|EQL03880.1|	99.67	Sodium/hydrogen exchanger family protein [Ophiocordyceps sinensis CO18]	sp|Q99173|NAH1_ZYGRO	34.08	Na(+)/H(+) antiporter 1 OS=Zygosaccharomyces rouxii GN=SOD2 PE=3 SV=1	-	1066	980	2780	3107	1033	1003	51.473	54.418	93.906	150.865	34.195	38.244	1.43692	7.47433	0.00586933	0.0395493	-0.502809	6.55624	0.200839	0.34349	-2.03149	7.64928	0.000123841	0.00113549
MSTRG.525	MSTRG.525.1	469	-	-	-	-	-	-	-	-	-	-	-	-	-	0	2	11	11.83	48.3	60.52	0	0.953	3.989	5.591	14.483	18.393	3.26697	-0.444336	0.00936437	0.054803	5.1239	1.25931	2.01254e-06	2.83401e-05	1.74946	1.56225	0.0297319	0.08242
MSTRG.526	rna432-EQL03836.1	719	fgr:FG00613.1	60.54	hypothetical protein	SPAP7G5.06	61.54	[E] KOG1286 Amino acid transporters	gi|531867063|gb|EQL03836.1|	99.46	Amino acid/polyamine transporter I [Ophiocordyceps sinensis CO18]	sp|P34054|INDA1_HYPAT	56.04	Amino-acid permease inda1 OS=Hypocrea atroviridis GN=inda1 PE=2 SV=1	GO:0003333,GO:0015171,GO:0016021	65	65	180	170	37	54	16.168	17.684	38.056	46.728	6.407	9.451	1.32018	3.44004	0.0376097	0.145637	-1.00831	2.43017	0.11559	0.229973	-2.4205	3.50401	0.000375903	0.00278354
MSTRG.527	MSTRG.527.1	3580	ani:AN6386.2	47.29	hypothetical protein; K00326 cytochrome-b5 reductase [EC:1.6.2.2]	YKL150w	35.51	[HC] KOG0534 NADH-cytochrome b-5 reductase	gi|531867110|gb|EQL03882.1|	91.49	Actin cortical patch SUR7/pH-response regulator PalI [Ophiocordyceps sinensis CO18]	sp|A4QR21|MCR1_MAGO7	41.12	NADH-cytochrome b5 reductase 2 OS=Magnaporthe oryzae (strain 70-15 / ATCC MYA-4617 / FGSC 8958) GN=MCR1 PE=3 SV=1	-	251.2	272.28	501.72	780.54	442.22	393.1	8.818	9.983	14.955	30.905	10.848	9.355	1.23407	5.3701	0.0296927	0.124454	0.173908	4.91872	0.716958	0.823617	-1.15231	5.7075	0.0398517	0.102965
MSTRG.528	MSTRG.528.1	925	fgr:FG06889.1	40.67	hypothetical protein	-	-	-	gi|531867111|gb|EQL03883.1|	89.19	membrane protein [Ophiocordyceps sinensis CO18]	-	-	-	-	695.8	670.72	411.28	266.46	2748.78	2258.9	133.08	133.657	64.061	53.929	349.459	289.951	-1.15668	5.54145	0.0256231	0.111534	1.37496	7.05107	0.000858626	0.00478548	2.44369	6.84561	1.60414e-06	3.21151e-05
MSTRG.529	rna433-EQL03837.1	1832	fgr:FG00614.1	49.04	hypothetical protein	-	-	-	gi|531867064|gb|EQL03837.1|	99.17	hypothetical protein OCS_00434 [Ophiocordyceps sinensis CO18]	-	-	-	-	2596	3579	2542	2572	1239	1341	193.37	290.077	162.615	213.573	64.339	70.195	-0.379163	8.00935	0.470228	0.705082	-1.76601	7.76154	9.29556e-05	0.000738813	-1.47619	7.56324	0.00415343	0.0181563
MSTRG.530	rna434-EQL03838.1	4587	fgr:FG00615.1	60.24	hypothetical protein	SPBC16C6.06	28.89	[R] KOG3511 Sortilin and related receptors	gi|531867065|gb|EQL03838.1|	98.61	vacuolar sorting protein [Ophiocordyceps sinensis CO18]	sp|C7YGZ0|VPS10_NECH7	61.31	Vacuolar protein sorting/targeting protein 10 OS=Nectria haematococca (strain 77-13-4 / ATCC MYA-4622 / FGSC 9596 / MPVI) GN=VPS10 PE=3 SV=1	GO:0005794,GO:0006810,GO:0016021	1100	976	2650	3473	1032	1011	28.982	27.943	60.136	102.266	18.965	18.718	1.48909	7.53272	0.0054403	0.0373318	-0.517768	6.57	0.188348	0.329128	-2.09965	7.70921	0.000107215	0.00101109
MSTRG.531	MSTRG.531.1	3854	fgr:FG00616.1	40.76	hypothetical protein	-	-	-	gi|531867066|gb|EQL03839.1|	100	mucin [Ophiocordyceps sinensis CO18]	-	-	-	-	1632	2192	884	473	1221	979	126.983	194.785	56.435	35.378	61.841	49.617	-1.66394	6.89118	0.00137032	0.0133213	-1.30543	7.18822	0.00296223	0.0133172	0.273505	6.2856	0.587366	0.7124
MSTRG.532	MSTRG.532.1	5753	fgr:FG00969.1	87.9	hypothetical protein; K00602 phosphoribosylaminoimidazolecarboxamide formyltransferase / IMP cyclohydrolase [EC:2.1.2.3 3.5.4.10]	YMR120c	70.34	[F] KOG2555 AICAR transformylase/IMP cyclohydrolase/methylglyoxal synthase	gi|531867069|gb|EQL03842.1|	100	bifunctional purine biosynthesis protein [Ophiocordyceps sinensis CO18]	sp|P38009|PUR92_YEAST	70.34	Bifunctional purine biosynthesis protein ADE17 OS=Saccharomyces cerevisiae (strain ATCC 204508 / S288c) GN=ADE17 PE=1 SV=2	-	2411	1834	1769	916	2045	1806	129.783	91.868	56.175	44.157	60.986	40.552	-0.820144	7.27979	0.111269	0.297482	-0.631268	7.55062	0.139307	0.26205	0.100421	7.17285	0.843988	0.912842
MSTRG.533	MSTRG.533.1	4055	fgr:FG00617.1	48.89	hypothetical protein; K15160 mediator of RNA polymerase II transcription subunit 16, fungi type	-	-	-	gi|531867070|gb|EQL03843.1|	87.06	Mediator of RNA polymerase II transcription subunit 16 [Ophiocordyceps sinensis CO18]	sp|A4D9J5|MED16_ASPFU	21.28	Mediator of RNA polymerase II transcription subunit 16 OS=Neosartorya fumigata (strain ATCC MYA-4609 / Af293 / CBS 101355 / FGSC A1100) GN=sin4 PE=3 SV=1	-	775	591	642	199	541	423	26.815	22.299	18.945	8.361	13.802	10.223	-0.902523	5.61811	0.116322	0.306313	-0.994201	5.78566	0.0237398	0.0696978	-0.177134	5.31963	0.763706	0.853626
MSTRG.534	MSTRG.534.1	337	-	-	-	-	-	-	-	-	-	-	-	-	-	3	0	2	1	5	8	2.597	0	1.419	0.93	2.988	4.879	-0.115087	-1.68015	1	1	1.57614	-0.935255	0.30602	0.467851	1.60551	-0.933208	0.294529	0.450153
MSTRG.535	rna440-EQL03844.1	3346	fgr:FG00618.1	55.65	hypothetical protein	-	-	-	gi|531867071|gb|EQL03844.1|	100	intracellular protein transport-like protein [Ophiocordyceps sinensis CO18]	-	-	-	-	627	468	373	651	344	294	23.766	19.277	12.163	27.55	9.088	7.828	-0.137934	5.61359	0.809449	0.931536	-1.26939	5.38061	0.00536368	0.0215281	-1.22599	5.3714	0.0364464	0.0965914
MSTRG.536	rna441-EQL03845.1	1332	ncr:NCU04037	44.69	hypothetical protein	SPBC1773.08c	38.11	[G] KOG4472 Glycolipid 2-alpha-mannosyltransferase (alpha-1,2-mannosyltransferase)	gi|531867072|gb|EQL03845.1|	95.94	Glycosyl transferase, family 15 [Ophiocordyceps sinensis CO18]	sp|O94565|OMH4_SCHPO	38.11	O-glycoside alpha-1,2-mannosyltransferase homolog 4 OS=Schizosaccharomyces pombe (strain 972 / ATCC 24843) GN=omh4 PE=3 SV=2	GO:0000030,GO:0000136,GO:0006486,GO:0097502	154	70	79	44	107	121	16.348	8.089	7.19	5.194	7.918	9.03	-1.00282	2.99117	0.155665	0.370597	-0.450092	3.38828	0.463143	0.622946	0.46067	2.96613	0.493033	0.63753
MSTRG.537	MSTRG.537.1	6002	fgr:FG08952.1	40.6	hypothetical protein	Hs16554627	28.89	[R] KOG0266 WD40 repeat-containing protein	gi|531867073|gb|EQL03846.1|	95.29	Pfs, NACHT and WD domain protein [Ophiocordyceps sinensis CO18]	sp|Q00808|HETE1_PODAS	25.41	Vegetative incompatibility protein HET-E-1 OS=Podospora anserina GN=HET-E1 PE=3 SV=1	-	912	708	1071	563	745	615	18.629	15.639	19.037	13.242	10.574	8.784	-0.145848	6.17393	0.770908	0.909105	-0.744046	6.12017	0.0719094	0.160774	-0.686337	6.10563	0.176757	0.311064
MSTRG.538	rna443-EQL03847.1	1149	fgr:FG00968.1	34.57	hypothetical protein	-	-	-	gi|531867074|gb|EQL03847.1|	78.69	Esterase, SGNH hydrolase-type [Ophiocordyceps sinensis CO18]	-	-	-	GO:0008152,GO:0016787	310	311	179	176	330	421.93	73.184	70.873	32.471	40.99	48.371	62.894	-0.909755	4.49108	0.107994	0.291472	-0.220582	4.96757	0.64843	0.772094	0.597715	4.60821	0.293606	0.449354
MSTRG.539	MSTRG.539.1	785	fgr:FG00623.1	84.07	hypothetical protein; K12178 COP9 signalosome complex subunit 4	Hs7705845	45.86	[OT] KOG1497 COP9 signalosome, subunit CSN4	gi|531867075|gb|EQL03848.1|	88.84	PCI domain containing protein [Ophiocordyceps sinensis CO18]	sp|Q7S0P8|CSN4_NEUCR	68.62	COP9 signalosome complex subunit 4 OS=Neurospora crassa (strain ATCC 24698 / 74-OR23-1A / CBS 708.71 / DSM 1257 / FGSC 987) GN=csn-4 PE=1 SV=1	-	218	183	160	156	215	270.07	66.963	61.04	41.414	52.79	45.773	58.19	-0.443547	4.03985	0.454978	0.693945	-0.217316	4.33731	0.672048	0.79197	0.133951	4.18112	0.826019	0.899919
MSTRG.540	MSTRG.540.1	4171	fgr:FG00621.1	49.15	hypothetical protein; K10981 DNA polymerase IV [EC:2.7.7.7]	Hs7019491	36.55	[L] KOG2534 DNA polymerase IV (family X)	gi|531867077|gb|EQL03850.1|	100	DNA-directed DNA polymerase X [Ophiocordyceps sinensis CO18]	sp|Q5RKI3|DPOLL_RAT	36.87	DNA polymerase lambda OS=Rattus norvegicus GN=Poll PE=2 SV=1	GO:0003677,GO:0003887,GO:0005634,GO:0006260,GO:0006281,GO:0042575,GO:0071897	1531	1466	3575	3356	1560	2459	55.074	59.586	96.893	119.543	51.184	93.275	1.10337	7.78995	0.0312684	0.128196	-0.0709928	7.3019	0.871446	0.932881	-1.26683	8.05207	0.0162686	0.0519481
MSTRG.541	MSTRG.541.1	2738	fgr:FG07918.1	55.7	hypothetical protein	-	-	-	gi|531867078|gb|EQL03851.1|	99.35	Six-bladed beta-propeller, TolB-like protein [Ophiocordyceps sinensis CO18]	sp|Q62087|PON3_MOUSE	25.83	Serum paraoxonase/lactonase 3 OS=Mus musculus GN=Pon3 PE=1 SV=2	GO:0004064,GO:0008152	10193.5	16263.1	5904.13	1513.09	3041.06	3130.17	819.997	1411.05	411.194	133.077	170.111	167.902	-2.07044	9.5964	0.00130099	0.0128134	-2.61152	9.71102	1.27485e-07	2.57747e-06	-0.622695	8.24643	0.2886	0.44386
MSTRG.542	MSTRG.542.1	3523	pan:PODANSg6134	27.79	hypothetical protein	-	-	-	gi|531867079|gb|EQL03852.1|	100	protein kinase subdomain-containing protein [Ophiocordyceps sinensis CO18]	-	-	-	GO:0016301,GO:0016310	58.46	42.92	100.87	54.91	385.94	148.83	2.755	2.295	3.72	2.811	11.835	4.361	0.4736	2.5401	0.503059	0.732568	1.90812	3.71484	0.00297898	0.0133703	1.34872	3.87013	0.0479165	0.118177
MSTRG.543	MSTRG.543.1	3323	fgr:FG00970.1	67.22	hypothetical protein; K06662 cell cycle checkpoint protein	Hs19718786	29.23	[DL] KOG1970 Checkpoint RAD17-RFC complex, RAD17/RAD24 component	gi|629688265|ref|XP_007809428.1|	69.89	cell cycle checkpoint protein RAD17 [Metarhizium acridum CQMa 102]	sp|Q9XT62|RAD17_CHLAE	29.61	Cell cycle checkpoint protein RAD17 OS=Chlorocebus aethiops GN=RAD17 PE=1 SV=1	GO:0005524,GO:0005634,GO:0006281,GO:0007049	581	452	348	217	348	387	21.215	17.947	10.938	8.852	8.864	9.934	-1.01187	5.18017	0.0582947	0.193989	-0.980965	5.38875	0.0293875	0.0822321	-0.0591205	4.87	0.916635	0.964641
MSTRG.544	MSTRG.544.1	202	-	-	-	-	-	-	-	-	-	-	-	-	-	1	0	0	1	0	1	8.705	0	0	8.089	0	6.301	-0.0509846	-2.15302	1	1	-0.385744	-2.16113	1	1	-0.413989	-2.14873	1	1
MSTRG.545	rna457-EQL03820.1	1071	fgr:FG09023.1	39.82	hypothetical protein	-	-	-	gi|531867046|gb|EQL03820.1|	100	FMI2 protein [Ophiocordyceps sinensis CO18]	-	-	-	GO:0006470,GO:0008138	524	867	505	834	372	387	68.928	124.288	56.852	121.936	34.095	35.778	-0.119407	5.98491	0.833341	0.944741	-1.38584	5.71442	0.00322064	0.0142549	-1.35706	5.71422	0.0170587	0.0538826
MSTRG.546	MSTRG.546.1	1620	fgr:FG00971.1	52.37	hypothetical protein	-	-	-	gi|531867080|gb|EQL03853.1|	100	cell cycle checkpoint protein RAD17 [Ophiocordyceps sinensis CO18]	-	-	-	-	434	308	368	64	821	643	37.766	29.31	27.795	6.219	49.773	39.314	-1.01869	4.70106	0.143606	0.350145	0.490708	5.58484	0.273213	0.429334	1.42556	5.28907	0.0364744	0.0965962
MSTRG.547	MSTRG.547.1	7973	fgr:FG00976.1	52.23	hypothetical protein	SPAC13G6.01c	33	[KL] KOG1001 Helicase-like transcription factor HLTF/DNA helicase RAD5, DEAD-box superfamily	gi|531867082|gb|EQL03855.1|	99.78	SNF2 family helicase [Ophiocordyceps sinensis CO18]	sp|Q9M1I1|FB304_ARATH	34.4	F-box protein At3g54460 OS=Arabidopsis thaliana GN=At3g54460 PE=2 SV=1	GO:0003677,GO:0004386,GO:0005524,GO:0008152	1095	1359	2280	1948	1028	876	19.295	26.087	33.529	44.575	24.551	14.769	0.66305	7.22284	0.190705	0.420561	-0.871302	6.6857	0.0319525	0.0877138	-1.62254	7.23382	0.00164816	0.00875513
MSTRG.548	MSTRG.548.1	8778	fgr:FG09025.1	48.73	hypothetical protein; K11592 endoribonuclease Dicer [EC:3.1.26.-]	SPAC19A8.06	41.08	[Q] KOG1208 Dehydrogenases with different specificities (related to short-chain alcohol dehydrogenases)	gi|531867044|gb|EQL03818.1|	99.8	RNase3 domain-containing protein [Ophiocordyceps sinensis CO18]	sp|Q7S8J7|DCL1_NEUCR	43.64	Dicer-like protein 1 OS=Neurospora crassa (strain ATCC 24698 / 74-OR23-1A / CBS 708.71 / DSM 1257 / FGSC 987) GN=dcl-1 PE=2 SV=1	-	2442.84	2057.75	3754.77	3483	3199.1	3362.05	69.233	58.093	81.27	78.249	96.6	117.372	0.581047	8.03829	0.256523	0.50322	0.0508875	7.94503	0.904707	0.955223	-0.621758	8.33426	0.221005	0.365416
MSTRG.549	MSTRG.549.1	639	-	-	-	-	-	-	gi|531867043|gb|EQL03817.1|	100	hypothetical protein OCS_00455 [Ophiocordyceps sinensis CO18]	-	-	-	-	3.16	8.25	13.23	23	45.9	69.95	1.897	3.524	5.047	10.89	15.778	22.711	1.61878	0.322488	0.118728	0.309463	2.8655	1.46582	0.000896142	0.00496399	1.1535	1.79163	0.161094	0.290558
MSTRG.550	rna456-EQL03819.1	171	-	-	-	-	-	-	gi|531867045|gb|EQL03819.1|	100	hypothetical protein OCS_00457 [Ophiocordyceps sinensis CO18]	-	-	-	-	0	1	0	0	0	0	0	49.025	0	0	0	0	-	-	-	-	-	-	-	-	-	-	-	-
MSTRG.551	MSTRG.551.1	2940	fgr:FG09022.1	60.85	hypothetical protein	YPL029w	48.69	[A] KOG0953 Mitochondrial RNA helicase SUV3, DEAD-box superfamily	gi|531867047|gb|EQL03821.1|	99.76	ATP-dependent RNA helicase SUV3 precursor [Ophiocordyceps sinensis CO18]	sp|P32580|SUV3_YEAST	48.69	ATP-dependent RNA helicase SUV3, mitochondrial OS=Saccharomyces cerevisiae (strain ATCC 204508 / S288c) GN=SUV3 PE=1 SV=2	GO:0004386,GO:0008152	2041	2906	2288	2106	1102	913	88.155	136.479	85.037	101.566	33.199	27.704	-0.288449	7.73055	0.578915	0.784633	-1.80509	7.43395	6.922e-05	0.000574997	-1.6043	7.30171	0.00201228	0.0102886
MSTRG.552	MSTRG.552.1	2787	fgr:FG09021.1	85.28	hypothetical protein; K08515 vesicle-associated membrane protein 7	SPBC3D6.04c	40.24	[D] KOG4593 Mitotic checkpoint protein MAD1	gi|531867048|gb|EQL03822.1|	100	vesicle-associated membrane protein [Ophiocordyceps sinensis CO18]	sp|Q86AQ7|VAM7B_DICDI	35.58	Vesicle-associated membrane protein 7B OS=Dictyostelium discoideum GN=vamp7B PE=3 SV=1	-	1159	859.59	1271.41	1272.34	1958	2443	116.528	88.268	99.844	137.529	136.389	157.362	0.239057	6.68517	0.625455	0.819705	0.635987	7.11293	0.134253	0.255068	0.30357	7.27159	0.554224	0.688505
MSTRG.553	MSTRG.553.1	424	-	-	-	-	-	-	-	-	-	-	-	-	-	0	1.41	15.59	3.66	0	0	0	1.079	8.925	2.738	0	0	3.82273	-0.682953	0.0106614	0.0600507	-	-	-	-	-6.50539	-0.609624	0.00134736	0.00748142
MSTRG.554	MSTRG.554.1	4189	bfu:BC1G_15862	35.01	hypothetical protein	-	-	-	gi|531867053|gb|EQL03827.1|	100	hypothetical protein OCS_00465 [Ophiocordyceps sinensis CO18]	-	-	-	-	460.02	226.62	459.54	121.47	1288.34	1571.37	16.619	9.155	15.215	5.121	34.128	39.165	-0.446834	4.79673	0.494056	0.724318	1.57952	6.19252	0.000497292	0.00305206	1.93722	6.1303	0.00113506	0.00655617
MSTRG.555	MSTRG.555.1	2241	fgr:FG04951.1	48.29	hypothetical protein	-	-	-	gi|531867055|gb|EQL03829.1|	100	transcription factor Tos4 [Ophiocordyceps sinensis CO18]	sp|Q04383|PLM2_YEAST	44.55	Protein PLM2 OS=Saccharomyces cerevisiae (strain ATCC 204508 / S288c) GN=PLM2 PE=1 SV=1	-	188.98	156.38	305.46	159.53	162.66	178.63	11.019	9.92	15.586	10.378	6.615	7.319	0.271099	4.16826	0.646414	0.837037	-0.504328	3.99637	0.336754	0.495737	-0.864284	4.23587	0.140545	0.262283
MSTRG.556	MSTRG.556.1	499	-	-	-	-	-	-	-	-	-	-	-	-	-	4	6	3	0	22	20	1.547	2.559	0.983	0	5.926	5.458	-1.84185	-1.08584	0.2473	0.492116	1.54722	0.359227	0.0720958	0.161125	3.31896	0.143189	0.00295617	0.0139571
MSTRG.557	MSTRG.557.1	786	-	-	-	-	-	-	-	-	-	-	-	-	-	1	0	7	6	9	8	0.271	0	1.596	1.777	1.685	1.509	3.30659	-1.03698	0.0241258	0.106612	3.35071	-0.842524	0.0128933	0.0430185	-0.0781658	-0.226105	1	1
MSTRG.558	rna467-EQL03830.1	990	-	-	-	-	-	-	gi|531867056|gb|EQL03830.1|	100	Collagen triple helix repeat protein [Ophiocordyceps sinensis CO18]	-	-	-	-	8	6	11	5	25	22	1.163	0.953	1.364	0.805	2.523	2.247	0.0353147	-0.247635	1	1	1.2422	0.565324	0.135334	0.256561	1.12017	0.608636	0.197546	0.337226
MSTRG.559	MSTRG.559.1	352	fgr:FG04944.1	59.46	hypothetical protein; K06679 mitotic spindle assembly checkpoint protein MAD1	-	-	-	gi|399172649|emb|CCE26796.1|	66.38	related to spindle assembly checkpoint protein [Claviceps purpurea 20.1]	-	-	-	-	22	15	53	40	23	24	17.071	12.93	35.273	33.403	12.931	13.699	1.20286	1.60502	0.103764	0.284306	-0.142636	1.0454	0.885626	0.942948	-1.43713	1.8198	0.0568645	0.134851
MSTRG.560	MSTRG.560.1	1111	fgr:FG04944.1	63.36	hypothetical protein; K06679 mitotic spindle assembly checkpoint protein MAD1	-	-	-	gi|594715639|gb|EXU98548.1|	70.68	mitotic checkpoint protein [Metarhizium robertsii]	-	-	-	GO:0007094	112	49	280	323	162	203	15.366	7.337	32.879	49.257	15.487	19.587	1.83401	4.10633	0.00507107	0.0354233	0.705077	3.51797	0.246294	0.396914	-1.22547	4.57007	0.0361326	0.0959227
MSTRG.561	rna460-EQL03823.1	1558	fgr:FG04945.1	56.52	hypothetical protein	-	-	-	gi|531867049|gb|EQL03823.1|	100	MMP37-like protein [Ophiocordyceps sinensis CO18]	-	-	-	-	57	32	106	53	55	113	17.173	10.259	27.164	17.402	10.765	21.781	0.681013	2.47899	0.344804	0.590074	0.436521	2.53224	0.529977	0.681588	-0.337173	2.9151	0.646371	0.763594
MSTRG.562	rna461-EQL03824.1	2814	fgr:FG04946.1	65.53	hypothetical protein	-	-	-	gi|531867050|gb|EQL03824.1|	100	fes/CIP4 domain-containing protein [Ophiocordyceps sinensis CO18]	sp|P25623|SYP1_YEAST	24.69	Suppressor of yeast profilin deletion OS=Saccharomyces cerevisiae (strain ATCC 204508 / S288c) GN=SYP1 PE=1 SV=3	-	883	944	2524	1737	839	992	49.836	57.943	122.462	109.384	33.016	39.332	1.08173	7.06459	0.0299563	0.124983	-0.495891	6.40048	0.209394	0.35356	-1.66676	7.21153	0.00121788	0.00691016
MSTRG.563	MSTRG.563.1	2703	fgr:FG04947.1	63.81	hypothetical protein	Hs4502743	34.87	[DKL] KOG0659 Cdk activating kinase (CAK)/RNA polymerase II transcription initiation/nucleotide excision repair factor TFIIH/TFIIK, kinase subunit CDK7	gi|531867051|gb|EQL03825.1|	94.55	serine/threonine protein kinase, CMGC group [Ophiocordyceps sinensis CO18]	sp|Q55C57|GLKA_DICDI	32.44	Probable serine/threonine-protein kinase glkA OS=Dictyostelium discoideum GN=glkA PE=3 SV=1	GO:0004674,GO:0005524,GO:0006468,GO:0009069	605.69	328.56	643.46	344.37	599.17	640.97	75.996	47.47	74.451	48.421	51.45	44.931	-0.0703474	5.41177	0.899437	0.981507	-0.073077	5.60789	0.876944	0.936948	-0.0938923	5.63862	0.859819	0.924922
MSTRG.564	MSTRG.564.1	6571	mgr:MGG_10526	63.12	MG10526.4; hypothetical protein	SPBC21D10.09c	36.45	[O] KOG0803 Predicted E3 ubiquitin ligase	gi|531867052|gb|EQL03826.1|	97.89	C3HC4 type (RING finger) zinc finger containing protein [Ophiocordyceps sinensis CO18]	sp|O74349|LTN1_SCHPO	36.45	E3 ubiquitin-protein ligase listerin OS=Schizosaccharomyces pombe (strain 972 / ATCC 24843) GN=SPBC21D10.09c PE=3 SV=1	GO:0008270	1492.31	1486.44	2088.54	1186.63	2116.83	2802.03	29.558	32.069	35.301	25.951	29.132	39.235	-0.0193482	7.11795	0.969886	1	0.227584	7.44717	0.595939	0.728617	0.157992	7.49887	0.757602	0.849276
MSTRG.565	rna468-EQL03831.1	901	-	-	-	-	-	-	gi|531867057|gb|EQL03831.1|	99.21	hypothetical protein OCS_00469 [Ophiocordyceps sinensis CO18]	-	-	-	-	16	11	0	4	5	2	3.094	2.32	0	0.857	0.672	0.272	-2.70519	-0.156835	0.0209894	0.0966102	-2.39089	-0.00640768	0.0176007	0.0551489	0.210597	-1.2158	1	1
MSTRG.566	MSTRG.566.1	1086	-	-	-	-	-	-	-	-	-	-	-	-	-	6	12	37	18	81	106	0.779	1.693	4.091	2.592	7.295	9.636	1.42239	0.818047	0.107113	0.289916	2.85445	2.10945	0.00015679	0.00116275	1.34261	2.39435	0.0653998	0.149557
MSTRG.567	rna469-EQL03832.1	1257	fgr:FG04979.1	54.68	hypothetical protein; K14775 ribosome biogenesis protein UTP30	SPAC8F11.04	29.8	[S] KOG1685 Uncharacterized conserved protein	gi|531867058|gb|EQL03832.1|	93.54	electron transfer flavoprotein alpha-subunit [Ophiocordyceps sinensis CO18]	sp|Q9UT32|RL1DB_SCHPO	29.8	Putative ribosome biogenesis protein C8F11.04 OS=Schizosaccharomyces pombe (strain 972 / ATCC 24843) GN=SPAC8F11.04 PE=3 SV=1	GO:0003723	638	1400	1485	1879	1237	1047	74.844	178.92	149.218	245.178	101.115	86.325	0.627791	6.94626	0.268154	0.514962	-0.356403	6.63723	0.444803	0.604417	-1.07134	7.10121	0.0402027	0.103602
MSTRG.568	rna470-EQL03833.1	1107	mgr:MGG_04920	56.52	MG04920.4; palmitoyl-protein thioesterase precursor, putative; K01074 palmitoyl-protein thioesterase [EC:3.1.2.22]	At4g17470	40.74	[IO] KOG2541 Palmitoyl protein thioesterase	gi|531867059|gb|EQL03833.1|	100	alpha/beta-hydrolase [Ophiocordyceps sinensis CO18]	sp|Q54CM0|PPT3_DICDI	44.33	Palmitoyl-protein thioesterase 3 OS=Dictyostelium discoideum GN=ppt3 PE=3 SV=1	GO:0006464,GO:0008474,GO:0098734	259	215	171	171	304	385	71.457	64.928	40.032	52.058	58.347	74.723	-0.567955	4.22751	0.328063	0.577715	0.0481654	4.70499	0.921962	0.967032	0.523624	4.51259	0.360009	0.511422
MSTRG.569	MSTRG.569.1	1361	-	-	-	-	-	-	-	-	-	-	-	-	-	143.64	133.83	99.49	55	280.63	412.28	16.744	16.994	9.936	7.128	22.799	33.786	-1.0064	3.31059	0.11812	0.308494	0.823414	4.38862	0.108404	0.218972	1.74032	4.14252	0.00465094	0.0198539
MSTRG.570	MSTRG.570.1	1241	-	-	-	-	-	-	-	-	-	-	-	-	-	3.36	6.17	22.51	0	17.37	23.72	0.418	0.84	2.394	0	1.502	2.071	1.02954	-0.234706	0.495521	0.725893	1.65949	0.309731	0.0698552	0.157642	0.541044	0.621672	0.654064	0.770346
MSTRG.571	rna471-EQL03834.1	2014	aor:AOR_1_652144	56.72	AO090023000382; hypothetical protein	SPAC19G12.10c	30.2	[OE] KOG1282 Serine carboxypeptidases (lysosomal cathepsin A)	gi|531867060|gb|EQL03834.1|	99.35	Peptidase S10, serine carboxypeptidase [Ophiocordyceps sinensis CO18]	sp|Q5J6J1|SPCA_TRIRU	40.97	Carboxypeptidase S1 homolog A OS=Trichophyton rubrum GN=SCPA PE=1 SV=1	GO:0004185,GO:0006508	619	351	446	83	1277	906	43.061	26.563	26.654	6.438	61.941	44.29	-1.1046	5.05263	0.106294	0.288517	0.686266	6.08098	0.121371	0.236533	1.70594	5.79228	0.00962249	0.0349155
MSTRG.572	MSTRG.572.1	2189	-	-	-	-	-	-	gi|531867061|gb|EQL03835.1|	100	hypothetical protein OCS_00473 [Ophiocordyceps sinensis CO18]	-	-	-	-	587	1375	508	592	577	371	50.152	126.96	36.627	55.748	34.012	21.904	-0.939534	6.15169	0.0989906	0.274768	-1.57304	6.1692	0.00206016	0.00982738	-0.718824	5.60612	0.190885	0.328716
MSTRG.573	MSTRG.573.1	276	-	-	-	-	-	-	gi|531867061|gb|EQL03835.1|	100	hypothetical protein OCS_00473 [Ophiocordyceps sinensis CO18]	-	-	-	-	0	0	0	0	2	2	0	0	0	0	7.08	7.547	-	-	-	-	3.87517	-1.91882	0.311934	0.474376	3.8903	-1.91645	0.319066	0.477203
MSTRG.574	MSTRG.574.1	3294	pan:PODANSg2621	33.18	hypothetical protein	-	-	-	gi|632916920|gb|KDB16435.1|	44.71	hypothetical protein UV8b_2891 [Villosiclava virens]	-	-	-	-	585	205	214	47	3621	693	24.286	9.268	7.589	2.216	105.722	20.447	-1.80549	4.5615	0.0141806	0.0734857	1.97148	6.68741	0.00392197	0.0168171	3.69352	6.49317	8.30534e-06	0.00012586
MSTRG.575	MSTRG.575.1	912	afv:AFLA_085560	45.92	hypothetical protein	-	-	-	gi|667653305|ref|XP_008598484.1|	63.64	RBP protein [Beauveria bassiana ARSEF 2860]	-	-	-	-	5	1	3	0	483.66	336.41	0.915	0.201	0.473	0	61.783	43.386	-1.11401	-1.40531	0.64742	0.837617	6.55929	4.00711	9.73187e-17	1.14847e-14	7.57761	4.01825	1.48205e-15	4.40047e-13
MSTRG.576	MSTRG.576.1	216	afv:AFLA_085560	56.92	hypothetical protein	-	-	-	gi|667653305|ref|XP_008598484.1|	69.01	RBP protein [Beauveria bassiana ARSEF 2860]	-	-	-	-	0	0	0	0	4.34	5.59	0	0	0	0	15.811	21.763	-	-	-	-	5.13825	-1.35668	0.0225356	0.0670509	5.15309	-1.35585	0.0254126	0.0734335
MSTRG.577	rna475-EQL03791.1	1053	sus:Acid_4084	54.21	acetamidase/formamidase	-	-	-	gi|531867016|gb|EQL03791.1|	100	acetamidase/formamidase [Ophiocordyceps sinensis CO18]	sp|Q9URY7|FMDA_SCHPO	25.36	Putative formamidase C869.04 OS=Schizosaccharomyces pombe (strain 972 / ATCC 24843) GN=SPAC869.04 PE=3 SV=1	GO:0006807,GO:0016811	2	0	2	2	200	143	0.271	0	0.232	0.303	18.716	13.505	0.824298	-1.67645	0.750258	0.897508	6.79182	2.78071	2.46623e-12	1.43956e-10	5.88269	2.80787	4.1256e-10	2.79593e-08
MSTRG.578	rna476-EQL03792.1	384	afv:AFLA_073360	61.68	hypothetical protein	-	-	-	gi|531867017|gb|EQL03792.1|	83.46	hypothetical protein OCS_00477 [Ophiocordyceps sinensis CO18]	-	-	-	-	226	289	58	0	49	17	216.753	309.491	45.33	0	32.452	11.505	-3.45202	3.74257	0.00276572	0.0224515	-3.46802	3.93497	2.3158e-07	4.36503e-06	-0.0853803	1.50217	0.969658	1
MSTRG.579	MSTRG.579.1	3182	ncr:NCU08550	55.47	hypothetical protein	-	-	-	gi|531867015|gb|EQL03790.1|	95.74	S-adenosyl-L-methionine-dependent methyltransferase [Ophiocordyceps sinensis CO18]	-	-	-	-	5731	4455	2697	1961	4392	5769	559.28	430.632	223.067	205.86	297.08	352.415	-1.25562	8.39945	0.0155543	0.0783613	-0.492691	8.86927	0.269738	0.425105	0.671305	8.32478	0.188641	0.326087
MSTRG.580	rna477-EQL03793.1	941	ncr:NCU05766	43.97	hypothetical protein	-	-	-	gi|531867018|gb|EQL03793.1|	100	hypothetical protein OCS_00478 [Ophiocordyceps sinensis CO18]	-	-	-	-	23	13	6	1	14	6	4.177	2.521	0.909	0.209	1.76	0.755	-2.49566	0.203141	0.0141485	0.0733917	-1.3228	0.576818	0.138758	0.261318	1.10202	-0.400813	0.381224	0.532864
MSTRG.581	MSTRG.581.1	1107	ssl:SS1G_08047	34.11	hypothetical protein	-	-	-	gi|517319635|emb|CCT70448.1|	39.62	uncharacterized protein FFUJ_06423 [Fusarium fujikuroi IMI 58289]	-	-	-	-	33	20	33	7	52	55	4.166	2.747	3.572	0.982	4.573	4.879	-0.612571	1.14885	0.475849	0.709348	0.5265	1.87023	0.461249	0.621111	1.05269	1.70993	0.201969	0.342612
MSTRG.582	rna478-EQL03794.1	1269	afv:AFLA_095060	64.8	tyrosinase, putative	-	-	-	gi|531867019|gb|EQL03794.1|	97.24	tyrosinase [Ophiocordyceps sinensis CO18]	-	-	-	GO:0016491,GO:0046872,GO:0055114	1	0	0	0	0	0	0.124	0	0	0	0	0	-	-	-	-	-	-	-	-	-	-	-	-
MSTRG.583	rna479-EQL03795.1	367	aor:AOR_1_922094	67.9	AO090113000024; hypothetical protein	-	-	-	gi|531867020|gb|EQL03795.1|	100	hypothetical protein OCS_00480 [Ophiocordyceps sinensis CO18]	-	-	-	-	9	5	1	0	10	1	9.337	5.807	0.844	0	7.163	0.728	-3.63873	-0.943821	0.0194986	0.0915134	-0.82266	-0.415872	0.5268	0.678858	2.79981	-1.20535	0.133081	0.25297
MSTRG.584	rna480-EQL03796.1	1632	fgr:FG03675.1	64.35	hypothetical protein	-	-	-	gi|531867021|gb|EQL03796.1|	100	Major facilitator superfamily domain, general substrate transporter [Ophiocordyceps sinensis CO18]	sp|Q6CD56|ATG22_YARLI	26.18	Autophagy-related protein 22 OS=Yarrowia lipolytica (strain CLIB 122 / E 150) GN=ATG22 PE=3 SV=1	-	506	516	163	43	615	454	40.386	44.824	11.17	3.825	34.22	25.467	-2.52699	4.82191	0.000116686	0.00197972	-0.435354	5.58853	0.330589	0.490068	2.00886	4.70321	0.00211361	0.0107015
MSTRG.585	MSTRG.585.1	1862	ncr:NCU05767	38.11	hypothetical protein	-	-	-	gi|531867022|gb|EQL03797.1|	99.7	PRO1A C6 Zink-finger protein [Ophiocordyceps sinensis CO18]	sp|P39001|UME6_YEAST	57.5	Transcriptional regulatory protein UME6 OS=Saccharomyces cerevisiae (strain ATCC 204508 / S288c) GN=UME6 PE=1 SV=2	GO:0000981,GO:0005634,GO:0006357,GO:0008270	109	117	262	104	430	133	7.531	8.779	15.697	8.131	21.156	6.511	0.505213	3.70283	0.432946	0.673107	0.810361	4.08899	0.194383	0.336108	0.223686	4.35043	0.749268	0.842897
MSTRG.586	rna482-EQL03798.1	1344	nfi:NFIA_114460	44.01	phosphatidylserine decarboxylase family protein; K01613 phosphatidylserine decarboxylase [EC:4.1.1.65]	At4g25970	27.32	[I] KOG2419 Phosphatidylserine decarboxylase	gi|531867023|gb|EQL03798.1|	100	phosphatidylserine decarboxylase family protein [Ophiocordyceps sinensis CO18]	sp|A4GNA8|PSD3_ARATH	27.32	Phosphatidylserine decarboxylase proenzyme 3 OS=Arabidopsis thaliana GN=PSD3 PE=1 SV=1	GO:0004609,GO:0006544,GO:0006563,GO:0006566,GO:0008654,GO:0046486	42	52	285	121	407	59	4.2	5.656	24.437	13.472	28.368	4.142	1.92082	3.43207	0.00452367	0.0327859	1.79518	3.53992	0.0274024	0.0778817	-0.204875	4.2905	0.800706	0.882118
MSTRG.587	rna483-EQL03799.1	933	plu:plu3986	42.9	hypothetical protein	Hs8393177	26.63	[H] KOG1270 Methyltransferases	gi|531867024|gb|EQL03799.1|	100	methyltransferase type 12 [Ophiocordyceps sinensis CO18]	sp|Q9NZJ6|COQ3_HUMAN	26.67	Hexaprenyldihydroxybenzoate methyltransferase, mitochondrial OS=Homo sapiens GN=COQ3 PE=1 SV=3	GO:0008168,GO:0032259	7	8	82	29	459	133	1.095	1.367	10.966	5.038	50.031	14.629	2.67188	1.49814	0.00210721	0.0183904	4.77778	3.57785	5.16533e-09	1.53644e-07	2.02189	3.8568	0.00810985	0.0305442
MSTRG.588	rna485-EQL03801.1	1170	afv:AFLA_135450	53.78	trichodiene synthase, putative; K12249 trichodiene synthase [EC:4.2.3.6]	-	-	-	gi|531867026|gb|EQL03801.1|	100	Terpenoid synthase [Ophiocordyceps sinensis CO18]	sp|O59947|TRI5_STACH	45.75	Trichodiene synthase OS=Stachybotrys chartarum GN=TRI5 PE=3 SV=1	GO:0016106,GO:0045482	21	28	143	28	17	26	2.484	3.599	14.454	3.679	1.394	2.159	1.55517	2.24961	0.0619138	0.202062	-0.68762	1.20647	0.372745	0.53126	-2.32695	2.37451	0.00693645	0.0270597
MSTRG.589	MSTRG.589.1	7177	pno:SNOG_13567	57.73	hypothetical protein; K01264 aminopeptidase Y [EC:3.4.11.15]	YBR286w	43.6	[OPR] KOG2195 Transferrin receptor and related proteins containing the protease-associated (PA) domain	gi|531867029|gb|EQL03804.1|	95.69	peptidase family M28 [Ophiocordyceps sinensis CO18]	sp|P37302|APE3_YEAST	43.6	Aminopeptidase Y OS=Saccharomyces cerevisiae (strain ATCC 204508 / S288c) GN=APE3 PE=1 SV=1	-	1707	1468	3113	1740	1390	1206	41.379	38.867	63.17	46.738	20.592	19.341	0.457	7.4627	0.368608	0.614464	-0.784869	7.07727	0.0551992	0.132117	-1.32996	7.46575	0.00980341	0.0353561
MSTRG.590	MSTRG.590.1	1148	-	-	-	-	-	-	gi|672375226|gb|KFG77569.1|	40.55	hypothetical protein MANI_016415 [Metarhizium anisopliae]	-	-	-	-	1027.58	379.76	1494.58	1256.25	2272.45	1625.42	131.217	52.851	163.376	178.342	202.198	145.893	0.869758	6.52562	0.114677	0.303963	0.995836	6.80456	0.0401785	0.103443	0.0321603	7.22292	0.950387	0.988153
MSTRG.591	MSTRG.591.1	2982	pno:SNOG_07745	50.93	hypothetical protein	-	-	-	gi|531867030|gb|EQL03805.1|	90.71	hypothetical protein OCS_00490 [Ophiocordyceps sinensis CO18]	-	-	-	-	1638.42	2915.24	2452.42	1296.75	633.55	748.58	133.588	270.349	138.633	96.759	22.052	27.353	-0.457483	7.54227	0.40017	0.644681	-2.23244	7.23568	3.10954e-06	4.08721e-05	-1.85991	6.95614	0.000260418	0.00206349
MSTRG.592	MSTRG.592.1	326	-	-	-	-	-	-	gi|531867031|gb|EQL03806.1|	100	Flavin-binding monooxygenase-like family protein [Ophiocordyceps sinensis CO18]	-	-	-	-	1	0	10	2	0	5	1.581	0	12.46	3.282	0	5.599	3.11199	-1.13636	0.0561401	0.189583	1.6548	-1.69348	0.50812	0.662582	-1.5775	-0.818732	0.271958	0.42445
MSTRG.593	rna490-EQL03806.1	1932	fgr:FG06539.1	53.06	hypothetical protein	CE10962	25.4	[Q] KOG1399 Flavin-containing monooxygenase	gi|531867031|gb|EQL03806.1|	73.11	Flavin-binding monooxygenase-like family protein [Ophiocordyceps sinensis CO18]	sp|P64746|Y916_MYCBO	28.35	Uncharacterized monooxygenase Mb0916 OS=Mycobacterium bovis (strain ATCC BAA-935 / AF2122/97) GN=Mb0916 PE=3 SV=1	GO:0004497	58	27	96	33	134	82	5.611	2.847	7.96	3.553	9.03	5.572	0.419183	2.26136	0.585591	0.790122	0.86273	2.71953	0.193202	0.334911	0.355854	2.93275	0.625751	0.745882
MSTRG.594	MSTRG.594.1	1752	fgr:FG06538.1	48.52	hypothetical protein	-	-	-	gi|531867032|gb|EQL03807.1|	88.72	flavin-binding monooxygenase-like protein [Ophiocordyceps sinensis CO18]	-	-	-	GO:0004497,GO:0055114	222	103	206	80	439	358	25.528	13.57	18.74	7.609	33.622	28.749	-0.356896	3.76431	0.598438	0.800077	0.815466	4.58804	0.128862	0.247445	1.08276	4.51825	0.0701127	0.15744
MSTRG.595	rna492-EQL03808.1	261	pan:PODANSg4780	56.94	hypothetical protein	-	-	-	gi|531867033|gb|EQL03808.1|	100	actin patch protein [Ophiocordyceps sinensis CO18]	-	-	-	-	40	34	45	36	35	54	80.139	77.959	69.785	73.661	48.014	76.777	0.0101014	1.86919	1	1	-0.224512	1.94957	0.748673	0.847098	-0.32621	2.02086	0.671468	0.784242
MSTRG.596	MSTRG.596.1	2612	fgr:FG06630.1	62.67	hypothetical protein	-	-	-	gi|531867034|gb|EQL03809.1|	100	actin patch protein [Ophiocordyceps sinensis CO18]	sp|P53933|APP1_YEAST	37.97	Phosphatidate phosphatase APP1 OS=Saccharomyces cerevisiae (strain ATCC 204508 / S288c) GN=APP1 PE=1 SV=1	GO:0000166,GO:0004386,GO:0008152	716	362	1068	958	1238	820	40.499	22.337	51.796	61.349	48.719	32.934	0.813865	6.11181	0.119987	0.311487	0.451687	6.0898	0.324967	0.483907	-0.454587	6.56362	0.366344	0.517702
MSTRG.597	MSTRG.597.1	8364	pan:PODANSg4781	77.7	hypothetical protein; K13181 ATP-dependent RNA helicase DDX27 [EC:3.6.4.13]	SPAC30D11.03	63.19	[A] KOG0338 ATP-dependent RNA helicase	gi|672382538|gb|KFG84662.1|	79.23	ATP-dependent RNA helicase drs-1 [Metarhizium anisopliae]	sp|A4QYM6|DRS1_MAGO7	80.13	ATP-dependent RNA helicase DRS1 OS=Magnaporthe oryzae (strain 70-15 / ATCC MYA-4617 / FGSC 8958) GN=DRS1 PE=3 SV=1	-	982	1104	1901	1990	546	527	47.352	58.168	80.472	110.69	19.089	18.139	0.800303	7.072	0.113873	0.30252	-1.46056	6.2667	0.000333027	0.00217288	-2.35113	6.98795	5.67862e-06	9.19279e-05
MSTRG.598	MSTRG.598.1	1935	fgr:FG06627.1	67.72	hypothetical protein; K10436 microtubule-associated protein, RP/EB family	SPAC18G6.15	35.61	[DZ] KOG3000 Microtubule-binding protein involved in cell cycle control	gi|531867036|gb|EQL03811.1|	94.71	Calponin-like actin-binding protein [Ophiocordyceps sinensis CO18]	sp|Q10113|MAL3_SCHPO	35.61	Microtubule integrity protein mal3 OS=Schizosaccharomyces pombe (strain 972 / ATCC 24843) GN=mal3 PE=1 SV=1	-	1095.38	1226.49	754.57	375.4	852.63	992.28	153.91	188.903	91.726	56.092	84.566	94.512	-1.21024	6.29016	0.0167745	0.0825668	-0.831594	6.61659	0.0379123	0.0992798	0.291586	6.02488	0.566534	0.69361
MSTRG.599	MSTRG.599.1	206	-	-	-	-	-	-	-	-	-	-	-	-	-	19.62	15.51	36.43	9.6	34.37	13.72	147.565	137.344	192.191	67.673	172.493	74.407	0.151624	0.970863	0.894609	0.978487	-0.080836	1.04106	0.928294	0.971514	-0.31407	1.17822	0.773431	0.860761
MSTRG.600	rna496-EQL03812.1	801	bfu:BC1G_10233	65.14	hypothetical protein ; K08502 regulator of vacuolar morphogenesis	-	-	-	gi|399171200|emb|CCE27830.1|	88.99	related to syntaxin [Claviceps purpurea 20.1]	-	-	-	GO:0035091	34	27	68	33	40	45	12.837	11.187	21.644	13.67	10.491	11.952	0.562269	1.89414	0.452465	0.691877	-0.0127125	1.78243	1	1	-0.663767	2.14486	0.364301	0.515684
MSTRG.601	MSTRG.601.1	3699	mgr:MGG_13058	67	hypothetical protein	-	-	-	gi|531867038|gb|EQL03813.1|	100	proline-rich protein RiP-15 [Ophiocordyceps sinensis CO18]	-	-	-	-	1319	537	548	247	577	532	104.526	43.444	40.227	19.743	29.721	26.16	-1.38083	5.8964	0.0170668	0.0834968	-1.21633	6.13941	0.010594	0.0369719	0.0732242	5.39446	0.895563	0.950719
MSTRG.602	MSTRG.602.1	1024	ssl:SS1G_07166	66.2	hypothetical protein	-	-	-	gi|632912265|gb|KDB12070.1|	74.26	reticulocyte-binding protein 2 like protein A [Villosiclava virens]	-	-	-	-	1112	721	278	141	373	457	154.656	109.326	33.074	21.791	36.145	44.676	-2.28487	5.68925	3.3927e-05	0.000772666	-1.62712	6.02195	0.000213166	0.00150673	0.56759	4.76105	0.314987	0.472937
MSTRG.603	MSTRG.603.1	2272	mgr:MGG_07382	49.05	MG07382.4; hypothetical protein; K06867	YOR034c	28.45	[R] KOG0509 Ankyrin repeat and DHHC-type Zn-finger domain containing proteins	gi|531867039|gb|EQL03814.1|	81.03	Palmitoyltransferase AKR1 [Ophiocordyceps sinensis CO18]	sp|Q7S3M5|AKR1_NEUCR	49.17	Palmitoyltransferase akr1 OS=Neurospora crassa (strain ATCC 24698 / 74-OR23-1A / CBS 708.71 / DSM 1257 / FGSC 987) GN=ptr-1 PE=3 SV=2	GO:0008270,GO:0012505,GO:0016021,GO:0019706,GO:0042967,GO:0043231,GO:0044444	446	415	511	229	425	472	30.744	30.313	29.679	17.558	20.019	22.307	-0.395087	5.15679	0.469284	0.70437	-0.43619	5.33912	0.328359	0.487754	-0.12854	5.19132	0.819352	0.895159
MSTRG.604	MSTRG.604.1	1407	fgr:FG10768.1	78.33	hypothetical protein	-	-	-	gi|594723830|gb|EXV06716.1|	91.67	Golgi to plasma membrane transport vesicle coat protein [Metarhizium robertsii]	-	-	-	-	280	524	759	1444	583	826	28.508	60.589	69.599	169.845	42.32	63.912	1.39979	6.11837	0.0194336	0.0912902	0.29567	5.61695	0.550872	0.695043	-1.19599	6.49161	0.0356038	0.0951907
MSTRG.605	rna499-EQL03772.1	219	fgr:FG10768.1	69.57	hypothetical protein	-	-	-	gi|531866996|gb|EQL03772.1|	100	hypothetical protein OCS_00500 [Ophiocordyceps sinensis CO18]	-	-	-	-	1	10	24	52	20	21	4.979	58.131	86.15	248.659	66.904	74.706	2.70207	1.12337	0.014224	0.0736378	1.35306	0.370246	0.204909	0.347732	-1.43945	1.62824	0.0916388	0.192097
MSTRG.606	MSTRG.606.1	4701	mgr:MGG_00908	97.2	MG00908.4; hypothetical protein; K03063 26S proteasome regulatory subunit T3	YDR394w	84.78	[O] KOG0727 26S proteasome regulatory complex, ATPase RPT3	gi|629717827|ref|XP_007820644.1|	77.8	26S protease regulatory subunit 6B [Metarhizium anisopliae ARSEF 23]	sp|P78578|PRS6B_ASPNG	92.57	26S protease regulatory subunit 6B homolog OS=Aspergillus niger GN=tbpA PE=3 SV=1	GO:0005524,GO:0005737,GO:0006508,GO:0008233,GO:0030163	2485	3235	1805	1684	3045	4434	103.984	104.247	59.997	53.741	60.679	88.975	-0.827196	7.71985	0.110469	0.295945	-0.116919	8.22043	0.796057	0.881828	0.619915	7.90319	0.228817	0.374868
MSTRG.607	MSTRG.607.1	361	-	-	-	-	-	-	-	-	-	-	-	-	-	10	16	30	18	14	22	7.316	12.981	18.119	14.193	7.088	11.338	0.722891	0.857639	0.388927	0.635144	-0.0359567	0.6519	1	1	-0.847002	1.08333	0.294045	0.449723
MSTRG.608	MSTRG.608.1	1050	fgr:FG10778.1	60.12	hypothetical protein; K11561 kinetochor protein Mis14/NSL1	-	-	-	gi|46138527|ref|XP_390954.1|	60.12	hypothetical protein FG10778.1 [Fusarium graminearum PH-1]	-	-	-	-	12.45	15.73	58.91	67.6	27.98	53.22	1.806	2.483	7.292	10.869	2.822	5.414	2.07793	1.86506	0.00725904	0.0456613	1.0263	1.33074	0.188161	0.328911	-1.14523	2.37693	0.127599	0.245241
MSTRG.609	MSTRG.609.1	2245	fgr:FG10779.1	78.1	hypothetical protein	SPAC3H8.10	63.47	[I] KOG1471 Phosphatidylinositol transfer protein SEC14 and related proteins	gi|531866998|gb|EQL03774.1|	99.53	Sec14 cytosolic factor [Ophiocordyceps sinensis CO18]	sp|P53989|SEC14_CANGA	61.4	SEC14 cytosolic factor OS=Candida glabrata (strain ATCC 2001 / CBS 138 / JCM 3761 / NBRC 0622 / NRRL Y-65) GN=SEC14 PE=3 SV=1	-	2338.55	2369.27	1128.09	686.4	2388.02	2315.78	223.346	225.123	74.563	53.856	149.486	128.693	-1.52648	7.2184	0.00284222	0.0229366	-0.499867	7.76126	0.238521	0.387455	0.938623	7.11702	0.0600749	0.140149
MSTRG.610	rna508-EQL03781.1	1311	ncr:NCU10776	93.05	DNA-repair protein rad2; K04799 flap endonuclease-1 [EC:3.-.-.-]	SPAC3G6.06c	74.21	[L] KOG2519 5'-3' exonuclease	gi|358394482|gb|EHK43875.1|	94.71	hypothetical protein TRIATDRAFT_300264 [Trichoderma atroviride IMI 206040]	sp|C7Z125|FEN1_NECH7	93.12	Flap endonuclease 1 OS=Nectria haematococca (strain 77-13-4 / ATCC MYA-4622 / FGSC 9596 / MPVI) GN=FEN1 PE=3 SV=1	GO:0000287,GO:0000737,GO:0003677,GO:0005654,GO:0005730,GO:0005739,GO:0006284,GO:0008409,GO:0017108,GO:0043137	943	791	1226	1118	1640	1423	108.93	99.543	121.33	143.675	132.024	115.538	0.32882	6.51812	0.498093	0.72819	0.327046	6.71747	0.408458	0.568688	-0.0925483	6.93921	0.849689	0.917281
MSTRG.611	rna502-EQL03775.1	1320	fgr:FG10780.1	68.53	hypothetical protein	Hs8923584	29.33	[S] KOG2861 Uncharacterized conserved protein	gi|531866999|gb|EQL03775.1|	100	YagE family protein [Ophiocordyceps sinensis CO18]	sp|Q9NWS8|RMND1_HUMAN	29.1	Required for meiotic nuclear division protein 1 homolog OS=Homo sapiens GN=RMND1 PE=1 SV=2	-	285	325	599	551	329	470	29.118	36.158	52.464	62.656	23.422	33.742	0.802088	5.30441	0.128315	0.325171	-0.110454	4.99744	0.822098	0.900294	-1.00355	5.54446	0.0620275	0.143629
MSTRG.612	MSTRG.612.1	9087	fgr:FG10791.1	88.44	hypothetical protein; K12614 ATP-dependent RNA helicase DDX6/DHH1 [EC:3.6.4.13]	SPBC776.09	80.35	[A] KOG0326 ATP-dependent RNA helicase	gi|531867002|gb|EQL03778.1|	99.39	Nup37p-like protein [Ophiocordyceps sinensis CO18]	sp|Q4HW67|DHH1_GIBZE	88.44	ATP-dependent RNA helicase DHH1 OS=Gibberella zeae (strain PH-1 / ATCC MYA-4620 / FGSC 9075 / NRRL 31084) GN=DHH1 PE=3 SV=1	-	9304	10059.1	10277.1	9869.25	7115.91	7496.63	539.917	633.807	502.095	658.174	308.193	314.33	-0.0494916	9.80437	0.924748	0.995608	-0.906178	9.64784	0.0412186	0.10557	-0.94704	9.69482	0.0690056	0.155723
MSTRG.613	MSTRG.613.1	3481	fgr:FG10791.1	88.44	hypothetical protein; K12614 ATP-dependent RNA helicase DDX6/DHH1 [EC:3.6.4.13]	SPBC776.09	80.35	[A] KOG0326 ATP-dependent RNA helicase	gi|672376646|gb|KFG78933.1|	90.83	ATP-dependent RNA helicase DHH1 [Metarhizium anisopliae]	sp|Q4HW67|DHH1_GIBZE	88.44	ATP-dependent RNA helicase DHH1 OS=Gibberella zeae (strain PH-1 / ATCC MYA-4620 / FGSC 9075 / NRRL 31084) GN=DHH1 PE=3 SV=1	GO:0003676,GO:0005524,GO:0006200,GO:0008026	975	1146.85	532.92	352.75	78.09	48.37	33.894	43.332	15.948	13.702	1.892	1.185	-1.40551	6.10627	0.00509129	0.0355409	-4.57589	5.90413	1.06251e-18	1.77472e-16	-3.25649	4.6951	1.63199e-07	4.9463e-06
MSTRG.614	rna512-EQL03785.1	1764	fgr:FG10801.1	38.61	hypothetical protein	-	-	-	gi|531867009|gb|EQL03785.1|	99.49	hypothetical protein OCS_00513 [Ophiocordyceps sinensis CO18]	-	-	-	-	264	136	151	110	188	216	33.115	18.587	16.217	15.343	16.433	19.043	-0.732931	3.9109	0.238058	0.480213	-0.46425	4.21169	0.390578	0.550715	0.175699	3.90073	0.774512	0.861525
MSTRG.615	MSTRG.615.1	892	-	-	-	-	-	-	-	-	-	-	-	-	-	3690	2599	844	166	1771	2899	670.445	515.439	130.849	33.444	224.076	370.335	-2.87094	7.38218	2.08288e-05	0.000508474	-0.91447	8.01048	0.0460793	0.114539	1.86944	6.85131	0.0035358	0.0160612
MSTRG.616	MSTRG.616.1	2177	fgr:FG10925.1	73.71	hypothetical protein; K00290 saccharopine dehydrogenase (NAD+, L-lysine forming) [EC:1.5.1.7]	SPAC227.18	52.38	[E] KOG0172 Lysine-ketoglutarate reductase/saccharopine dehydrogenase	gi|531867006|gb|EQL03782.1|	97.28	Alanine dehydrogenase/PNT [Ophiocordyceps sinensis CO18]	sp|Q870G1|LYS1_EMENI	53.57	Saccharopine dehydrogenase [NAD(+), L-lysine-forming] OS=Emericella nidulans (strain FGSC A4 / ATCC 38163 / CBS 112.46 / NRRL 194 / M139) GN=lysA PE=3 SV=2	GO:0008652	264.81	334.04	414.43	152.08	175.19	358.75	21.96	25.761	24.956	15.353	11.802	15.331	-0.28236	4.69295	0.634358	0.826216	-0.666357	4.7335	0.219556	0.367348	-0.470835	4.63597	0.460465	0.609115
MSTRG.617	MSTRG.617.1	3801	fgr:FG10781.1	49.82	hypothetical protein	-	-	-	gi|531867007|gb|EQL03783.1|	93.54	hypothetical protein OCS_00511 [Ophiocordyceps sinensis CO18]	-	-	-	-	611.19	556.96	1435.57	1926.92	606.81	626.25	20.097	19.828	40.561	70.881	13.919	14.559	1.45579	6.68036	0.00474419	0.0338197	-0.417003	5.78515	0.330111	0.489552	-1.96574	6.87397	0.000175627	0.00150295
MSTRG.618	MSTRG.618.1	2287	fgr:FG10782.1	63.95	hypothetical protein; K01381 saccharopepsin [EC:3.4.23.25]	YPL154c	57.8	[O] KOG1339 Aspartyl protease	gi|531867008|gb|EQL03784.1|	90	Peptidase A1 [Ophiocordyceps sinensis CO18]	sp|Q01294|CARP_NEUCR	61.63	Vacuolar protease A OS=Neurospora crassa (strain ATCC 24698 / 74-OR23-1A / CBS 708.71 / DSM 1257 / FGSC 987) GN=pep-4 PE=3 SV=2	GO:0004190,GO:0006508	5756	3997	2097	802	3181	3425	450.813	336.732	139.635	71.247	172.667	168.297	-1.93472	8.16475	0.000673141	0.00764033	-1.04903	8.59756	0.0179752	0.0560151	0.797419	7.65637	0.136064	0.256983
MSTRG.619	MSTRG.619.1	1009	-	-	-	-	-	-	-	-	-	-	-	-	-	33	20	18	15	45	72	6.774	3.637	2.551	2.655	5.669	8.056	-0.789616	1.08511	0.337657	0.587137	0.65725	1.94641	0.355376	0.514031	1.35482	1.74853	0.0804202	0.174272
MSTRG.620	MSTRG.620.1	4761	fgr:FG10799.1	75.54	hypothetical protein; K14007 protein transport protein SEC24	SPBC4.03c	42.27	[U] KOG1984 Vesicle coat complex COPII, subunit SFB3	gi|531867010|gb|EQL03786.1|	93.35	Sec23/Sec24 family protein [Ophiocordyceps sinensis CO18]	sp|Q9USS7|YNB3_SCHPO	42.27	Uncharacterized protein C4.03c OS=Schizosaccharomyces pombe (strain 972 / ATCC 24843) GN=SPBC4.03c PE=2 SV=1	GO:0015031,GO:0046907	3476	2660	5119	2981	2343	2319	103.499	80.254	134.95	103.134	50.504	47.712	0.252199	8.2949	0.62593	0.820122	-0.886606	7.9871	0.039118	0.101694	-1.22828	8.23814	0.0168362	0.0533546
MSTRG.621	rna514-EQL03787.1	825	fgr:FG10798.1	71.53	hypothetical protein	-	-	-	gi|531867011|gb|EQL03787.1|	100	hypothetical protein OCS_00515 [Ophiocordyceps sinensis CO18]	-	-	-	-	204.64	75.63	145	46	618.31	576	37.597	15.175	22.73	9.375	79.113	74.416	-0.739916	3.39965	0.312929	0.566497	1.61411	4.9291	0.00360495	0.0156618	2.26297	4.81531	0.000284152	0.00221614
MSTRG.622	MSTRG.622.1	6092	fgr:FG10797.1	60.43	hypothetical protein; K01893 asparaginyl-tRNA synthetase [EC:6.1.1.22]	SPBC1198.10c	42.45	[J] KOG0554 Asparaginyl-tRNA synthetase (mitochondrial)	gi|531867012|gb|EQL03788.1|	99.53	Aminoacyl-tRNA synthetase, class II (D/K/N)-like protein [Ophiocordyceps sinensis CO18]	sp|Q9P6I0|SYNM_SCHPO	42.45	Asparagine--tRNA ligase, mitochondrial OS=Schizosaccharomyces pombe (strain 972 / ATCC 24843) GN=slm5 PE=3 SV=1	-	622.51	462.54	546	383.83	1355.03	911.04	16.71	12.253	13.916	11.8	24.011	13.663	-0.352735	5.50353	0.495083	0.725454	0.569331	6.18012	0.177696	0.314414	0.832991	6.10186	0.102065	0.20796
MSTRG.623	MSTRG.623.1	1743	-	-	-	-	-	-	-	-	-	-	-	-	-	12.49	2.46	16	9.17	76.97	83.96	1.276	0.238	1.392	0.972	5.453	5.994	0.699168	0.0475667	0.52531	0.752624	3.03461	1.8852	0.000405702	0.00257585	2.2416	1.99904	0.00347663	0.0158519
MSTRG.624	MSTRG.624.1	202	-	-	-	-	-	-	-	-	-	-	-	-	-	0	0.95	3.83	0	22.67	27.92	0	9.745	23.166	0	131.343	175.791	1.5568	-1.80473	0.701191	0.867639	4.90733	0.308012	0.000160412	0.00118476	3.22006	0.384719	0.00283061	0.0135578
MSTRG.625	MSTRG.625.1	5988	-	-	-	-	-	-	-	-	-	-	-	-	-	18.23	8.09	39.12	11.82	622.15	359.16	0.361	0.226	0.742	0.282	9.121	5.142	0.780527	0.873348	0.406006	0.649202	4.74106	4.29753	1.45632e-12	9.19259e-11	3.87082	4.35876	6.36919e-08	2.29354e-06
MSTRG.626	MSTRG.626.1	4843	-	-	-	-	-	-	-	-	-	-	-	-	-	16.77	9.96	37.05	22.18	225.18	476.92	0.418	0.288	0.816	0.627	4.025	8.547	0.981558	1.04317	0.236232	0.478067	4.20712	3.85174	1.56743e-09	5.30142e-08	3.13216	3.9444	7.85572e-06	0.000120216
MSTRG.627	MSTRG.627.1	2370	pan:PODANSg1717	85.71	hypothetical protein	SPAC31G5.11	71.79	[TG] KOG4476 Gluconate transport-inducing protein	gi|358394474|gb|EHK43867.1|	85.71	hypothetical protein TRIATDRAFT_319207 [Trichoderma atroviride IMI 206040]	sp|Q10294|PAC2_SCHPO	71.79	cAMP-independent regulatory protein pac2 OS=Schizosaccharomyces pombe (strain 972 / ATCC 24843) GN=pac2 PE=2 SV=1	-	112	113	177	84	446	197	33.69	33.511	41.693	23.578	97.48	43.869	0.0416785	3.44463	0.954121	1	1.01168	4.21142	0.0755184	0.166715	0.886042	4.27577	0.164776	0.295265
MSTRG.628	rna523-EQL03755.1	927	fgr:FG10078.1	37.66	hypothetical protein	-	-	-	gi|531866978|gb|EQL03755.1|	90.26	hypothetical protein OCS_00524 [Ophiocordyceps sinensis CO18]	-	-	-	-	688	632	605	294	967	772	120.028	120.325	90.093	56.887	117.482	94.688	-0.723194	5.63816	0.165431	0.38463	-0.0991313	6.10609	0.81066	0.892359	0.537405	5.83419	0.30214	0.45894
MSTRG.629	MSTRG.629.1	444	-	-	-	-	-	-	-	-	-	-	-	-	-	133	204	370	537	199	122	63.441	107.131	147.947	279.783	65.891	40.973	1.35313	4.83148	0.0252807	0.110592	-0.582343	3.94827	0.307035	0.468976	-2.02411	4.98278	0.000930017	0.00561816
MSTRG.630	MSTRG.630.1	1465	fgr:FG10080.1	90.7	hypothetical protein; K01698 porphobilinogen synthase [EC:4.2.1.24]	YGL040c	65.45	[H] KOG2794 Delta-aminolevulinic acid dehydratase	gi|531866979|gb|EQL03756.1|	100	Tetrapyrrole biosynthesis, porphobilinogen synthase [Ophiocordyceps sinensis CO18]	sp|O42768|HEM2_CANGA	64.69	Delta-aminolevulinic acid dehydratase OS=Candida glabrata (strain ATCC 2001 / CBS 138 / JCM 3761 / NBRC 0622 / NRRL Y-65) GN=HEM2 PE=3 SV=1	GO:0004655,GO:0006779,GO:0015994,GO:0046872	805	1188	1854	2300	990	739	79.699	126.47	163.784	265.621	74.639	50.775	0.970943	7.12317	0.0705716	0.221035	-0.715855	6.44776	0.0883298	0.186691	-1.77547	7.21139	0.00106488	0.00626357
MSTRG.631	rna516-EQL03748.1	1105	fgr:FG10069.1	74.18	hypothetical protein	SPAC18B11.09c	38.62	[E] KOG4750 Serine O-acetyltransferase	gi|531866971|gb|EQL03748.1|	89.56	nodulation protein L [Ophiocordyceps sinensis CO18]	sp|P37515|MAA_BACSU	36.7	Probable maltose O-acetyltransferase OS=Bacillus subtilis (strain 168) GN=maa PE=3 SV=1	GO:0000981,GO:0005634,GO:0006357,GO:0008270,GO:0016407,GO:0042967	67	48	133	88	109	141	12.137	9.494	20.55	17.673	13.744	17.955	0.806845	2.9193	0.222026	0.462579	0.631672	3.01091	0.287865	0.447438	-0.266505	3.43845	0.682157	0.793499
MSTRG.632	MSTRG.632.1	3697	fgr:FG10071.1	47.28	hypothetical protein	At1g05670_2	29.05	[R] KOG4197 FOG: PPR repeat	gi|531866972|gb|EQL03749.1|	100	pentatricopeptide repeat protein [Ophiocordyceps sinensis CO18]	sp|Q0WVK7|PPR12_ARATH	29.05	Pentatricopeptide repeat-containing protein At1g05670, mitochondrial OS=Arabidopsis thaliana GN=At1g05670 PE=2 SV=1	-	777	915	933	707	441	734	25.697	32.985	26.96	26.128	10.175	17.103	-0.177556	6.23145	0.715843	0.876971	-1.02598	6.09585	0.0210237	0.0636867	-0.938736	6.05677	0.0698916	0.157079
MSTRG.633	MSTRG.633.1	2015	fgr:FG10072.1	69.43	hypothetical protein; K12871 coiled-coil domain-containing protein 12	SPCP1E11.07c	33.91	[S] KOG3407 Uncharacterized conserved protein	gi|531866973|gb|EQL03750.1|	100	mRNA splicing factor, Cwf18 [Ophiocordyceps sinensis CO18]	sp|Q9UU80|CWF18_SCHPO	33.91	Pre-mRNA-splicing factor cwf18 OS=Schizosaccharomyces pombe (strain 972 / ATCC 24843) GN=cwf18 PE=1 SV=1	-	277.39	363.88	204.44	154.76	431.02	425.64	24.5	37.261	15.187	11.967	34.361	29.995	-0.97059	4.52181	0.0883991	0.255848	-0.0869239	5.08394	0.856861	0.922306	0.795959	4.71996	0.149637	0.275141
MSTRG.634	MSTRG.634.1	2381	fgr:FG10073.1	89.13	hypothetical protein	-	-	-	gi|477528047|gb|ENH79837.1|	69.57	hypothetical protein Cob_10959 [Colletotrichum orbiculare MAFF 240422]	-	-	-	-	395.67	390.01	351.64	400.19	456.65	539.06	21.169	22.688	16.171	23.892	17.031	20.263	-0.152095	5.1371	0.778882	0.91364	-0.155053	5.33595	0.731649	0.834666	-0.0950742	5.3247	0.861404	0.926155
MSTRG.635	MSTRG.635.1	3742	fgr:FG10074.1	65.87	hypothetical protein	-	-	-	gi|531866974|gb|EQL03751.1|	100	R3H domain-containing protein [Ophiocordyceps sinensis CO18]	-	-	-	-	2343.94	2800.11	3005.92	2780.06	1701.32	1679.3	87.557	114.418	96.569	115.561	44.163	44.106	0.0568035	7.94836	0.912262	0.988731	-1.10922	7.67164	0.0103465	0.0363191	-1.25536	7.79351	0.0133703	0.044599
MSTRG.636	rna520-EQL03752.1	1135	fgr:FG10075.1	79.06	hypothetical protein; K03249 translation initiation factor 3 subunit F	SPBC4C3.07	45.82	[J] KOG2975 Translation initiation factor 3, subunit f (eIF-3f)	gi|531866975|gb|EQL03752.1|	100	eukaryotic translation initiation factor 3 subunit F [Ophiocordyceps sinensis CO18]	sp|A4R0E5|EIF3F_MAGO7	74.39	Eukaryotic translation initiation factor 3 subunit F OS=Magnaporthe oryzae (strain 70-15 / ATCC MYA-4617 / FGSC 8958) GN=MGG_10653 PE=3 SV=1	GO:0001731,GO:0003743,GO:0005840,GO:0005852,GO:0006446,GO:0016282,GO:0033290	1551	1516	717	424	697	647	203.306	216.583	80.435	61.778	63.659	59.612	-1.57868	6.58684	0.00135868	0.0132327	-1.68793	6.76076	2.8407e-05	0.000270539	-0.197084	5.80814	0.698861	0.805203
MSTRG.637	MSTRG.637.1	2911	fgr:FG10076.1	81.19	hypothetical protein; K14774 U3 small nucleolar RNA-associated protein 25	SPCC1827.01c	47.24	[S] KOG2340 Uncharacterized conserved protein	gi|531866976|gb|EQL03753.1|	96.04	DUF1253 domain-containing protein [Ophiocordyceps sinensis CO18]	sp|C7YRJ1|UTP25_NECH7	82.11	U3 small nucleolar RNA-associated protein 25 OS=Nectria haematococca (strain 77-13-4 / ATCC MYA-4622 / FGSC 9596 / MPVI) GN=UTP25 PE=3 SV=1	GO:0005730,GO:0006364,GO:0030529	505.24	522.3	820.91	730.5	364.59	394.57	28.203	29.975	37.694	43.655	13.91	14.813	0.481159	5.85588	0.337996	0.587325	-0.932709	5.40501	0.0371435	0.0975959	-1.50418	5.82324	0.00352634	0.0160383
MSTRG.638	MSTRG.638.1	1013	fgr:FG10077.1	60.25	hypothetical protein	SPBC1271.13	41.45	[J] KOG3280 Mitochondrial/chloroplast ribosomal protein L17	gi|531866977|gb|EQL03754.1|	91.57	mitochondrial ribosomal protein YmL8 [Ophiocordyceps sinensis CO18]	sp|O94345|RM08_SCHPO	41.45	54S ribosomal protein L8, mitochondrial OS=Schizosaccharomyces pombe (strain 972 / ATCC 24843) GN=mrpl8 PE=3 SV=1	GO:0003735,GO:0005840,GO:0006412,GO:0042254	418.76	447.7	346.09	247.5	718.41	794.43	82.623	95.756	59.097	54.013	100.277	109.501	-0.681031	5.05398	0.200051	0.432523	0.302849	5.71377	0.485862	0.643401	0.894861	5.49935	0.0882548	0.186763
MSTRG.639	MSTRG.639.1	267	-	-	-	-	-	-	-	-	-	-	-	-	-	47	32	14	13	76	28	85.705	66.584	19.9	24.352	95.007	36.208	-1.64458	1.37867	0.0361238	0.141675	-0.0956507	2.09446	0.911218	0.959656	1.46151	1.56093	0.0882272	0.18674
MSTRG.640	rna526-EQL03758.1	1119	bfu:BC1G_10826	32.79	hypothetical protein	SPAC1039.03	28.92	[V] KOG1515 Arylacetamide deacetylase	gi|531866981|gb|EQL03758.1|	100	alpha/beta hydrolase fold-3 [Ophiocordyceps sinensis CO18]	sp|Q01109|BAH_STRHY	31.37	Acetyl-hydrolase OS=Streptomyces hygroscopicus GN=bah PE=3 SV=3	GO:0008152,GO:0016787	1195	654	2761	248	1392	623	148.92	88.82	294.605	34.364	120.877	54.575	0.437605	6.66242	0.565206	0.774585	-0.361034	6.45598	0.446201	0.605854	-0.880047	6.79327	0.260224	0.410245
MSTRG.641	MSTRG.641.1	2023	-	-	-	-	-	-	gi|531866982|gb|EQL03759.1|	100	hypothetical protein OCS_00528 [Ophiocordyceps sinensis CO18]	-	-	-	-	371.56	320.69	628.26	111.08	442.84	232.18	23.981	22.512	34.837	7.995	19.928	10.531	-0.15077	4.95393	0.824635	0.939856	-0.535041	4.984	0.294254	0.454764	-0.465458	4.96687	0.509132	0.651969
MSTRG.642	MSTRG.642.1	1212	-	-	-	-	-	-	-	-	-	-	-	-	-	82.44	117.31	35.74	20.92	124.16	61.82	9.326	14.461	3.46	2.634	9.785	4.914	-1.95741	2.60006	0.00604081	0.0403451	-0.608064	3.18595	0.332387	0.491852	1.26697	2.40626	0.0916605	0.192097
MSTRG.643	MSTRG.643.1	4197	fgr:FG10081.1	60.81	hypothetical protein	-	-	-	gi|531866980|gb|EQL03757.1|	100	Acyltransferase 3 [Ophiocordyceps sinensis CO18]	-	-	-	-	292.32	150.92	734.19	224.92	1482.48	536.43	19.498	9.933	39.197	16.377	72.183	22.378	0.918202	4.90225	0.144775	0.352053	1.70214	5.65597	0.00250163	0.0115871	0.699069	5.98346	0.266053	0.416965
MSTRG.644	MSTRG.644.1	1404	fgr:FG10081.1	62.08	hypothetical protein	-	-	-	gi|531866980|gb|EQL03757.1|	100	Acyltransferase 3 [Ophiocordyceps sinensis CO18]	-	-	-	GO:0008152,GO:0016747	136.68	109.08	469.81	215.08	489.52	513.57	21.034	18.261	60.322	33.821	51.458	51.732	1.3052	4.33256	0.0281414	0.119501	1.53683	4.70101	0.00209934	0.00997484	0.143252	5.21835	0.796104	0.878337
MSTRG.645	MSTRG.645.2	1570	pan:PODANSg7809	60	hypothetical protein	SPBC106.07c	49.06	[S] KOG4526 Predicted membrane protein	gi|531866985|gb|EQL03762.1|	85.02	peptide alpha-N-acetyltransferase [Ophiocordyceps sinensis CO18]	sp|Q9URV4|YBL7_SCHPO	49.06	Uncharacterized protein C106.07c OS=Schizosaccharomyces pombe (strain 972 / ATCC 24843) GN=SPBC106.07c PE=4 SV=1	GO:0008152,GO:0016740	752	633	646	631	664	672	73.647	67.499	54.384	69.01	45.383	46.352	-0.216452	5.91745	0.663977	0.847686	-0.544874	5.97465	0.18764	0.328519	-0.420088	5.92269	0.401243	0.551798
MSTRG.646	rna528-EQL03760.1	271	-	-	-	-	-	-	-	-	-	-	-	-	-	31	22	13	25	40	15	154.181	127.888	46.665	119.543	133.808	53.355	-0.522593	1.18383	0.538457	0.764471	-0.438113	1.39706	0.578218	0.713245	-0.00873686	1.2071	1	1
MSTRG.647	MSTRG.647.1	3321	fgr:FG09971.1	31.94	hypothetical protein	-	-	-	gi|531866984|gb|EQL03761.1|	97.07	hypothetical protein OCS_00530 [Ophiocordyceps sinensis CO18]	-	-	-	-	724	745	1215	957	3596	1960	28.045	31.455	43.966	41.722	101.174	53.882	0.438619	6.3462	0.366107	0.611187	1.41682	7.18693	0.00196595	0.00947275	0.891067	7.37235	0.0934994	0.194913
MSTRG.648	MSTRG.648.1	1713	-	-	-	-	-	-	-	-	-	-	-	-	-	18	8	19.84	0	260.69	589.84	1.389	0.677	1.317	0	13.761	31.39	-0.640926	0.22981	0.635396	0.82726	4.54404	4.10993	2.06063e-10	8.41064e-09	5.08534	4.10592	1.22561e-06	2.60674e-05
MSTRG.649	MSTRG.649.1	3125	-	-	-	-	-	-	-	-	-	-	-	-	-	0	0	7.49	3	42.54	87.73	0	0	0.334	0.261	2.199	3.94	5.26454	-1.34105	0.0228334	0.1026	8.81368	1.46996	8.18406e-09	2.30754e-07	3.25934	1.59961	0.00041676	0.00302748
MSTRG.650	MSTRG.650.1	1193	-	-	-	-	-	-	-	-	-	-	-	-	-	8	6	26.67	16	103.77	127.43	1.163	0.953	3.331	2.592	10.557	12.988	1.45908	0.508529	0.110151	0.29547	3.53367	2.33629	2.14106e-06	2.97637e-05	1.98282	2.54232	0.00604337	0.0243094
MSTRG.651	MSTRG.651.1	2133	fgr:FG09964.1	66.89	hypothetical protein	At4g30490	30.43	[R] KOG2383 Predicted ATPase	gi|629689837|ref|XP_007810210.1|	67.23	mitochondrial ATPase (Afg1) [Metarhizium acridum CQMa 102]	sp|Q3V384|LACE1_MOUSE	27.42	Lactation elevated protein 1 OS=Mus musculus GN=Lace1 PE=2 SV=1	GO:0005524	683	460	717	275	386	318	41.707	30.564	37.713	18.875	16.467	13.681	-0.387342	5.55963	0.484453	0.716478	-1.18658	5.46419	0.00989067	0.0349896	-0.886583	5.28497	0.118729	0.232827
MSTRG.652	MSTRG.652.1	531	fgr:FG09963.1	81.54	hypothetical protein	-	-	-	gi|302912852|ref|XP_003050791.1|	83.08	predicted protein [Nectria haematococca mpVI 77-13-4]	-	-	-	GO:0005622,GO:0006888	90	95	154	100	246	312	31.466	36.434	45.478	38.43	59.783	76.751	0.312352	3.30966	0.63083	0.823711	1.09377	3.98878	0.0403867	0.103831	0.69213	4.14524	0.237651	0.382689
MSTRG.653	MSTRG.653.1	4874	fgr:FG09968.1	58.19	hypothetical protein	-	-	-	gi|531866987|gb|EQL03764.1|	100	MARVEL-like domain protein [Ophiocordyceps sinensis CO18]	sp|Q12207|NCE2_YEAST	32.14	Non-classical export protein 2 OS=Saccharomyces cerevisiae (strain ATCC 204508 / S288c) GN=NCE102 PE=1 SV=1	-	3336	3463	3164	3997	5213	8058	333.394	268.831	261.058	449.826	329.631	484.294	-0.00367205	8.31672	0.994849	1	0.468067	8.77314	0.302438	0.464057	0.378304	8.8302	0.488257	0.633889
MSTRG.654	MSTRG.654.1	841	fgr:FG09967.1	83.33	hypothetical protein	-	-	-	gi|531866988|gb|EQL03765.1|	100	hypothetical protein OCS_00534 [Ophiocordyceps sinensis CO18]	-	-	-	-	289	274	158	131	610	415	59.647	60.413	27.517	29.201	86.525	59.085	-1.08018	4.29281	0.0592263	0.196219	0.365658	5.12518	0.441509	0.600685	1.35738	4.79691	0.0171285	0.0540297
MSTRG.655	MSTRG.655.1	2498	fgr:FG09966.1	88.33	hypothetical protein; K03238 translation initiation factor 2 subunit 2	SPAC6B12.17c	65.91	[J] KOG2768 Translation initiation factor 2, beta subunit (eIF-2beta)	gi|531866989|gb|EQL03766.1|	99.4	eukaryotic translation initiation factor 2 beta subunit [Ophiocordyceps sinensis CO18]	sp|P56329|IF2B_SCHPO	65.91	Probable eukaryotic translation initiation factor 2 subunit beta OS=Schizosaccharomyces pombe (strain 972 / ATCC 24843) GN=tif212 PE=1 SV=2	-	2689.25	3831.6	3217.01	3446.38	4999.43	5551.51	261.045	410.941	276.319	396.347	369.379	356.189	-0.0711488	8.23067	0.893686	0.977783	0.18635	8.56544	0.678823	0.797036	0.167942	8.59406	0.746185	0.84108
MSTRG.656	MSTRG.656.1	412	-	-	-	-	-	-	-	-	-	-	-	-	-	0	0	0	2.08	4.17	0	0	0	0	2.007	2.59	0	3.19255	-2.14889	0.559456	0.770075	3.86939	-1.91998	0.34274	0.500591	0.403223	-1.66651	1	1
MSTRG.657	MSTRG.657.1	5147	fgr:FG09965.1	64.57	hypothetical protein; K14300 nuclear pore complex protein Nup133	YKR082w	21.65	[YU] KOG4121 Nuclear pore complex, Nup133 component (sc Nup133)	gi|531866990|gb|EQL03767.1|	98.16	nuclear pore complex subunit [Ophiocordyceps sinensis CO18]	sp|P36161|NU133_YEAST	21.65	Nucleoporin NUP133 OS=Saccharomyces cerevisiae (strain ATCC 204508 / S288c) GN=NUP133 PE=1 SV=1	-	1681.75	1785.4	4121.99	3005.54	897.4	769.49	42.452	47.47	94.444	89.694	16.998	13.225	0.905802	7.87063	0.0749738	0.229624	-1.55785	6.97176	0.000151141	0.00112935	-2.5519	7.79152	1.26782e-06	2.66868e-05
MSTRG.658	MSTRG.658.2	4392	fgr:FG10157.1	68.98	hypothetical protein; K11888 protein Cut8	SPAC30D11.10	56.19	[L] KOG4141 DNA repair and recombination protein RAD52/RAD22	gi|531866953|gb|EQL03731.1|	99.55	DNA repair and recombination protein rhm52 [Ophiocordyceps sinensis CO18]	sp|E9ES90|STS1_METAR	70.49	Tethering factor for nuclear proteasome STS1 OS=Metarhizium anisopliae (strain ARSEF 23 / ATCC MYA-3075) GN=STS1 PE=3 SV=1	-	1192	1373	2125	2886	1557	1818	60.991	89.121	90.195	162.226	49.458	56.602	0.892071	7.42932	0.0950469	0.268108	-0.10544	7.06633	0.798596	0.884122	-1.08967	7.677	0.0412857	0.105744
MSTRG.659	MSTRG.659.1	2755	fgr:FG09382.1	32.01	hypothetical protein	SPAC1006.01	26.04	[O] KOG1153 Subtilisin-related protease/Vacuolar protease B	gi|531866991|gb|EQL03768.1|	99.65	Peptidase S8, subtilisin-related protein [Ophiocordyceps sinensis CO18]	sp|D4B194|SUB5_ARTBC	25.85	Subtilisin-like protease 5 OS=Arthroderma benhamiae (strain ATCC MYA-4681 / CBS 112371) GN=SUB5 PE=3 SV=1	GO:0004252,GO:0006508	69	42	61.3	52.81	153	148	3.331	2.207	2.542	2.843	5.146	5.011	-0.0665846	2.38653	0.9405	1	0.952756	3.15774	0.105658	0.214847	0.927569	3.18515	0.156691	0.284991
MSTRG.660	MSTRG.660.1	751	-	-	-	-	-	-	-	-	-	-	-	-	-	16	11	14.7	26.19	51	83	8.694	12.216	7.979	12.813	19.911	29.135	0.546296	0.79117	0.546614	0.76865	1.8163	1.81384	0.0127605	0.0426804	1.17493	1.98258	0.145225	0.269156
MSTRG.661	MSTRG.661.1	1495	afm:AFUA_3G03780	48.33	hypothetical protein	-	-	-	gi|531866992|gb|EQL03769.1|	100	phosphotransferase family protein [Ophiocordyceps sinensis CO18]	-	-	-	GO:0008152,GO:0016772	6.86	10.22	18.58	23.45	98.74	134.35	1.061	1.618	2.134	4.076	8.009	11.715	1.19921	0.592241	0.181515	0.40802	3.25922	2.37097	1.13487e-05	0.00012309	1.96813	2.55857	0.0078044	0.029629
MSTRG.662	MSTRG.662.1	5705	fgr:FG09962.1	68.62	hypothetical protein	Hs6912240	26.68	[U] KOG2740 Clathrin-associated protein medium chain	gi|531866994|gb|EQL03771.1|	93.25	adaptor complexes medium subunit family protein [Ophiocordyceps sinensis CO18]	sp|P53676|AP3M1_RAT	26.42	AP-3 complex subunit mu-1 OS=Rattus norvegicus GN=Ap3m1 PE=1 SV=1	GO:0006886,GO:0008152,GO:0016192,GO:0016740,GO:0030131	2745.32	1881.61	3155.26	1813.2	4539	5427.03	138.104	91.667	127.936	88.826	136.92	144.998	-0.044522	7.7318	0.931532	0.999294	0.620858	8.29665	0.158214	0.288645	0.574628	8.33469	0.261641	0.411883
MSTRG.663	MSTRG.663.1	476	bfu:BC1G_03823	64	hypothetical protein	-	-	-	gi|531866994|gb|EQL03771.1|	100	adaptor complexes medium subunit family protein [Ophiocordyceps sinensis CO18]	-	-	-	GO:0006886,GO:0016192,GO:0030131	0	0	7.66	7.24	8.37	9.25	0	0	4.963	6.135	4.557	5.134	5.87955	-0.974801	0.0041486	0.0306302	5.88591	-0.903986	0.00275129	0.0125825	-0.283174	-0.142801	0.766249	0.855618
MSTRG.664	MSTRG.664.1	300	fgr:FG09962.1	64.29	hypothetical protein	-	-	-	gi|531866994|gb|EQL03771.1|	79.8	adaptor complexes medium subunit family protein [Ophiocordyceps sinensis CO18]	-	-	-	-	0	0	0	2	5	3	0	0	0	5.069	8.599	5.371	3.19243	-2.14889	0.559329	0.770075	4.82358	-1.52051	0.0497219	0.121546	1.38058	-1.32258	0.510811	0.652783
MSTRG.665	MSTRG.665.1	1328	ncr:NCU03997	56.67	hypothetical protein	-	-	-	gi|629689829|ref|XP_007810206.1|	80	hypothetical protein MAC_03866 [Metarhizium acridum CQMa 102]	-	-	-	-	118.83	67.18	81.5	24.11	444.88	471.36	15.219	8.491	9.389	3.919	35.099	37.287	-1.00466	2.7329	0.174833	0.398332	1.81655	4.50427	0.000585972	0.00350325	2.73162	4.36696	3.76079e-05	0.000437463
MSTRG.666	rna542-EQL03733.1	1112	fgr:FG10156.1	58.23	hypothetical protein	YNL175c	37.93	[K] KOG4210 Nuclear localization sequence binding protein	gi|531866955|gb|EQL03733.1|	100	Nucleotide-binding, alpha-beta plait [Ophiocordyceps sinensis CO18]	sp|P53883|NOP13_YEAST	38.79	Nucleolar protein 13 OS=Saccharomyces cerevisiae (strain ATCC 204508 / S288c) GN=NOP13 PE=1 SV=2	GO:0000166,GO:0003676	929	1189	748	763	317	477	157.715	220.257	108.435	143.706	37.482	56.935	-0.591975	6.37727	0.236979	0.479059	-1.91818	6.1838	1.66268e-05	0.000171594	-1.41723	5.82319	0.00788761	0.0298722
MSTRG.667	MSTRG.667.1	2364	fgr:FG10154.1	69.14	hypothetical protein	-	-	-	gi|531866956|gb|EQL03734.1|	100	hypothetical protein OCS_00544 [Ophiocordyceps sinensis CO18]	-	-	-	-	489.34	209.74	824.81	293.6	1154.93	1447.99	30.981	14.586	45.079	20.673	51.176	64.202	0.498911	5.29374	0.412466	0.654744	1.42295	6.09842	0.00279935	0.0127432	0.832994	6.30229	0.12329	0.239618
MSTRG.668	MSTRG.668.1	1539	fgr:FG10154.1	59.46	hypothetical protein	-	-	-	gi|531866957|gb|EQL03735.1|	100	hypothetical protein OCS_00545 [Ophiocordyceps sinensis CO18]	-	-	-	-	78.66	34.26	149.19	40.4	195.07	192.01	60.054	27.604	93.47	35.702	101.281	104.139	0.541498	2.72631	0.487656	0.718885	1.29787	3.40779	0.035689	0.0947605	0.667342	3.63309	0.327989	0.48328
MSTRG.669	MSTRG.669.1	2594	fgr:FG10153.1	43.83	hypothetical protein; K12597 protein AIR1/2	-	-	-	gi|531866958|gb|EQL03736.1|	100	zinc knuckle domain protein [Ophiocordyceps sinensis CO18]	-	-	-	GO:0003676,GO:0008270	752	953	541	443	681	538	55.391	74.335	31.84	37.113	35.149	27.283	-0.919449	5.9432	0.0666836	0.212665	-0.990185	6.12086	0.0196753	0.0604115	-0.15825	5.64704	0.762136	0.85238
MSTRG.670	MSTRG.670.1	701	-	-	-	-	-	-	-	-	-	-	-	-	-	0	0	0	0	5	0	0	0	0	0	0.971	0	-	-	-	-	4.17071	-1.80908	0.228906	0.376012	4.19048	-1.80614	0.23635	0.382007
MSTRG.671	MSTRG.671.1	303	-	-	-	-	-	-	-	-	-	-	-	-	-	1	3	5	5	15	8	1.163	3.926	4.694	6.145	12.043	6.582	1.15532	-1.02143	0.351219	0.595519	1.95894	-0.409583	0.0818764	0.176372	0.71364	-0.145347	0.499109	0.642639
MSTRG.672	MSTRG.672.1	2003	pan:PODANSg7804	73.89	hypothetical protein	SPBC119.09c	58.91	[S] KOG3319 Predicted membrane protein	gi|667518850|gb|KFA48229.1|	77.71	hypothetical protein S40293_09574, partial [Stachybotrys chartarum IBT 40293]	sp|O42901|YBA9_SCHPO	58.91	Uncharacterized protein C119.09c OS=Schizosaccharomyces pombe (strain 972 / ATCC 24843) GN=SPBC119.09c PE=2 SV=3	-	522	605	528	361	574	568	40.374	47.872	32.944	33.005	29.265	28.994	-0.484378	5.511	0.346352	0.591301	-0.48324	5.71274	0.269893	0.425226	-0.0867859	5.51655	0.869386	0.931086
MSTRG.673	MSTRG.673.1	2820	dre:100537436	30.36	adhesive plaque matrix protein-like	-	-	-	gi|531866960|gb|EQL03738.1|	100	BRCT domain protein [Ophiocordyceps sinensis CO18]	sp|Q02290|XYNB_NEOPA	31.03	Endo-1,4-beta-xylanase B OS=Neocallimastix patriciarum GN=xynB PE=2 SV=1	GO:0007010,GO:0044464,GO:1902589	44.97	74.2	65.25	36.83	56.13	46.39	1.953	3.512	2.449	1.787	1.701	1.422	-0.386706	2.36081	0.586631	0.790873	-0.732862	2.41582	0.270527	0.426039	-0.430742	2.26541	0.538901	0.677179
MSTRG.674	MSTRG.674.1	2632	bfu:BC1G_10077	49.07	hypothetical protein	-	-	-	gi|531866962|gb|EQL03740.1|	93.52	hypothetical protein OCS_00550 [Ophiocordyceps sinensis CO18]	-	-	-	-	473.03	452.8	463.75	552.17	506.87	289.61	33.431	29.761	28.111	39.83	39.1	17.261	0.0507652	5.47112	0.924989	0.995608	-0.716068	5.33218	0.13007	0.249368	-0.856755	5.44341	0.129267	0.247671
MSTRG.675	rna550-EQL03741.1	2115	fgr:FG10148.1	58.61	hypothetical protein	-	-	-	gi|531866963|gb|EQL03741.1|	97.44	Mediator complex, subunit Med1 [Ophiocordyceps sinensis CO18]	-	-	-	GO:0001104,GO:0006357,GO:0016592	262	245	316	465	256	219	16.077	16.354	16.662	31.824	10.956	9.442	0.560816	4.88652	0.331052	0.58035	-0.590738	4.51559	0.232503	0.379934	-1.24405	4.96021	0.0333669	0.0903048
MSTRG.676	rna551-EQL03742.1	10088	ssl:SS1G_11977	41.6	hypothetical protein	-	-	-	gi|531866964|gb|EQL03742.1|	100	glycoside hydrolase family 16 protein [Ophiocordyceps sinensis CO18]	sp|Q2UIE6|EGLX_ASPOR	36.28	Probable endo-1,3(4)-beta-glucanase AO090023000083 OS=Aspergillus oryzae (strain ATCC 42149 / RIB 40) GN=AO090023000083 PE=3 SV=1	GO:0008152,GO:0016787	139	151	218	130	106	177	2.032	2.395	2.653	2.111	1.079	1.817	0.109449	3.84147	0.859735	0.959842	-0.532446	3.74465	0.345656	0.503055	-0.731334	3.88272	0.240285	0.385691
MSTRG.677	rna554-EQL03745.1	2381	fgr:FG09942.1	61.52	hypothetical protein	-	-	-	gi|531866967|gb|EQL03745.1|	99.68	hypothetical protein OCS_00555 [Ophiocordyceps sinensis CO18]	-	-	-	-	3365	3372	5092	4257	1403	1261	182.836	199.25	237.901	258.117	53.16	48.142	0.353826	8.49214	0.4886	0.719415	-1.83718	7.86196	2.74866e-05	0.000262696	-2.28047	8.23998	1.53683e-05	0.000211729
MSTRG.678	MSTRG.678.1	3067	fgr:FG10147.1	40.77	hypothetical protein; K00604 methionyl-tRNA formyltransferase [EC:2.1.2.9]	YBL013w	30.26	[J] KOG3082 Methionyl-tRNA formyltransferase	gi|531866966|gb|EQL03744.1|	83.65	formyl transferase [Ophiocordyceps sinensis CO18]	sp|P32785|FMT_YEAST	30.26	Methionyl-tRNA formyltransferase, mitochondrial OS=Saccharomyces cerevisiae (strain ATCC 204508 / S288c) GN=FMT1 PE=1 SV=2	GO:0009058,GO:0016742	214	114	390	500	731	530	10.692	6.472	16.848	26.818	25.787	18.762	1.37681	4.78598	0.0221891	0.10085	1.4597	5.04506	0.00431067	0.0180046	-0.0111131	5.62032	0.984968	1
MSTRG.679	MSTRG.679.1	838	-	-	-	-	-	-	-	-	-	-	-	-	-	65	37	52	49	68	61	11.697	7.262	7.988	9.782	8.524	7.722	-0.110395	2.24703	0.903336	0.983777	-0.14464	2.4219	0.827173	0.903168	-0.126595	2.43311	0.854048	0.92062
MSTRG.680	rna555-EQL03746.1	2080	mgr:MGG_06198	39.19	MG06198.4; hypothetical protein	-	-	-	gi|531866968|gb|EQL03746.1|	81.58	LIM-domain-containing protein [Ophiocordyceps sinensis CO18]	-	-	-	-	119	48	146	126	168	90	14.655	6.522	15.697	17.694	14.035	7.679	0.60635	3.31193	0.373264	0.618806	0.149928	3.25241	0.818938	0.898271	-0.548749	3.63942	0.399157	0.550177
MSTRG.681	MSTRG.681.1	1331	-	-	-	-	-	-	-	-	-	-	-	-	-	0	0	10	0	0	0	0	0	0.863	0	0	0	5.16032	-1.37124	0.0563464	0.189929	-	-	-	-	-5.45315	-1.29094	0.0491304	0.120263
MSTRG.682	MSTRG.682.1	1316	-	-	-	-	-	-	-	-	-	-	-	-	-	11	2	0	0	36	37	1.129	0.226	0	0	2.573	2.668	-5.7689	-1.076	0.010892	0.0608272	2.00092	0.972491	0.0219785	0.0656452	7.98515	0.721235	1.17224e-06	2.51778e-05
MSTRG.683	MSTRG.683.1	6294	fgr:FG09940.1	83.41	hypothetical protein; K01858 myo-inositol-1-phosphate synthase [EC:5.5.1.4]	At2g22240	57.86	[I] KOG0693 Myo-inositol-1-phosphate synthase	gi|531866969|gb|EQL03747.1|	99.04	myo-inositol-phosphate synthase [Ophiocordyceps sinensis CO18]	sp|Q54N49|INO1_DICDI	59.47	Inositol-3-phosphate synthase OS=Dictyostelium discoideum GN=ino1 PE=3 SV=1	-	3800	2669	1272.99	884.93	1316	772.82	252.859	194.572	34.02	19.063	57.177	28.547	-1.71266	7.62207	0.00102869	0.0106302	-2.12124	7.73545	7.15004e-06	8.25829e-05	-0.497494	6.60982	0.325364	0.481127
MSTRG.684	MSTRG.684.1	4602	pan:PODANSg9144	41.24	hypothetical protein; K11272 mediator of replication checkpoint protein 1	-	-	-	gi|589108781|ref|XP_006966413.1|	51.58	hypothetical protein TRIREDRAFT_108533 [Trichoderma reesei QM6a]	sp|Q9P7T4|MRC1_SCHPO	35.05	Mediator of replication checkpoint protein 1 OS=Schizosaccharomyces pombe (strain 972 / ATCC 24843) GN=mrc1 PE=1 SV=1	-	0	0	21.01	52.07	0	2.18	0	0	0.473	1.526	0	0.044	8.23603	0.892975	2.43121e-06	9.06214e-05	2.9738	-2.17193	0.553817	0.695043	-5.56547	1.15412	7.12007e-06	0.000110508
MSTRG.685	MSTRG.685.1	600	-	-	-	-	-	-	-	-	-	-	-	-	-	293	329	387	539	157	390	84.531	103.92	94.648	171.465	31.506	79.146	0.502313	5.14965	0.368655	0.614464	-0.681817	4.77833	0.224742	0.372011	-1.27928	5.18934	0.041711	0.106508
MSTRG.686	MSTRG.686.1	699	mgr:MGG_07376	68.97	MG07376.4; hypothetical protein	-	-	-	gi|358401087|gb|EHK50402.1|	70.69	hypothetical protein TRIATDRAFT_297191 [Trichoderma atroviride IMI 206040]	-	-	-	-	2	4	52	17	28	12	0.519	1.129	11.383	4.839	5.021	2.176	3.26769	0.807882	0.0010336	0.0106599	2.18888	0.191644	0.0268482	0.0766075	-1.16666	1.4223	0.18789	0.325304
MSTRG.687	MSTRG.687.3	4441	pno:SNOG_06180	40.82	hypothetical protein	-	-	-	gi|531866934|gb|EQL03713.1|	100	hypothetical protein OCS_00558 [Ophiocordyceps sinensis CO18]	-	-	-	-	4010.1	9380.87	13142.5	7831.85	24775.4	17366.2	771.325	2078.02	1985.99	1578.03	3424.12	2375.36	0.475839	9.57151	0.414053	0.65647	1.13025	10.1933	0.0336684	0.0910429	0.572248	10.4142	0.27813	0.43186
MSTRG.688	MSTRG.688.1	295	-	-	-	-	-	-	gi|531866934|gb|EQL03713.1|	87.5	hypothetical protein OCS_00558 [Ophiocordyceps sinensis CO18]	-	-	-	-	0	0	0	0	1	0	0	0	0	0	1.859	0	-	-	-	-	-	-	-	-	-	-	-	-
MSTRG.689	MSTRG.689.1	1726	-	-	-	-	-	-	-	-	-	-	-	-	-	43.9	79.13	518.47	283.15	726.57	487.83	3.444	6.584	34.456	24.571	40.569	27.546	2.5282	4.31551	7.37112e-05	0.00138195	2.78716	4.74312	1.1568e-06	1.784e-05	0.17492	5.47672	0.746447	0.84108
MSTRG.690	MSTRG.690.1	294	-	-	-	-	-	-	gi|531866935|gb|EQL03714.1|	100	hypothetical protein OCS_00559 [Ophiocordyceps sinensis CO18]	-	-	-	-	0	0	12	2	2	1	0	0	40.876	9.072	6.333	3.361	5.68466	-1.07967	0.0100069	0.0575372	3.49118	-2.04011	0.316999	0.477562	-2.47797	-0.808199	0.0575383	0.13577
MSTRG.691	MSTRG.691.1	1896	ncr:NCU01851	38.24	hypothetical protein	-	-	-	gi|531866936|gb|EQL03715.1|	99.52	hypothetical protein OCS_00560 [Ophiocordyceps sinensis CO18]	-	-	-	GO:0003700,GO:0005667,GO:0006355,GO:0043565,GO:0045449	353.97	248.18	307.68	154.84	623.19	346.61	65.292	54.368	42.138	30.926	87.969	47.291	-0.537799	4.5775	0.348674	0.593338	0.197108	5.12039	0.693993	0.806452	0.647957	4.95155	0.263242	0.413788
MSTRG.692	MSTRG.692.1	1018	-	-	-	-	-	-	gi|240277117|gb|EER40627.1|	37.84	predicted protein [Ajellomyces capsulatus H143]	-	-	-	-	153.03	143.82	255.32	106.16	525.81	276.39	21.44	21.973	30.597	16.524	51.325	27.222	0.0985993	3.86665	0.883606	0.971586	0.932889	4.55392	0.0802108	0.173996	0.749967	4.64048	0.220573	0.365145
MSTRG.693	MSTRG.693.2	1877	fgr:FG06579.1	62.53	hypothetical protein; K03325 arsenite transporter, ACR3 family	-	-	-	gi|531866937|gb|EQL03716.1|	85.14	Arsenical-resistance protein ACR3 [Ophiocordyceps sinensis CO18]	sp|Q8NQC8|ACR3_CORGL	39.33	Arsenical-resistance protein Acr3 OS=Corynebacterium glutamicum (strain ATCC 13032 / DSM 20300 / JCM 1318 / LMG 3730 / NCIMB 10025) GN=acr3 PE=1 SV=2	GO:0006814,GO:0008508,GO:0015103,GO:0015698,GO:0015721,GO:0016021,GO:0055085	887	666	2142	734	805	606	88.054	71.927	197.73	87.541	54.322	40.815	0.693387	6.57058	0.194016	0.424457	-0.629565	6.10228	0.133828	0.254417	-1.40888	6.64379	0.00969873	0.0350523
MSTRG.694	MSTRG.694.1	847	-	-	-	-	-	-	gi|531866939|gb|EQL03718.1|	100	hypothetical protein OCS_00563 [Ophiocordyceps sinensis CO18]	-	-	-	-	2040.88	15508.5	3717.99	373.03	221.6	1029.8	497.939	4137.52	771.103	100.584	37.623	176.703	-2.41214	8.9699	0.0134059	0.0708346	-4.34452	9.00079	4.579e-06	5.63015e-05	-2.00997	6.93396	0.0203145	0.0618792
MSTRG.695	rna562-EQL03718.1	948	-	-	-	-	-	-	gi|531866939|gb|EQL03718.1|	100	hypothetical protein OCS_00563 [Ophiocordyceps sinensis CO18]	-	-	-	-	6307.12	34500.5	9094.01	1229.97	611.4	2868.2	966.976	5768.75	1191.69	209.372	65.294	309.126	-2.27798	10.2055	0.0100456	0.0576964	-4.08318	10.227	4.08242e-06	5.14186e-05	-1.88435	8.30736	0.0236362	0.0694571
MSTRG.696	rna563-EQL03719.1	2559	fgr:FG03321.1	43.54	hypothetical protein	-	-	-	gi|531866940|gb|EQL03719.1|	100	sulfatase domain protein [Ophiocordyceps sinensis CO18]	-	-	-	GO:0008152,GO:0008484	1641	1392	2423	1981	1062	719	79.394	73.218	100.827	106.98	35.83	24.44	0.420863	7.37568	0.401426	0.645332	-1.26335	6.85301	0.00226105	0.0106593	-1.77345	7.25239	0.000775196	0.00490613
MSTRG.697	MSTRG.697.1	3673	fgr:FG02978.1	53.13	hypothetical protein; K08139 MFS transporter, SP family, sugar:H+ symporter	YHR094c	41.3	[R] KOG0254 Predicted transporter (major facilitator superfamily)	gi|531866941|gb|EQL03720.1|	86.83	hexose transporter-like protein [Ophiocordyceps sinensis CO18]	sp|P32465|HXT1_YEAST	41.3	Low-affinity glucose transporter HXT1 OS=Saccharomyces cerevisiae (strain ATCC 204508 / S288c) GN=HXT1 PE=1 SV=1	GO:0016021,GO:0022891,GO:0055085	80	33	76	64	224	200	4.742	1.656	3.349	4.149	8.906	7.02	0.208547	2.54094	0.782502	0.916498	1.42994	3.50063	0.0212698	0.0642174	1.12832	3.60561	0.0719458	0.160599
MSTRG.698	MSTRG.698.1	547	fgr:FG10318.1	47.37	hypothetical protein; K01426 amidase [EC:3.5.1.4]	SPCC550.07	27.03	[JIT] KOG1212 Amidases	gi|531866942|gb|EQL03721.1|	79.82	acetamidase [Ophiocordyceps sinensis CO18]	sp|Q12559|AMDS_ASPOR	29.41	Acetamidase OS=Aspergillus oryzae (strain ATCC 42149 / RIB 40) GN=amdS PE=3 SV=2	GO:0008152,GO:0016884	103	25	92	51	113	17	57.265	15.502	42.732	30.926	43.764	6.731	0.0296357	2.61632	0.988823	1	-0.44779	2.58656	0.637073	0.762838	-0.56658	2.67926	0.521959	0.66254
MSTRG.699	MSTRG.699.1	679	fgr:FG10318.1	62.92	hypothetical protein; K01426 amidase [EC:3.5.1.4]	-	-	-	gi|358401595|gb|EHK50896.1|	69.66	hypothetical protein TRIATDRAFT_145861 [Trichoderma atroviride IMI 206040]	sp|Q12559|AMDS_ASPOR	53.33	Acetamidase OS=Aspergillus oryzae (strain ATCC 42149 / RIB 40) GN=amdS PE=3 SV=2	-	30	8	58	30	51	16	7.215	2.107	11.857	7.974	8.532	2.703	1.06711	1.53943	0.210377	0.447116	0.343009	1.30424	0.719221	0.825797	-0.814645	1.90399	0.332618	0.487795
MSTRG.700	rna566-EQL03722.1	468	fgr:FG08349.1	62.58	hypothetical protein	-	-	-	gi|531866943|gb|EQL03722.1|	100	hypothetical protein OCS_00567 [Ophiocordyceps sinensis CO18]	-	-	-	-	0	0	3	0	0	0	0	0	1.095	0	0	0	3.56664	-2.04365	0.341726	0.587467	-	-	-	-	-3.84733	-2.01315	0.345032	0.498835
MSTRG.701	MSTRG.701.1	472	-	-	-	-	-	-	-	-	-	-	-	-	-	0	0	0	5	2	0	0	0	0	2.341	0.589	0	4.46917	-1.75729	0.161921	0.379298	2.96675	-2.17317	0.553906	0.695043	-1.79742	-1.51726	0.512905	0.654591
MSTRG.702	rna569-EQL03725.1	234	-	-	-	-	-	-	gi|531866946|gb|EQL03725.1|	100	hypothetical protein OCS_00570 [Ophiocordyceps sinensis CO18]	-	-	-	-	0	0	1	0	0	0	0	0	2.514	0	0	0	-	-	-	-	-	-	-	-	-	-	-	-
MSTRG.703	rna567-EQL03723.1	1317	fgr:FG02859.1	54.88	hypothetical protein	-	-	-	gi|531866944|gb|EQL03723.1|	100	fasciclin domain family protein [Ophiocordyceps sinensis CO18]	-	-	-	-	740	531	453	286	742	489	94.388	73.808	49.467	40.562	65.95	43.842	-0.9208	5.50691	0.078034	0.2359	-0.536786	5.84974	0.227697	0.375415	0.2954	5.44051	0.581327	0.707027
MSTRG.704	rna568-EQL03724.1	1794	pan:PODANSg7657	66.41	hypothetical protein	-	-	-	gi|531866945|gb|EQL03724.1|	100	NACHT and WD40 domain protein [Ophiocordyceps sinensis CO18]	-	-	-	-	330	295	238	385	293	463	56.023	54.644	34.503	72.511	34.643	55.259	-0.0573922	4.85143	0.925948	0.995854	-0.217735	4.97479	0.659142	0.780915	-0.255776	5.01394	0.668945	0.781965
MSTRG.705	MSTRG.705.1	1482	-	-	-	-	-	-	-	-	-	-	-	-	-	585	1212	776	815	819	677	54.566	123.084	62.094	84.666	53.251	44.378	-0.288135	6.27997	0.594737	0.796814	-0.783861	6.2824	0.091806	0.192383	-0.582085	6.1797	0.250207	0.398425
MSTRG.706	MSTRG.706.1	1046	-	-	-	-	-	-	-	-	-	-	-	-	-	20	14	32	37	30	53	2.71	2.069	3.711	5.571	2.83	5.046	0.932378	1.31831	0.228053	0.467857	0.797237	1.43349	0.286115	0.445582	-0.2304	1.87481	0.764354	0.854145
MSTRG.707	MSTRG.707.1	3438	pan:PODANSg5751	76	hypothetical protein; K13721 aminopeptidase 2 [EC:3.4.11.-]	YKL157w	52.83	[EO] KOG1046 Puromycin-sensitive aminopeptidase and related aminopeptidases	gi|531866947|gb|EQL03726.1|	98.68	aminopeptidase 2 [Ophiocordyceps sinensis CO18]	sp|P32454|APE2_YEAST	52.83	Aminopeptidase 2, mitochondrial OS=Saccharomyces cerevisiae (strain ATCC 204508 / S288c) GN=APE2 PE=1 SV=4	GO:0005576,GO:0005634,GO:0005737,GO:0005977,GO:0006508,GO:0008270,GO:0030287,GO:0043171,GO:0070006	2217.26	1627.32	1571.28	477.82	2704.11	2909.9	90.21	71.137	50.915	19.534	78.117	78.927	-1.11186	7.03721	0.0490304	0.172718	0.0577954	7.71706	0.892936	0.947664	1.08277	7.32422	0.0564094	0.133975
MSTRG.708	MSTRG.708.1	1109	-	-	-	-	-	-	gi|531866948|gb|EQL03727.1|	100	hypothetical protein OCS_00572 [Ophiocordyceps sinensis CO18]	-	-	-	-	620.14	1860.68	10787.7	10462.3	546.89	1385.93	128.496	431.535	1654.98	2135.3	74.274	231.752	2.97095	9.03078	7.2741e-06	0.000223961	-0.88245	6.72038	0.133676	0.254305	-3.94175	9.26091	1.4162e-09	8.17572e-08
MSTRG.709	MSTRG.709.1	302	-	-	-	-	-	-	-	-	-	-	-	-	-	2.6	0	4.04	3.85	0	1.17	4.008	0	4.917	6.145	0	1.272	1.25546	-1.23867	0.396387	0.641343	-1.78045	-1.8868	0.699687	0.810014	-3.14524	-1.3389	0.087399	0.185505
MSTRG.710	MSTRG.710.1	736	ncr:NCU06556	57.81	hypothetical protein; K03671 thioredoxin 1	YLR043c	47.27	[O] KOG0907 Thioredoxin	gi|531866916|gb|EQL03696.1|	98.51	Thioredoxin [Ophiocordyceps sinensis CO18]	sp|P29429|THIO_EMENI	48.28	Thioredoxin OS=Emericella nidulans (strain FGSC A4 / ATCC 38163 / CBS 112.46 / NRRL 194 / M139) GN=TRX1 PE=1 SV=2	-	177	109	46	30	250	244	53.934	36.383	11.875	14.287	52.977	52.302	-2.039	3.07721	0.00308976	0.0245939	0.303572	4.10949	0.567022	0.704449	2.25232	3.56075	0.000554448	0.00375984
MSTRG.711	rna576-EQL03697.1	1844	fgr:FG05290.1	48.1	hypothetical protein	-	-	-	gi|531866917|gb|EQL03697.1|	100	hypothetical protein OCS_00577 [Ophiocordyceps sinensis CO18]	-	-	-	-	407	319	428	458	336	332	64.22	54.895	57.706	80.214	36.925	36.822	0.198474	5.19371	0.713021	0.875147	-0.61102	5.01751	0.195008	0.336694	-0.901917	5.21977	0.0948757	0.197367
MSTRG.712	MSTRG.712.1	3193	fgr:FG09048.1	54.98	hypothetical protein; K00833 adenosylmethionine-8-amino-7-oxononanoate aminotransferase [EC:2.6.1.62]	At5g57590	35.35	[E] KOG1401 Acetylornithine aminotransferase	gi|531866949|gb|EQL03728.1|	95.72	bifunctional dethiobiotin synthetase/adenosylmethionine-8-amino-7-oxononanoate aminotransferase [Ophiocordyceps sinensis CO18]	sp|Q6ZKV8|BIODA_ORYSJ	34.75	Bifunctional dethiobiotin synthetase/7,8-diamino-pelargonic acid aminotransferase, mitochondrial OS=Oryza sativa subsp. japonica GN=BIO3-BIO1 PE=2 SV=1	GO:0008152,GO:0008483,GO:0030170	197	106	329	339	174	66	7.508	4.39	10.79	14.433	4.673	1.764	1.05552	4.44978	0.074631	0.228841	-0.821163	3.67699	0.198457	0.340751	-1.9679	4.52016	0.00260739	0.0126554
MSTRG.713	MSTRG.713.1	312	fgr:FG09048.1	65	hypothetical protein; K00833 adenosylmethionine-8-amino-7-oxononanoate aminotransferase [EC:2.6.1.62]	-	-	-	gi|531866949|gb|EQL03728.1|	100	bifunctional dethiobiotin synthetase/adenosylmethionine-8-amino-7-oxononanoate aminotransferase [Ophiocordyceps sinensis CO18]	sp|B0F481|BIODA_ARATH	42.11	Bifunctional dethiobiotin synthetase/7,8-diamino-pelargonic acid aminotransferase, mitochondrial OS=Arabidopsis thaliana GN=BIO3-BIO1 PE=1 SV=1	-	2	0	4	3	2	0	5.137	0	7.802	7.744	3.502	0	1.58078	-1.40433	0.314994	0.567042	-0.426321	-1.89829	1	1	-2.11351	-1.35654	0.247004	0.394188
MSTRG.714	MSTRG.714.1	1310	pan:PODANSg530	53.06	hypothetical protein; K00652 8-amino-7-oxononanoate synthase [EC:2.3.1.47]	7294669	34.25	[E] KOG1359 Glycine C-acetyltransferase/2-amino-3-ketobutyrate-CoA ligase	gi|531866950|gb|EQL03729.1|	100	Pyridoxal phosphate-dependent transferase, major domain protein [Ophiocordyceps sinensis CO18]	sp|Q9CJU0|BIOF_PASMU	38.01	Putative 8-amino-7-oxononanoate synthase OS=Pasteurella multocida (strain Pm70) GN=bioF PE=3 SV=1	GO:0009058,GO:0016740,GO:0030170	139	118	186	169	105	88	14.768	13.558	16.829	20.004	7.727	6.634	0.358537	3.79703	0.557169	0.770075	-0.906486	3.42444	0.10916	0.220263	-1.35557	3.74944	0.0289833	0.0810242
MSTRG.715	MSTRG.715.1	1129	fgr:FG00278.1	85.38	hypothetical protein; K01012 biotin synthetase [EC:2.8.1.6]	YGR286c	59.77	[H] KOG2900 Biotin synthase	gi|531866951|gb|EQL03730.1|	100	Biotin synthase [Ophiocordyceps sinensis CO18]	sp|P32451|BIOB_YEAST	59.77	Biotin synthase, mitochondrial OS=Saccharomyces cerevisiae (strain ATCC 204508 / S288c) GN=BIO2 PE=1 SV=2	GO:0004076,GO:0009102,GO:0046872,GO:0051537,GO:0051539	101	66	133	73	614	970	15.355	10.849	16.505	12.594	66.091	104.402	0.153192	3.06998	0.827924	0.941548	2.76001	5.13031	1.7727e-07	3.44297e-06	2.51501	5.18147	1.75417e-05	0.000236294
MSTRG.716	MSTRG.716.1	1765	-	-	-	-	-	-	-	-	-	-	-	-	-	34	19	51	38	71	80	5.69	3.462	5.297	4.233	6.748	5.511	0.627031	1.73199	0.408045	0.650812	1.02445	2.17337	0.133784	0.254391	0.305241	2.45355	0.673898	0.785986
MSTRG.717	MSTRG.717.1	500	-	-	-	-	-	-	-	-	-	-	-	-	-	22	7	20	35	19	15	8.502	2.972	6.513	14.841	5.104	4.081	0.883401	1.06292	0.34433	0.589454	-0.242998	0.670602	0.824501	0.90129	-1.22222	1.2303	0.153188	0.280241
MSTRG.718	MSTRG.718.1	2371	pan:PODANSg3291	63.82	hypothetical protein	SPAC3A12.16c	54.55	[U] KOG1652 Mitochondrial import inner membrane translocase, subunit TIM17	gi|531866918|gb|EQL03698.1|	85.29	mitochondrial inner membrane translocase subunit [Ophiocordyceps sinensis CO18]	sp|P59670|TIM17_NEUCR	62	Mitochondrial import inner membrane translocase subunit tim17 OS=Neurospora crassa (strain ATCC 24698 / 74-OR23-1A / CBS 708.71 / DSM 1257 / FGSC 987) GN=tim17 PE=2 SV=1	-	1900	2389	2449	2420	2988	2133	114.439	155.818	127.862	162.33	123.259	89.142	0.0755592	7.69711	0.883672	0.971586	-0.250922	7.74159	0.570108	0.706993	-0.414637	7.85445	0.417863	0.567572
MSTRG.719	MSTRG.719.3	5315	fgr:FG09653.1	66.23	hypothetical protein; K03845 alpha-1,3-mannosyltransferase [EC:2.4.1.258]	SPAC7D4.06c	41.54	[G] KOG2762 Mannosyltransferase	gi|531866920|gb|EQL03700.1|	100	Glycosyltransferase, ALG3 [Ophiocordyceps sinensis CO18]	sp|Q9C1K8|ALG3_NEUCR	61.69	Dol-P-Man:Man(5)GlcNAc(2)-PP-Dol alpha-1,3-mannosyltransferase OS=Neurospora crassa (strain ATCC 24698 / 74-OR23-1A / CBS 708.71 / DSM 1257 / FGSC 987) GN=alg-3 PE=3 SV=1	-	1637	504	501	158	1982	1506	97.12	32.307	21.384	8.528	66.14	47.993	-1.88212	5.97442	0.00403992	0.0300178	0.235935	6.94488	0.643868	0.767847	2.02751	6.3974	0.000359622	0.00268572
MSTRG.720	rna580-EQL03701.1	459	fgr:FG09654.1	78.1	hypothetical protein	SPBC146.08c	27.27	[J] KOG2925 Predicted translation initiation factor related to eIF-1A	gi|531866921|gb|EQL03701.1|	88.82	Nucleic acid-binding, OB-fold-like protein [Ophiocordyceps sinensis CO18]	sp|Q9Y803|YN98_SCHPO	27.27	S1-like domain-containing protein C146.08c OS=Schizosaccharomyces pombe (strain 972 / ATCC 24843) GN=SPBC146.08c PE=1 SV=1	GO:0003743,GO:0005840,GO:0006446	88	80	32	13	123	106	49.429	49.59	14.992	7.943	47.914	41.947	-2.06905	2.33128	0.00512408	0.0357222	-0.0491823	3.18087	0.948057	0.984039	1.93477	2.53837	0.00868587	0.0322791
MSTRG.721	rna581-EQL03702.1	732	-	-	-	-	-	-	gi|531866922|gb|EQL03702.1|	100	hypothetical protein OCS_00582 [Ophiocordyceps sinensis CO18]	-	-	-	-	15	105	145	9	46	124	3.24	24.807	26.691	2.153	6.922	18.85	0.0399424	2.59376	0.98376	1	-0.0323367	2.75682	0.982064	1	-0.149741	2.83746	0.88491	0.942422
MSTRG.722	MSTRG.722.1	3171	cim:CIMG_06810	42.44	hypothetical protein	-	-	-	gi|531866923|gb|EQL03703.1|	99.2	hypothetical protein OCS_00583 [Ophiocordyceps sinensis CO18]	-	-	-	-	145	356	102	6	25	43	6.074	16.706	3.683	0.334	0.772	1.264	-2.51279	3.82277	0.00905729	0.053513	-3.39537	3.91834	1.02494e-06	1.60111e-05	-0.958596	2.02352	0.361825	0.513111
MSTRG.723	rna583-EQL03704.1	542	aor:AOR_1_744084	36.08	integral membrane protein	-	-	-	gi|531866924|gb|EQL03704.1|	100	integral membrane protein [Ophiocordyceps sinensis CO18]	-	-	-	GO:0006812,GO:0006835,GO:0016020,GO:0017153	68	254	216	18	0	15	29.14	119.66	77.819	8.445	0	4.528	-0.764621	3.63186	0.415034	0.656862	-4.92033	3.20764	5.93698e-06	7.0185e-05	-4.23447	2.59155	0.00163449	0.00869523
MSTRG.724	MSTRG.724.1	1777	fgr:FG09655.1	54.9	hypothetical protein	-	-	-	gi|531866925|gb|EQL03705.1|	100	hypothetical protein OCS_00585 [Ophiocordyceps sinensis CO18]	-	-	-	-	44.21	31.23	99.57	23.19	92.24	52.45	6.594	4.126	9.899	3.115	7.246	4.423	0.49424	2.13902	0.553645	0.770075	0.448289	2.30673	0.51611	0.669539	-0.129559	2.5894	0.884984	0.942422
MSTRG.725	MSTRG.725.1	409	fgr:FG09655.1	56.45	hypothetical protein	-	-	-	gi|572281792|gb|ETS04816.1|	58.06	MFS efflux transporter [Trichoderma reesei RUT C-30]	-	-	-	-	38.79	14.77	37.43	14.81	40.76	26.55	38.839	16.542	30.458	15.782	28.178	18.771	-0.215074	1.32548	0.837512	0.947219	-0.143856	1.53885	0.872613	0.93358	-0.0181103	1.50082	1	1
MSTRG.726	rna585-EQL03706.1	201	fgr:FG09655.1	77.27	hypothetical protein	-	-	-	gi|531866926|gb|EQL03706.1|	100	MFS efflux transporter [Ophiocordyceps sinensis CO18]	-	-	-	-	4	1	0	1	1	2	36.152	10.673	0	8.392	6.017	13.102	-2.13303	-1.66246	0.332586	0.581401	-1.14075	-1.46912	0.420664	0.581062	0.943829	-1.89691	0.688473	0.798036
MSTRG.727	MSTRG.727.1	1925	fgr:FG09656.1	75.95	hypothetical protein	-	-	-	gi|531866927|gb|EQL03707.1|	100	phosphoserine phosphatase [Ophiocordyceps sinensis CO18]	sp|Q9P6N2|PTF1_SCHPO	51.25	Pdp3-interacting factor 1 OS=Schizosaccharomyces pombe (strain 972 / ATCC 24843) GN=ptf1 PE=1 SV=1	-	192	260	141	73	190	126	18.313	28.031	11.133	7.295	9.362	7.608	-1.24863	3.93531	0.043355	0.159602	-1.02457	4.20362	0.0565557	0.134448	0.140143	3.5667	0.831454	0.903566
MSTRG.728	MSTRG.728.1	6052	ssl:SS1G_14026	68.09	hypothetical protein ; K02677 classical protein kinase C [EC:2.7.11.13]	YBL105c	46.73	[T] KOG0694 Serine/threonine protein kinase	gi|156031209|ref|XP_001584929.1|	68.09	hypothetical protein SS1G_14026 [Sclerotinia sclerotiorum 1980]	sp|Q99014|KPC1_HYPJE	76.99	Protein kinase C-like OS=Hypocrea jecorina GN=pkc1 PE=3 SV=1	-	1919.37	1345.98	1451.89	555.32	1127.9	1005.83	55.978	41.689	37.75	18.875	23.073	20.192	-0.886597	6.87601	0.0965265	0.270393	-1.1018	7.00314	0.00747094	0.0280664	-0.302674	6.53062	0.562575	0.691712
MSTRG.729	MSTRG.729.1	3950	fgr:FG09661.1	78.93	hypothetical protein; K00257 [EC:1.3.99.-]	CE09015	50.49	[I] KOG0139 Short-chain acyl-CoA dehydrogenase	gi|531866930|gb|EQL03710.1|	100	tetratricopeptide repeat-containing protein [Ophiocordyceps sinensis CO18]	sp|Q54RR5|ACDSB_DICDI	50.86	Probable short/branched chain specific acyl-CoA dehydrogenase OS=Dictyostelium discoideum GN=acadsb PE=3 SV=1	GO:0003995,GO:0006118,GO:0050660,GO:0055114	1437.63	1233.02	1869.63	899.68	1973.1	7577.17	83.379	79.301	104.909	65.896	64.265	190.376	-0.116484	6.91026	0.817899	0.936947	1.3511	7.99555	0.0203622	0.0620991	1.37528	8.00457	0.0341237	0.0919545
MSTRG.730	MSTRG.730.1	350	fgr:FG09661.1	57.76	hypothetical protein; K00257 [EC:1.3.99.-]	CE09015	40.71	[I] KOG0139 Short-chain acyl-CoA dehydrogenase	gi|531866929|gb|EQL03709.1|	100	acyl-CoA dehydrogenase precursor [Ophiocordyceps sinensis CO18]	sp|Q54RR5|ACDSB_DICDI	41.88	Probable short/branched chain specific acyl-CoA dehydrogenase OS=Dictyostelium discoideum GN=acadsb PE=3 SV=1	GO:0006952,GO:0044699	32	27	50.48	26	33	75	85.479	83.214	102.07	69.606	60.082	142.488	0.206704	1.65742	0.786065	0.918768	0.381648	1.94287	0.61123	0.741549	0.0843916	2.08744	0.914522	0.962883
MSTRG.731	MSTRG.731.1	387	-	-	-	-	-	-	gi|531866930|gb|EQL03710.1|	100	tetratricopeptide repeat-containing protein [Ophiocordyceps sinensis CO18]	-	-	-	-	0	0	1	1	2	0	0	0	2.022	2.676	3.644	0	3.12264	-2.16161	0.54703	0.76865	2.96672	-2.17317	0.554606	0.695043	-0.416833	-1.88949	1	1
MSTRG.732	MSTRG.732.1	5202	cpw:CPC735_019480	30.6	TPR Domain containing protein	-	-	-	gi|531866932|gb|EQL03712.1|	100	TPR Domain containing protein [Ophiocordyceps sinensis CO18]	-	-	-	GO:0016740	292.75	471.64	770.36	381.74	649.2	3512.41	11.031	18.838	24.539	15.959	17.23	126.613	0.410021	5.40175	0.458453	0.697378	1.93915	6.65746	0.00316503	0.0140486	1.43956	6.79036	0.0378237	0.0991152
MSTRG.733	MSTRG.733.2	786	-	-	-	-	-	-	gi|531866932|gb|EQL03712.1|	100	TPR Domain containing protein [Ophiocordyceps sinensis CO18]	-	-	-	-	4.25	65.36	58.64	64.26	394.8	1663.59	1.377	28.896	20.781	30.152	114.951	481.213	0.699239	2.18323	0.500168	0.729907	4.35636	5.38233	1.997e-05	0.000200383	3.57126	5.44443	1.75301e-06	3.47135e-05
MSTRG.734	MSTRG.734.1	313	-	-	-	-	-	-	-	-	-	-	-	-	-	2	0	0	0	0	2	3.884	0	0	0	0	2.756	-3.21233	-2.15715	0.560144	0.770075	-0.419068	-1.89712	1	1	2.98569	-2.16917	0.561779	0.691712
MSTRG.735	MSTRG.735.1	2666	-	-	-	-	-	-	-	-	-	-	-	-	-	881	1045	1351	1609	1338	1211	42.565	54.92	56.045	86.715	44.968	41.052	0.532369	6.79419	0.291245	0.543412	-0.099297	6.6574	0.804683	0.88803	-0.72204	7.03269	0.153429	0.280507
MSTRG.736	rna592-EQL03677.1	897	fgr:FG00440.1	76.51	hypothetical protein; K11390 citrate lyase subunit beta-like protein [EC:4.1.-.-]	-	-	-	gi|531866896|gb|EQL03677.1|	100	citrate lyase subunit beta (Citrate (pro-3S)-lyase subunit beta) [Ophiocordyceps sinensis CO18]	sp|P17725|CITE_KLEPN	35.84	Citrate lyase subunit beta OS=Klebsiella pneumoniae GN=citE PE=1 SV=2	GO:0008152,GO:0016829,GO:0046872	97	88	138	69	138	145	15.965	15.803	19.399	12.604	15.819	16.779	-0.00288162	3.14296	1	1	0.118138	3.40143	0.847217	0.916432	0.0330953	3.46167	0.969595	1
MSTRG.737	MSTRG.737.1	411	-	-	-	-	-	-	-	-	-	-	-	-	-	0	1	0	0	1	0	0	0.615	0	0	0.382	0	-	-	-	-	-0.410267	-2.15902	1	1	-	-	-	-
MSTRG.738	MSTRG.738.1	1256	mgr:MGG_04806	70.59	MG04806.4; hypothetical protein	SPBC2A9.05c	46.39	[R] KOG3195 Uncharacterized membrane protein NPD008/CGI-148	gi|531866897|gb|EQL03678.1|	100	Golgi apparatus membrane protein tvp-23 [Ophiocordyceps sinensis CO18]	sp|A4RME3|TVP23_MAGO7	70.59	Golgi apparatus membrane protein TVP23 OS=Magnaporthe oryzae (strain 70-15 / ATCC MYA-4617 / FGSC 8958) GN=TVP23 PE=3 SV=2	GO:0005794,GO:0016020	638.03	383.24	707.81	495.26	993.07	1023.93	112.689	74.209	86.095	89.714	111.465	121.26	0.111756	5.63187	0.83164	0.943628	0.498796	6.04369	0.247601	0.398725	0.295206	6.15138	0.550169	0.686123
MSTRG.739	MSTRG.739.2	8118	fgr:FG00437.1	59.7	hypothetical protein	SPAC6F6.13c	59.91	[S] KOG2385 Uncharacterized conserved protein	gi|512193165|gb|EPE08923.1|	58.42	transmembrane and coiled-coil domain-containing protein [Ophiostoma piceae UAMH 11346]	sp|O14244|YELD_SCHPO	59.91	Uncharacterized membrane protein C6F6.13c OS=Schizosaccharomyces pombe (strain 972 / ATCC 24843) GN=SPAC6F6.13c PE=3 SV=1	-	1635.4	2080.47	2135.23	2247.23	2371.11	3575.7	54.115	74.686	62.53	71.163	92.824	202.416	0.136827	7.52203	0.79148	0.92085	0.175911	7.74542	0.696073	0.808004	-0.0521797	7.87572	0.920302	0.967288
MSTRG.740	MSTRG.740.1	5322	fgr:FG00437.1	59.7	hypothetical protein	SPAC6F6.13c	59.91	[S] KOG2385 Uncharacterized conserved protein	gi|512193165|gb|EPE08923.1|	58.42	transmembrane and coiled-coil domain-containing protein [Ophiostoma piceae UAMH 11346]	sp|O14244|YELD_SCHPO	59.91	Uncharacterized membrane protein C6F6.13c OS=Schizosaccharomyces pombe (strain 972 / ATCC 24843) GN=SPAC6F6.13c PE=3 SV=1	-	1011.56	472.29	1309.97	2351.51	781.82	1318.37	28.903	12.504	31.117	73.337	13.653	26.186	1.27546	6.88031	0.030264	0.125639	0.0271231	6.31798	0.954921	0.989556	-1.34808	7.17423	0.021517	0.0646932
MSTRG.741	MSTRG.741.1	418	-	-	-	-	-	-	gi|531866900|gb|EQL03681.1|	100	hypothetical protein OCS_00597 [Ophiocordyceps sinensis CO18]	-	-	-	-	2	1	0	0	6	9	1.784	0.991	0	0	3.693	5.66	-3.75565	-2.01598	0.314479	0.567042	1.76399	-0.823835	0.178169	0.315046	5.72453	-1.01795	0.00745754	0.0286021
MSTRG.742	MSTRG.742.2	3566	fgr:FG00435.1	67.87	hypothetical protein	At5g66720	29.15	[T] KOG1379 Serine/threonine protein phosphatase	gi|531866901|gb|EQL03682.1|	95.64	rRNA-processing protein UTP23 [Ophiocordyceps sinensis CO18]	sp|Q9LVQ8|P2C80_ARATH	29.15	Probable protein phosphatase 2C 80 OS=Arabidopsis thaliana GN=At5g66720 PE=2 SV=1	GO:0003824,GO:0008152	641	749	2677	1919	2494	2063	47.736	61.266	165.63	158.014	128.106	100.629	1.58722	7.03414	0.00174064	0.0159746	1.2092	6.96314	0.00340979	0.0149274	-0.465534	7.71575	0.350992	0.503573
MSTRG.743	MSTRG.743.1	9550	fgr:FG00433.1	57.11	hypothetical protein	YPL153c	36.78	[D] KOG0615 Serine/threonine protein kinase Chk2 and related proteins	gi|531866903|gb|EQL03684.1|	100	Serine/threonine-protein kinase domain protein [Ophiocordyceps sinensis CO18]	sp|Q06315|SKG3_YEAST	39.18	Protein SKG3 OS=Saccharomyces cerevisiae (strain ATCC 204508 / S288c) GN=SKG3 PE=1 SV=1	-	4300.73	3688.27	20944.1	20769.7	5914.93	4785.43	85.265	84.343	466.534	642.925	95.173	61.314	2.2865	10.1016	3.07567e-05	0.000703518	-0.0732464	8.71103	0.866636	0.929186	-2.45059	10.3877	8.50797e-06	0.000128219
MSTRG.744	MSTRG.744.1	7497	ncr:NCU10497	75.38	oligosaccharyl transferase STT3 subunit; K07151 dolichyl-diphosphooligosaccharide--protein glycosyltransferase [EC:2.4.1.119]	SPBC1271.02	59.13	[O] KOG2292 Oligosaccharyltransferase, STT3 subunit	gi|531866905|gb|EQL03686.1|	91.5	oligosaccharyl transferase STT3 subunit [Ophiocordyceps sinensis CO18]	sp|O94335|STT3_SCHPO	59.13	Dolichyl-diphosphooligosaccharide--protein glycosyltransferase subunit stt3 OS=Schizosaccharomyces pombe (strain 972 / ATCC 24843) GN=stt3 PE=3 SV=1	-	3360.27	2426.73	2431.91	654.33	1235.07	1152.57	139.109	106.416	83.339	29.274	37.1	30.89	-1.12041	7.62375	0.0579187	0.193289	-1.76584	7.64907	5.70408e-05	0.000489419	-0.731381	6.94453	0.19522	0.334807
MSTRG.745	MSTRG.745.1	1088	fgr:FG00429.1	62.5	hypothetical protein	-	-	-	gi|531866906|gb|EQL03687.1|	84.21	ATPase, F0 complex, subunit E [Ophiocordyceps sinensis CO18]	sp|P81449|ATPJ_YEAST	40.68	ATP synthase subunit e, mitochondrial OS=Saccharomyces cerevisiae (strain ATCC 204508 / S288c) GN=TIM11 PE=1 SV=2	-	1053	1026	403	101	1155	1152	187.138	199.012	61.129	19.91	142.954	143.945	-2.26703	5.88279	0.000201339	0.00297307	-0.347186	6.64741	0.377128	0.535786	1.83569	5.84299	0.00234673	0.0116334
MSTRG.746	rna603-EQL03688.1	2154	fgr:FG00428.1	79.36	hypothetical protein; K10415 dynein intermediate chain, cytosolic	Hs18552731	40.96	[Z] KOG1587 Cytoplasmic dynein intermediate chain	gi|531866907|gb|EQL03688.1|	96.79	cytoplasmic dynein 1 intermediate chain 2 [Ophiocordyceps sinensis CO18]	sp|O88487|DC1I2_MOUSE	40.96	Cytoplasmic dynein 1 intermediate chain 2 OS=Mus musculus GN=Dync1i2 PE=1 SV=1	-	609	565	623	1498	600	834	36.897	37.224	32.443	101.232	25.347	35.497	0.834328	6.26132	0.154036	0.368138	-0.205431	5.88742	0.635098	0.761401	-1.13628	6.47564	0.0586134	0.137416
MSTRG.747	MSTRG.747.1	3088	cim:CIMG_03611	58.09	hypothetical protein	Hs13129086	30	[R] KOG2458 Endoplasmic reticulum protein EP58, contains filamin rod domain and KDEL motif	gi|531866911|gb|EQL03692.1|	100	glycosyltransferase family 90 protein [Ophiocordyceps sinensis CO18]	sp|Q5K8R6|CXT1_CRYNJ	25.42	Beta-1,2-xylosyltransferase 1 OS=Cryptococcus neoformans var. neoformans serotype D (strain JEC21 / ATCC MYA-565) GN=CXT1 PE=1 SV=1	GO:0008152,GO:0016740	161	100	104	105	405	383	7.271	4.967	3.924	4.849	12.292	11.233	-0.410519	3.43581	0.524963	0.752435	1.10829	4.47475	0.0301395	0.0838628	1.42642	4.40286	0.0144635	0.0474191
MSTRG.748	MSTRG.748.1	3839	fgr:FG00425.1	56.91	hypothetical protein	CE01215	31.72	[I] KOG1206 Peroxisomal multifunctional beta-oxidation protein and related enzymes	gi|531866909|gb|EQL03690.1|	100	Cytoskeleton-associated protein, Gly-rich domain protein [Ophiocordyceps sinensis CO18]	sp|Q9VXJ0|DHB4_DROME	35.08	Peroxisomal multifunctional enzyme type 2 OS=Drosophila melanogaster GN=Mfe2 PE=1 SV=1	-	1834.67	1340.81	1576.79	1084.43	3578.04	4113.07	171.681	123.862	124.447	107.544	270.67	278.025	-0.386215	7.03301	0.437578	0.677406	0.787784	7.85946	0.0692946	0.156899	1.08284	7.77804	0.0315799	0.0866403
MSTRG.749	MSTRG.749.1	514	fgr:FG00425.1	78.12	hypothetical protein	-	-	-	gi|531866909|gb|EQL03690.1|	100	Cytoskeleton-associated protein, Gly-rich domain protein [Ophiocordyceps sinensis CO18]	-	-	-	-	0	7.49	22.32	0	0	0	0	3.035	6.949	0	0	0	1.28725	-0.346222	0.513935	0.742303	-5.16133	-1.52247	0.0739563	0.164168	-6.54744	-0.543186	0.0122913	0.0420542
MSTRG.750	MSTRG.750.1	586	-	-	-	-	-	-	-	-	-	-	-	-	-	11.33	8.7	30.89	20.57	72.96	86.93	7.79	6.622	17.571	15.28	34.718	42.105	1.2341	0.816052	0.142885	0.349115	2.4952	1.94028	0.000541069	0.00327629	1.16995	2.22673	0.105803	0.213425
MSTRG.751	MSTRG.751.1	666	fgr:FG00424.1	45.83	hypothetical protein	-	-	-	gi|531866910|gb|EQL03691.1|	100	casein kinase II beta 2 subunit [Ophiocordyceps sinensis CO18]	-	-	-	-	28.84	17.17	90.93	89.95	26.4	48.04	8.118	5.293	21.7	27.916	5.171	9.504	1.8782	2.3805	0.0104674	0.0594849	0.203217	1.5009	0.811343	0.892749	-1.77104	2.69473	0.0149756	0.0488487
MSTRG.752	rna606-EQL03691.1	1305	fgr:FG00424.1	56.63	hypothetical protein	-	-	-	gi|531866910|gb|EQL03691.1|	100	casein kinase II beta 2 subunit [Ophiocordyceps sinensis CO18]	-	-	-	GO:0016301,GO:0016310	533.16	477.83	3725.07	2936.05	1780.6	1415.96	55.21	53.879	330.666	338.404	128.496	103.042	2.59749	7.38472	9.38179e-07	4.19146e-05	1.16457	6.46618	0.00327958	0.0144507	-1.52228	7.90584	0.00296827	0.0140016
MSTRG.753	rna608-EQL03693.1	299	-	-	-	-	-	-	gi|531866912|gb|EQL03693.1|	100	hypothetical protein OCS_00609 [Ophiocordyceps sinensis CO18]	-	-	-	-	5	6	0	1	5	9	11.697	16.129	0	2.362	7.984	14.953	-3.25785	-1.13444	0.0424264	0.157453	-0.147398	-0.432682	1	1	3.06811	-1.00273	0.0946676	0.197009
MSTRG.754	rna609-EQL03694.1	1413	pcs:Pc21g21580	32.85	Pc21g21580	-	-	-	gi|531866913|gb|EQL03694.1|	100	Protein kinase-like domain protein [Ophiocordyceps sinensis CO18]	-	-	-	GO:0016301,GO:0016310	48	14	29	2	71	78	4.527	1.442	2.347	0.209	4.664	5.169	-1.23267	1.14659	0.269214	0.515968	0.794226	2.22961	0.2764	0.432965	1.93711	1.94629	0.0403459	0.103726
MSTRG.755	MSTRG.755.1	1201	-	-	-	-	-	-	gi|531866914|gb|EQL03695.1|	83.04	hypothetical protein OCS_00611 [Ophiocordyceps sinensis CO18]	-	-	-	-	202	54	59	40	831	795	29.231	8.729	7.06	6.459	86.923	80.454	-1.48017	3.03107	0.0531067	0.182629	2.20085	5.24925	0.000212118	0.00150172	3.58644	5.10229	1.40226e-09	8.13833e-08
MSTRG.756	rna611-EQL03656.1	924	fgr:FG04301.1	58.77	hypothetical protein	-	-	-	gi|531866874|gb|EQL03656.1|	100	regulator of G-protein signaling [Ophiocordyceps sinensis CO18]	-	-	-	GO:0038032	419	479	917	712	947	550	66.387	82.775	124.141	125.218	104.51	61.262	0.729657	5.8147	0.147693	0.357205	0.232319	5.72773	0.615506	0.744989	-0.584076	6.1812	0.258649	0.408411
MSTRG.757	rna616-EQL03661.1	807	-	-	-	-	-	-	gi|531866879|gb|EQL03661.1|	100	hypothetical protein OCS_00617 [Ophiocordyceps sinensis CO18]	-	-	-	-	250	115	196	68	516	499	47.307	23.754	31.636	14.266	67.991	66.395	-0.648363	3.81001	0.340824	0.587467	0.99803	4.87236	0.0557894	0.133064	1.55645	4.73038	0.0102378	0.0366966
MSTRG.758	MSTRG.758.1	9657	fgr:FG04302.1	65.73	hypothetical protein	SPBC19G7.09	25.91	[O] KOG0778 Protease, Ulp1 family	gi|531866875|gb|EQL03657.1|	97.4	sentrin/SUMO-specific protease [Ophiocordyceps sinensis CO18]	sp|P15245|PH2M_TRICU	29.49	Phenol 2-monooxygenase OS=Trichosporon cutaneum PE=1 SV=3	-	1722.92	1157.66	6518.92	1176.22	2620.7	1390.28	81.867	48.398	286.302	64.997	70.232	33.128	1.17922	7.77694	0.0732821	0.226198	-0.0125863	7.26346	0.978931	1	-1.27454	8.05282	0.058087	0.136596
MSTRG.759	MSTRG.759.1	1793	-	-	-	-	-	-	-	-	-	-	-	-	-	289.08	288.62	334.71	139.78	369.4	421.11	25.607	27.83	25.439	13.796	22.808	26.212	-0.467003	4.55651	0.421383	0.662687	-0.0465247	4.94741	0.924265	0.969072	0.333632	4.78801	0.561268	0.691712
MSTRG.760	MSTRG.760.1	2977	fgr:FG04307.1	65.56	hypothetical protein	-	-	-	gi|531866878|gb|EQL03660.1|	95.05	hypothetical protein OCS_00616 [Ophiocordyceps sinensis CO18]	-	-	-	-	218	136.72	486.36	170	837.89	599.61	11.482	7.086	22.108	8.852	26.733	18.358	0.696493	4.44915	0.260194	0.507293	1.53066	5.21491	0.00177216	0.00872184	0.747317	5.47928	0.192497	0.330954
MSTRG.761	MSTRG.761.1	4770	fgr:FG04308.1	66.97	hypothetical protein; K03141 transcription initiation factor TFIIH subunit 1	SPAC16E8.11c	27.05	[KL] KOG2074 RNA polymerase II transcription initiation/nucleotide excision repair factor TFIIH, subunit TFB1	gi|531866881|gb|EQL03663.1|	96.81	RNA polymerase II transcription factor related protein [Ophiocordyceps sinensis CO18]	sp|Q9P5N7|TFB1_NEUCR	48.59	Putative RNA polymerase II transcription factor B subunit 1 OS=Neurospora crassa (strain ATCC 24698 / 74-OR23-1A / CBS 708.71 / DSM 1257 / FGSC 987) GN=B8B20.390 PE=3 SV=1	GO:0000439,GO:0003743,GO:0005840,GO:0006289,GO:0006351,GO:0006446	674.75	624.94	893.95	433	1199.12	1132.76	27.74	29.812	30.356	18.311	28.236	30.767	-0.140272	5.86408	0.785705	0.918713	0.346845	6.31669	0.380912	0.539821	0.399841	6.31409	0.429671	0.579331
MSTRG.762	MSTRG.762.1	6566	fgr:FG04310.1	51.35	hypothetical protein	SPAC222.12c	84.75	[C] KOG1350 F0F1-type ATP synthase, beta subunit	gi|531866882|gb|EQL03664.1|	100	ATPase, AAA-type, core [Ophiocordyceps sinensis CO18]	sp|P23704|ATPB_NEUCR	94.17	ATP synthase subunit beta, mitochondrial OS=Neurospora crassa (strain ATCC 24698 / 74-OR23-1A / CBS 708.71 / DSM 1257 / FGSC 987) GN=atp-2 PE=2 SV=1	GO:0005524	12973.8	10206.8	4420.05	2258	5578.88	4647.93	818.981	695.951	145.507	73.337	225.968	186.813	-1.95697	9.41166	0.000340654	0.00452153	-1.6726	9.67473	0.000231478	0.00161826	0.196392	8.53522	0.705962	0.80881
MSTRG.763	MSTRG.763.1	539	mgr:MGG_03185	96.3	MG03185.4; ATP synthase beta chain, mitochondrial; K02133 F-type H+-transporting ATPase subunit beta [EC:3.6.3.14]	SPAC222.12c	77.78	[C] KOG1350 F0F1-type ATP synthase, beta subunit	gi|530474356|gb|EQB54598.1|	96.3	hypothetical protein CGLO_05538 [Colletotrichum gloeosporioides Cg-14]	sp|P23704|ATPB_NEUCR	93.83	ATP synthase subunit beta, mitochondrial OS=Neurospora crassa (strain ATCC 24698 / 74-OR23-1A / CBS 708.71 / DSM 1257 / FGSC 987) GN=atp-2 PE=2 SV=1	GO:0000275,GO:0001525,GO:0001649,GO:0005509,GO:0005524,GO:0005634,GO:0006119,GO:0006172,GO:0006200,GO:0006629,GO:0006898,GO:0006933,GO:0007165,GO:0009986,GO:0015986,GO:0015991,GO:0030228,GO:0042288,GO:0042612,GO:0042645,GO:0046933,GO:0046961,GO:0051453,GO:0070062	124.43	131.25	0	0	0	77.31	57.434	66.659	0	0	0	25.124	-10.0636	2.61993	7.1781e-13	2.59872e-10	-2.21221	3.08298	0.0637808	0.147553	8.06527	0.790827	0.00240225	0.0118388
MSTRG.764	MSTRG.764.1	1227	-	-	-	-	-	-	-	-	-	-	-	-	-	58.64	60.32	172.49	153.53	613	776.56	9.337	8.052	19.65	23.014	53.774	75.276	1.33947	3.32883	0.0364505	0.14269	3.04694	4.90887	6.72455e-09	1.93656e-07	1.61632	5.16711	0.00322647	0.0149932
MSTRG.765	MSTRG.765.1	4145	ssl:SS1G_07794	63.53	similar to glycogen branching enzyme ; K00700 1,4-alpha-glucan branching enzyme [EC:2.4.1.18]	YEL011w	52.37	[G] KOG0470 1,4-alpha-glucan branching enzyme/starch branching enzyme II	gi|531866884|gb|EQL03666.1|	78.16	glycoside hydrolase family 13 [Ophiocordyceps sinensis CO18]	sp|Q6FJV0|GLGB_CANGA	65.15	1,4-alpha-glucan-branching enzyme OS=Candida glabrata (strain ATCC 2001 / CBS 138 / JCM 3761 / NBRC 0622 / NRRL Y-65) GN=GLC3 PE=3 SV=1	-	1054.36	499.68	197.51	30.47	2034	1079.44	54.126	28.909	9.333	1.672	75.262	39.542	-3.00193	5.34557	7.91952e-05	0.00146903	0.52174	6.65523	0.269665	0.425074	3.43929	6.04479	3.74603e-06	6.61374e-05
MSTRG.766	MSTRG.766.1	1515	mgr:MGG_00777	62.26	MG00777.4; hypothetical protein	-	-	-	gi|531866885|gb|EQL03667.1|	100	STF2-like protein [Ophiocordyceps sinensis CO18]	-	-	-	-	1256	675	288	69	2876	1749	305.258	174.781	58.763	14.444	485.417	273.366	-2.64626	5.70448	5.27096e-05	0.00108086	0.776957	7.12701	0.0948085	0.197229	3.33755	6.62336	2.50839e-07	7.04965e-06
MSTRG.767	MSTRG.767.1	5511	fgr:FG09904.1	81.92	hypothetical protein; K11292 transcription elongation factor SPT6	SPAC1F7.01c	40.51	[A] KOG1856 Transcription elongation factor SPT6	gi|531866886|gb|EQL03668.1|	99.92	Transcription elongation factor spt-6 [Ophiocordyceps sinensis CO18]	sp|Q4HYQ4|SPT6_GIBZE	81.92	Transcription elongation factor SPT6 OS=Gibberella zeae (strain PH-1 / ATCC MYA-4620 / FGSC 9075 / NRRL 31084) GN=SPT6 PE=3 SV=1	GO:0003677,GO:0003746,GO:0005634,GO:0005840,GO:0006357,GO:0006448,GO:0016788,GO:0032784	1380.22	1452.48	3249.97	2343.64	1784.24	1442.07	30.879	35.217	66.241	62.039	28.468	22.614	0.847147	7.54088	0.0933285	0.264826	-0.312848	7.11019	0.45394	0.613982	-1.248	7.72074	0.013713	0.0454683
MSTRG.768	MSTRG.768.1	3549	fgr:FG09903.1	62.56	hypothetical protein; K11226 mitogen-activated protein kinase kinase [EC:2.7.12.2]	SPAC1D4.13	40.75	[T] KOG0581 Mitogen-activated protein kinase kinase (MAP2K)	gi|531866888|gb|EQL03670.1|	94.2	MAP kinase kinase EMK1 [Ophiocordyceps sinensis CO18]	sp|Q99078|FUZ7_USTMA	44.78	Dual specificity protein kinase FUZ7 OS=Ustilago maydis (strain 521 / FGSC 9021) GN=FUZ7 PE=3 SV=2	GO:0004674,GO:0005524,GO:0006468,GO:0009069	831.17	817.04	460.16	86.27	1502.33	1043.97	56.7	63.699	29.354	11.977	82.864	64.921	-1.83577	5.63264	0.00515318	0.0359013	0.127884	6.54153	0.753428	0.85075	1.88191	5.97416	0.00401279	0.0177118
MSTRG.769	MSTRG.769.1	1357	ncr:NCU07101	37.27	hypothetical protein	-	-	-	gi|531866887|gb|EQL03669.1|	100	NUDIX domain protein [Ophiocordyceps sinensis CO18]	-	-	-	-	9.6	14.48	8.87	2.08	59.43	41.96	1.073	1.756	0.844	0.261	4.606	3.273	-1.30272	-0.0527395	0.20488	0.439165	1.55894	1.48447	0.0375485	0.0984933	2.78064	1.29748	0.00219634	0.0110587
MSTRG.770	MSTRG.770.1	1335	fgr:FG09902.1	68.91	hypothetical protein	-	-	-	gi|531866889|gb|EQL03671.1|	99	HAD-like domain protein [Ophiocordyceps sinensis CO18]	sp|Q12486|YOR31_YEAST	40.53	Putative uncharacterized hydrolase YOR131C OS=Saccharomyces cerevisiae (strain ATCC 204508 / S288c) GN=YOR131C PE=1 SV=1	GO:0008152,GO:0016787	496	309	285	144	1747	1676	72.755	38.252	31.348	23.704	192.147	185.295	-1.0637	4.80031	0.064776	0.207977	1.60307	6.44436	0.000100921	0.000792265	2.57695	6.27833	1.3671e-06	2.83044e-05
MSTRG.771	MSTRG.771.1	3867	fgr:FG09900.1	57.86	hypothetical protein	SPAC26F1.08c	23	[R] KOG4711 Predicted membrane protein	gi|531866890|gb|EQL03672.1|	99.88	60S ribosomal protein L19 [Ophiocordyceps sinensis CO18]	sp|Q10495|YDG8_SCHPO	23	Uncharacterized protein C26F1.08c OS=Schizosaccharomyces pombe (strain 972 / ATCC 24843) GN=SPAC26F1.08c PE=4 SV=1	GO:0005840	1096	617	603	261	1615	1054	40.431	25.171	18.982	10.66	41.333	27.546	-1.15553	5.85378	0.0354443	0.139531	0.155758	6.59587	0.720902	0.826575	1.22323	6.2092	0.0228775	0.0677202
MSTRG.772	rna628-EQL03673.1	2405	fgr:FG09899.1	68.97	hypothetical protein; K02325 DNA polymerase epsilon subunit 2 [EC:2.7.7.7]	YPR175w	48.24	[L] KOG3818 DNA polymerase epsilon, subunit B	gi|531866891|gb|EQL03673.1|	94.68	DNA polymerase alpha/epsilon, subunit B [Ophiocordyceps sinensis CO18]	sp|Q6C030|DPB2_YARLI	27.37	DNA polymerase epsilon subunit B OS=Yarrowia lipolytica (strain CLIB 122 / E 150) GN=DPB2 PE=3 SV=1	GO:0003677,GO:0003887,GO:0006260,GO:0042575,GO:0071897	107	100	352	666	124	121	9.495	9.67	26.812	65.864	7.677	7.547	2.2574	4.81942	0.000396029	0.00507426	-0.252802	3.38143	0.654371	0.77702	-2.60448	5.07608	3.97924e-05	0.000456066
MSTRG.773	MSTRG.773.1	1049	pan:PODANSg7840	53.24	hypothetical protein	-	-	-	gi|531866892|gb|EQL03674.1|	89.19	hypothetical protein OCS_00630 [Ophiocordyceps sinensis CO18]	-	-	-	-	689	569	593	441	1312	1392	119.622	107.432	91.438	85.053	165.588	173.93	-0.408861	5.69302	0.417575	0.659266	0.61168	6.42013	0.116907	0.231605	0.930034	6.32293	0.0597116	0.13954
MSTRG.774	MSTRG.774.1	3428	pan:PODANSg7863	82.18	hypothetical protein; K12761 carbon catabolite-derepressing protein kinase [EC:2.7.11.1]	YDR477w	63.18	[T] KOG0583 Serine/threonine protein kinase	gi|531866893|gb|EQL03675.1|	99.64	protein kinase SNF1 [Ophiocordyceps sinensis CO18]	sp|Q00372|SNF1_CANGA	52.82	Carbon catabolite-derepressing protein kinase OS=Candida glabrata (strain ATCC 2001 / CBS 138 / JCM 3761 / NBRC 0622 / NRRL Y-65) GN=SNF1 PE=3 SV=2	GO:0004672,GO:0005993,GO:0006468,GO:0009405,GO:0072665	771.63	655.04	954.41	149.2	1445.47	1234.93	32.821	28.783	33.501	6.501	41.631	33.979	-0.621774	5.78745	0.352986	0.597357	0.41501	6.48682	0.291353	0.451373	0.954007	6.30143	0.148698	0.273951
MSTRG.775	MSTRG.775.1	807	mgr:MGG_04895	94.07	MG04895.4; isocitrate lyase; K01637 isocitrate lyase [EC:4.1.3.1]	YER065c	64.96	[C] KOG1260 Isocitrate lyase	gi|667645225|ref|XP_008594444.1|	93.22	isocitrate lyase [Beauveria bassiana ARSEF 2860]	sp|P0CT06|ACEA_MAGO7	94.07	Isocitrate lyase OS=Magnaporthe oryzae (strain 70-15 / ATCC MYA-4617 / FGSC 8958) GN=ICL1 PE=3 SV=1	GO:0004451,GO:0006097	243.37	159.96	1394.59	1374.8	2124.53	3384.07	50.412	36.195	246.112	315.328	306.376	492.92	2.68749	6.13105	5.04344e-07	2.47435e-05	3.28844	6.86322	2.34488e-12	1.38361e-10	0.506169	7.50856	0.334813	0.490049
MSTRG.776	MSTRG.776.1	1752	pan:PODANSg9124	86.84	hypothetical protein; K01637 isocitrate lyase [EC:4.1.3.1]	At3g21720	68.14	[C] KOG1260 Isocitrate lyase	gi|672381955|gb|KFG84106.1|	92.92	isocitrate lyase, partial [Metarhizium anisopliae]	sp|P28299|ACEA_NEUCR	85.96	Isocitrate lyase OS=Neurospora crassa (strain ATCC 24698 / 74-OR23-1A / CBS 708.71 / DSM 1257 / FGSC 987) GN=acu-3 PE=2 SV=2	-	65	45	246	103	398	447	5.566	4.189	18.063	9.824	23.737	26.879	1.48796	3.31633	0.0276865	0.118115	2.45142	4.27363	6.27717e-06	7.3677e-05	0.874398	4.67182	0.132199	0.251557
MSTRG.777	MSTRG.777.3	4372	pan:PODANSg8867	75.45	hypothetical protein; K01194 alpha,alpha-trehalase [EC:3.2.1.28]	SPBC660.07	66.83	[G] KOG0602 Neutral trehalase	gi|531866894|gb|EQL03676.1|	89.82	neutral trehalase [Ophiocordyceps sinensis CO18]	sp|O42783|TREB_NEUCR	74.65	Neutral trehalase OS=Neurospora crassa (strain ATCC 24698 / 74-OR23-1A / CBS 708.71 / DSM 1257 / FGSC 987) GN=treB PE=2 SV=2	GO:0004555,GO:0005509,GO:0005739,GO:0005982,GO:0005985,GO:0005993	1062.63	1000.44	1641.77	698.86	1113.24	692.41	66.929	80.994	79.563	45.746	44.852	30.749	0.000151187	6.59748	1	1	-0.691577	6.4937	0.0957977	0.198871	-0.776672	6.56896	0.143733	0.26685
MSTRG.778	MSTRG.778.1	2810	ncr:NCU04575	54.42	hypothetical protein	-	-	-	gi|667517241|gb|KFA46695.1|	62.89	hypothetical protein S40293_08068 [Stachybotrys chartarum IBT 40293]	sp|P76254|YEAX_ECOLI	30.45	Putative dioxygenase subunit beta YeaX OS=Escherichia coli (strain K12) GN=yeaX PE=3 SV=1	GO:0005737,GO:0006118,GO:0009055,GO:0030151,GO:0030170,GO:0051213,GO:0051537,GO:0055114	41.37	24.56	150.23	56.14	127.76	84.59	2.19	1.48	6.179	2.979	4.83	3.168	1.45665	2.5744	0.0465006	0.166511	1.20007	2.59534	0.0648202	0.149434	-0.343736	3.25234	0.626823	0.746727
MSTRG.779	MSTRG.779.1	5308	fgr:FG10481.1	60.81	hypothetical protein	-	-	-	gi|531866846|gb|EQL03629.1|	100	Mediator complex subunit Med18 [Ophiocordyceps sinensis CO18]	-	-	-	-	1444	1234.91	822.86	465.45	2827.06	3179.7	46.821	47.458	36.516	37.594	135.169	124.252	-1.21001	6.49044	0.0148156	0.0758038	0.672058	7.54663	0.113417	0.226541	1.79296	7.23012	0.00059553	0.00396693
MSTRG.780	MSTRG.780.1	2767	fgr:FG10482.1	68.25	hypothetical protein; K08073 bifunctional polynucleotide phosphatase/kinase [EC:3.1.3.32 2.7.1.78]	SPAC23C11.04c	36.33	[L] KOG2134 Polynucleotide kinase 3' phosphatase	gi|531866847|gb|EQL03630.1|	98.17	DNA kinase/phosphatase Pnk1 [Ophiocordyceps sinensis CO18]	sp|O13911|PNK1_SCHPO	36.33	Bifunctional polynucleotide phosphatase/kinase OS=Schizosaccharomyces pombe (strain 972 / ATCC 24843) GN=pnk1 PE=1 SV=2	GO:0016301,GO:0016310	152	95.09	576.14	315.55	697.94	539.3	11.719	7.575	37.082	27.759	33.713	26.142	1.70204	4.62405	0.00373168	0.0283085	1.83679	4.92773	0.000308434	0.00204187	0.0454797	5.56465	0.933417	0.976133
MSTRG.781	MSTRG.781.1	3130	fgr:FG10483.1	72.88	hypothetical protein	YHR094c	28.78	[R] KOG0254 Predicted transporter (major facilitator superfamily)	gi|531866848|gb|EQL03631.1|	99.03	MFS quinate transporter [Ophiocordyceps sinensis CO18]	sp|A2QQV6|QUTD_ASPNC	31.46	Probable quinate permease OS=Aspergillus niger (strain CBS 513.88 / FGSC A1513) GN=qutD PE=3 SV=1	GO:0016021,GO:0022891,GO:0055085	993.66	431.16	2576.61	2365.84	6560.69	4591.07	60.821	24.281	125.496	157.178	274.455	171.93	1.70366	7.13564	0.0023272	0.019784	2.49132	7.96981	1.09119e-06	1.69728e-05	0.694095	8.44912	0.182576	0.318428
MSTRG.782	MSTRG.782.1	714	-	-	-	-	-	-	-	-	-	-	-	-	-	7.34	3.84	11.39	2.16	15.31	19.93	2.19	1.267	2.885	0.711	3.179	4.186	0.0419285	-0.511243	1	1	1.16809	0.220982	0.18512	0.324925	1.04006	0.26461	0.286008	0.440879
MSTRG.783	MSTRG.783.1	1890	-	-	-	-	-	-	gi|531866849|gb|EQL03632.1|	100	hypothetical protein OCS_00636 [Ophiocordyceps sinensis CO18]	-	-	-	-	89	94	35	19	89	65	9.123	8.052	2.032	1.432	4.498	3.089	-1.91302	2.48504	0.00666574	0.0432531	-0.748909	3.00507	0.202375	0.344895	1.07913	2.19971	0.137782	0.259376
MSTRG.784	MSTRG.784.1	3936	fgr:FG10435.1	59.48	hypothetical protein	Hs14755576	27.23	[GO] KOG4157 beta-1,6-N-acetylglucosaminyltransferase, contains WSC domain	gi|531866853|gb|EQL03636.1|	97.25	Carbohydrate-binding WSC [Ophiocordyceps sinensis CO18]	sp|P84675|PFM_CHAGB	33.74	Putative fungistatic metabolite OS=Chaetomium globosum (strain ATCC 6205 / CBS 148.51 / DSM 1962 / NBRC 6347 / NRRL 1970) GN=CHGG_05463 PE=1 SV=2	-	3442	21242	5104	2869	3733	856	108.184	725.474	138.076	100.678	81.827	18.902	-1.82256	9.57054	0.0157494	0.0790405	-2.97464	9.59367	0.000434691	0.00273908	-1.22687	8.21217	0.0637318	0.146514
MSTRG.785	MSTRG.785.1	5367	fgr:FG10451.1	69.83	hypothetical protein; K07824 benzoate 4-monooxygenase [EC:1.14.13.12]	Hs4503233	26.05	[Q] KOG0158 Cytochrome P450 CYP3/CYP5/CYP6/CYP9 subfamilies	gi|531866850|gb|EQL03633.1|	100	cytochrome P450 monooxygenase CYP53A26 [Ophiocordyceps sinensis CO18]	sp|P17549|CP53_ASPNG	60.82	Benzoate 4-monooxygenase OS=Aspergillus niger GN=bphA PE=1 SV=1	-	143.24	351.9	380.59	143.86	1543.53	652.74	7.158	12.441	21.969	10.18	58.546	26.853	-0.127789	4.50547	0.849558	0.955279	1.62279	5.79779	0.00527508	0.0212668	1.67215	5.80866	0.00587592	0.0238246
MSTRG.786	MSTRG.786.1	1155	fgr:FG10451.1	60	hypothetical protein; K07824 benzoate 4-monooxygenase [EC:1.14.13.12]	-	-	-	gi|531866851|gb|EQL03634.1|	100	cytochrome P450 monooxygenase CYP53A26 [Ophiocordyceps sinensis CO18]	sp|P17549|CP53_ASPNG	60	Benzoate 4-monooxygenase OS=Aspergillus niger GN=bphA PE=1 SV=1	-	10.76	65.1	36.41	25.14	79.47	53.26	4.189	27.805	11.94	10.734	21.48	14.585	-0.483262	1.72079	0.610531	0.809175	0.257368	2.26446	0.774229	0.866961	0.660586	2.12602	0.366893	0.518142
MSTRG.787	rna645-EQL03642.1	760	fgr:FG10928.1	63.77	hypothetical protein	-	-	-	gi|531866859|gb|EQL03642.1|	100	hypothetical protein OCS_00646 [Ophiocordyceps sinensis CO18]	-	-	-	-	77	77	61	122	65	52	22.05	24.13	14.807	38.524	12.948	10.469	0.209452	2.99351	0.769058	0.907842	-0.893841	2.70752	0.141141	0.264612	-1.19659	2.92624	0.105296	0.212637
MSTRG.788	MSTRG.788.1	750	fgr:FG10928.1	60.48	hypothetical protein	-	-	-	gi|531866860|gb|EQL03643.1|	100	hypothetical protein OCS_00647 [Ophiocordyceps sinensis CO18]	-	-	-	-	195	225	215	233	213	238	41.65	51.923	38.529	54.399	30.999	35.181	-0.00383789	4.31446	1	1	-0.398532	4.33167	0.431946	0.591454	-0.485472	4.40135	0.400983	0.551657
MSTRG.789	rna640-EQL03637.1	1585	afv:AFLA_038840	69.02	hypothetical protein	-	-	-	gi|531866854|gb|EQL03637.1|	97.72	Microcystin LR degradation protein MlrC [Ophiocordyceps sinensis CO18]	-	-	-	-	51	210	286	150	467	267	4.595	20.581	22.09	15.039	29.306	16.893	0.547827	3.95875	0.456136	0.695194	0.955621	4.42006	0.160083	0.290971	0.328554	4.6838	0.575923	0.702347
MSTRG.790	MSTRG.790.1	1499	fgr:FG10552.1	41.74	hypothetical protein	-	-	-	gi|531866855|gb|EQL03638.1|	95.11	hypothetical protein OCS_00642 [Ophiocordyceps sinensis CO18]	-	-	-	-	45	212	229	93	408	261	3.963	20.631	17.571	9.124	25.19	16.358	0.108528	3.69687	0.895477	0.979131	0.842447	4.32701	0.2281	0.375623	0.655433	4.41693	0.28024	0.433911
MSTRG.791	MSTRG.791.1	2474	fgr:FG00720.1	40.54	hypothetical protein	-	-	-	gi|531866856|gb|EQL03639.1|	99.26	hypothetical protein OCS_00643 [Ophiocordyceps sinensis CO18]	-	-	-	-	39	84	262	72	155	41	2.066	4.854	11.959	4.264	5.735	1.527	1.20591	3.29992	0.111155	0.297253	0.147355	2.86232	0.854038	0.920823	-1.13471	3.61838	0.153174	0.280241
MSTRG.792	MSTRG.792.1	726	clu:CLUG_04678	25.65	hypothetical protein	-	-	-	gi|531866857|gb|EQL03640.1|	100	hypothetical protein OCS_00644 [Ophiocordyceps sinensis CO18]	-	-	-	-	107	128	57	29	184	192	33.578	44.636	15.011	10.012	41.474	42.333	-1.61465	2.90587	0.0189349	0.0896419	0.175208	3.77866	0.752403	0.850036	1.70362	3.28271	0.0105883	0.0376929
MSTRG.793	rna644-EQL03641.1	822	fgr:FG10927.1	73.39	hypothetical protein	YMR068w	37.17	[R] KOG0504 FOG: Ankyrin repeat	gi|531866858|gb|EQL03641.1|	100	spherulin-1B precursor [Ophiocordyceps sinensis CO18]	-	-	-	GO:0016301,GO:0016310	79	85	74	94	62	56	30.19	37.149	23.704	40.854	17.014	14.918	-0.0465828	2.95528	0.958997	1	-0.973641	2.7708	0.107343	0.21747	-1.01822	2.82098	0.141598	0.263653
MSTRG.794	rna654-EQL03651.1	1198	fgr:FG10933.1	80.31	hypothetical protein; K05355 hexaprenyl-diphosphate synthase [EC:2.5.1.82 2.5.1.83]	YBR003w	49.47	[H] KOG0776 Geranylgeranyl pyrophosphate synthase/Polyprenyl synthetase	gi|531866868|gb|EQL03651.1|	100	decaprenyl-diphosphate synthase subunit 1 [Ophiocordyceps sinensis CO18]	sp|Q7S565|COQ1_NEUCR	78.22	Probable hexaprenyl pyrophosphate synthase, mitochondrial OS=Neurospora crassa (strain ATCC 24698 / 74-OR23-1A / CBS 708.71 / DSM 1257 / FGSC 987) GN=NCU02305 PE=3 SV=1	GO:0008299,GO:0016740	309	181	435	222	721	474	37.891	24.18	45.673	30.267	61.6	40.85	0.268568	4.66101	0.645808	0.836666	0.800564	5.17249	0.106009	0.215411	0.443317	5.33368	0.418744	0.568273
MSTRG.795	MSTRG.795.1	6103	fgr:FG10944.1	75.56	hypothetical protein; K06675 structural maintenance of chromosome 4	SPBC146.03c	40.58	[BD] KOG0996 Structural maintenance of chromosome protein 4 (chromosome condensation complex Condensin, subunit C)	gi|531866872|gb|EQL03655.1|	98.34	condensin subunit Cut3 [Ophiocordyceps sinensis CO18]	sp|P41004|SMC4_SCHPO	40.58	Structural maintenance of chromosomes protein 4 OS=Schizosaccharomyces pombe (strain 972 / ATCC 24843) GN=cut3 PE=1 SV=2	GO:0003677,GO:0005524,GO:0005634,GO:0005694,GO:0051276	680	375	2819	888	402	414	16.348	9.682	55.646	23.745	6.673	6.669	1.61733	6.64232	0.00470391	0.0335962	-0.851365	5.45434	0.0703524	0.158435	-2.55713	6.76763	6.59213e-06	0.000103353
MSTRG.796	rna655-EQL03652.1	1743	fgr:FG10934.1	66.67	hypothetical protein; K01466 allantoinase [EC:3.5.2.5]	YIR027c	40.9	[F] KOG2584 Dihydroorotase and related enzymes	gi|531866869|gb|EQL03652.1|	100	allantoinase [Ophiocordyceps sinensis CO18]	sp|P32375|ALN_YEAST	40.9	Allantoinase OS=Saccharomyces cerevisiae (strain ATCC 204508 / S288c) GN=DAL1 PE=3 SV=2	GO:0000256,GO:0000737,GO:0004038,GO:0006144,GO:0008270,GO:0016888,GO:0050897	266	145	261	265	1568	1283	30.01	17.884	25.049	33.35	123.043	101.813	0.269628	4.40848	0.650302	0.84	2.31121	6.03559	6.40805e-07	1.05733e-05	1.94874	6.12366	0.000194876	0.00163561
MSTRG.797	MSTRG.797.2	2985	fgr:FG10945.1	57.3	hypothetical protein	-	-	-	gi|531866871|gb|EQL03654.1|	99.44	Elys [Ophiocordyceps sinensis CO18]	-	-	-	-	762	682	943	850	1502	1673	46.132	48.95	55.989	64.015	77.129	75.522	0.203531	6.18793	0.677485	0.855638	0.64236	6.63956	0.103206	0.211139	0.347539	6.78153	0.471335	0.619427
MSTRG.798	MSTRG.798.1	10028	ncr:NCU09287	54.09	similar to galactose-proton symport	At4g16480	24.21	[R] KOG0254 Predicted transporter (major facilitator superfamily)	gi|531866863|gb|EQL03646.1|	78.91	Sugar/inositol transporter [Ophiocordyceps sinensis CO18]	sp|O23492|INT4_ARATH	24.21	Inositol transporter 4 OS=Arabidopsis thaliana GN=INT4 PE=1 SV=1	-	12816.8	11237.5	2527.07	3804.98	1200.24	1853.33	816.317	799.508	105.336	162.686	13.877	30.319	-1.9832	9.46225	0.000508431	0.00614979	-3.46968	9.46227	4.4189e-12	2.47299e-10	-1.5817	7.88482	0.00496116	0.0209162
MSTRG.799	MSTRG.799.1	489	-	-	-	-	-	-	-	-	-	-	-	-	-	0	0	0	1	0	1	0	0	0	0.763	0	0.5	-	-	-	-	-	-	-	-	-0.414006	-2.14873	1	1
MSTRG.800	MSTRG.800.1	3119	pan:PODANSg1852	36.84	hypothetical protein	At3g45470	27.42	[O] KOG1812 Predicted E3 ubiquitin ligase	gi|531866865|gb|EQL03648.1|	100	IBR finger domain-containing protein [Ophiocordyceps sinensis CO18]	-	-	-	GO:0008270	283.22	373.51	427.93	462.02	539.76	462.67	31.15	39.732	36.711	43.843	35.996	29.881	0.337745	5.13821	0.536544	0.762923	0.103452	5.21481	0.829328	0.904562	-0.323368	5.45587	0.545124	0.682249
MSTRG.801	rna653-EQL03650.1	909	ncr:NCU02304	45.82	hypothetical protein	-	-	-	gi|531866867|gb|EQL03650.1|	90.73	vacuolar H+-ATPase assembly protein [Ophiocordyceps sinensis CO18]	-	-	-	-	169	73	137	106	569	327	29.897	14.097	20.689	20.798	70.099	40.666	-0.102315	3.4596	0.884745	0.971882	1.40912	4.5683	0.0145425	0.0470886	1.42003	4.58702	0.0165284	0.0526237
MSTRG.802	MSTRG.802.1	3440	fgr:FG00341.1	52.8	hypothetical protein	-	-	-	gi|531866831|gb|EQL03615.1|	90.67	Fungal specific transcription factor [Ophiocordyceps sinensis CO18]	sp|P41809|HKR1_YEAST	30.29	Signaling mucin HKR1 OS=Saccharomyces cerevisiae (strain ATCC 204508 / S288c) GN=HKR1 PE=1 SV=2	GO:0003677,GO:0005634,GO:0006351,GO:0008270	233	111	919	566	433	418	11.821	6.158	40.366	32.42	15.471	15.041	1.97649	5.30622	0.000616554	0.00715271	0.828387	4.67815	0.117006	0.231698	-1.24029	5.79602	0.0158068	0.0508154
MSTRG.803	MSTRG.803.1	2739	pan:PODANSg582	67.97	hypothetical protein	SPAC1002.16c	45.15	[G] KOG2533 Permease of the major facilitator superfamily	gi|629718648|ref|XP_007820891.1|	74.03	MFS transporter [Metarhizium anisopliae ARSEF 23]	sp|Q9US44|YIZG_SCHPO	45.15	Uncharacterized transporter C1002.16c OS=Schizosaccharomyces pombe (strain 972 / ATCC 24843) GN=SPAC1002.16c PE=3 SV=1	-	381	292	695	166	196	305	17.128	14.272	26.877	8.33	6.142	9.627	0.133141	5.04997	0.832212	0.943971	-0.913423	4.79586	0.070878	0.159255	-1.13347	4.96194	0.0828186	0.177846
MSTRG.804	MSTRG.804.1	4543	mgr:MGG_03848	52.94	MG03848.4; hypothetical protein	-	-	-	gi|531866834|gb|EQL03618.1|	92.31	fungal specific transcription factor [Ophiocordyceps sinensis CO18]	sp|Q55C49|GTAG_DICDI	60.98	GATA zinc finger domain-containing protein 7 OS=Dictyostelium discoideum GN=gtaG PE=3 SV=1	-	773	647	929	229	392	425	52.342	46.417	58.717	19.586	24.476	26.116	-0.516501	5.82226	0.383411	0.629073	-1.28964	5.75193	0.00318996	0.0141361	-0.858374	5.48137	0.161127	0.290558
MSTRG.805	MSTRG.805.1	864	-	-	-	-	-	-	-	-	-	-	-	-	-	10	3	4	0	7	2	1.942	0.64	0.659	0	0.946	0.272	-1.82276	-0.844072	0.156553	0.371995	-0.986393	-0.552403	0.384277	0.543313	0.772566	-1.1198	0.594394	0.718209
MSTRG.806	MSTRG.806.2	5304	fgr:FG10394.1	69.89	hypothetical protein; K03293 amino acid transporter, AAT family	SPCPB1C11.02	45.38	[E] KOG1286 Amino acid transporters	gi|531866836|gb|EQL03620.1|	91.32	amino acid transporter [Ophiocordyceps sinensis CO18]	sp|Q9C0V0|YQD2_SCHPO	45.38	Probable amino-acid permease PB1C11.02 OS=Schizosaccharomyces pombe (strain 972 / ATCC 24843) GN=SPCPB1C11.02 PE=3 SV=1	-	429	506	129	35	479	680	40.318	50.756	9.713	3.533	23.679	32.259	-2.72739	4.66983	3.82506e-05	0.000848265	-0.191034	5.57373	0.676316	0.795124	2.4518	4.74299	0.000218351	0.00179942
MSTRG.807	MSTRG.807.1	1449	-	-	-	-	-	-	-	-	-	-	-	-	-	8	3	2	11	48	204	0.813	0.326	0.176	1.233	3.378	14.48	0.24642	-0.446293	0.8404	0.949085	4.01848	2.43038	2.18653e-05	0.000216994	3.67609	2.46346	0.000601098	0.00399426
MSTRG.808	MSTRG.808.1	1194	-	-	-	-	-	-	-	-	-	-	-	-	-	0	1	1	0	4	11	0	0.125	0.102	0	0.324	0.886	-0.142956	-2.16282	1	1	3.1619	-0.948596	0.0302635	0.0841412	3.23171	-0.953388	0.0361613	0.0959523
MSTRG.809	MSTRG.809.1	392	-	-	-	-	-	-	-	-	-	-	-	-	-	0	0	0	0	7	0	0	0	0	0	2.963	0	-	-	-	-	4.63211	-1.61117	0.119501	0.234768	4.65285	-1.60842	0.127639	0.245275
MSTRG.810	MSTRG.810.1	5249	act:ACLA_007880	54.44	cyanamide hydratase, putative; K06035 cyanamide hydratase [EC:4.2.1.69]	-	-	-	gi|531866837|gb|EQL03621.1|	100	hypothetical protein OCS_00666 [Ophiocordyceps sinensis CO18]	sp|P22143|CYAH_MYRVE	51.76	Cyanamide hydratase OS=Myrothecium verrucaria GN=CAH PE=1 SV=1	-	839.92	797.81	1194.1	789.52	7163.37	5675.22	55.278	41.651	36.646	24.738	554.039	351.073	0.135534	6.33479	0.781105	0.915474	2.47236	8.17633	4.65106e-08	1.07312e-06	2.24879	8.23391	2.22842e-05	0.000288084
MSTRG.811	rna665-EQL03621.1	798	-	-	-	-	-	-	gi|531866837|gb|EQL03621.1|	100	hypothetical protein OCS_00666 [Ophiocordyceps sinensis CO18]	-	-	-	-	143.08	163.19	299.9	299.48	175.63	493.78	27.492	34.226	49.133	63.753	23.496	66.703	0.863925	4.3551	0.133385	0.33343	0.633799	4.41378	0.287697	0.447305	-0.323892	4.87871	0.604224	0.727028
MSTRG.812	rna668-EQL03624.1	3786	fgr:FG00343.1	74.3	hypothetical protein	YBL106c	31.5	[U] KOG1983 Tomosyn and related SNARE-interacting proteins	gi|531866840|gb|EQL03624.1|	99.82	Lethal giant larvae (Lgl)-lik [Ophiocordyceps sinensis CO18]	sp|P38163|SRO77_YEAST	31.67	Lethal(2) giant larvae protein homolog SRO77 OS=Saccharomyces cerevisiae (strain ATCC 204508 / S288c) GN=SRO77 PE=1 SV=2	GO:0003824,GO:0008152	479	361	1170	1118	1002	836	27.199	22.287	57.112	70.818	39.664	33.347	1.34651	6.12236	0.00741181	0.0462138	0.638601	5.85288	0.137331	0.25935	-0.799374	6.60996	0.103877	0.210513
MSTRG.813	MSTRG.813.1	1185	-	-	-	-	-	-	gi|587755978|gb|EXA53694.1|	45	hypothetical protein FOVG_01428 [Fusarium oxysporum f. sp. pisi HDV247]	-	-	-	-	28	13	15	3	59	71	3.432	1.731	1.577	0.408	5.038	6.108	-1.36911	0.575652	0.159013	0.375417	1.18149	1.9223	0.0932247	0.194306	2.46174	1.67461	0.00495763	0.0209094
MSTRG.814	rna675-EQL03596.1	1282	fgr:FG04380.1	48.46	hypothetical protein	-	-	-	gi|531866811|gb|EQL03596.1|	100	sexual development protein [Ophiocordyceps sinensis CO18]	-	-	-	-	0	3	0	0	5	0	0	0.414	0	0	0.44	0	-3.78237	-2.01032	0.341777	0.587467	0.190108	-1.4851	1	1	4.19048	-1.80614	0.236467	0.382009
MSTRG.815	rna676-EQL03597.1	996	mgr:MGG_08041	34.29	MG08041.4; hypothetical protein	-	-	-	gi|531866812|gb|EQL03597.1|	86.71	metalloprotease MEP1 [Ophiocordyceps sinensis CO18]	sp|A4RGT4|MEP1_MAGO7	34.29	Extracellular metalloprotease MGG_08041 OS=Magnaporthe oryzae (strain 70-15 / ATCC MYA-4617 / FGSC 8958) GN=MGG_08041 PE=3 SV=1	GO:0006508,GO:0008237,GO:0051704	0	1	0	0	38	12	0	0.188	0	0	4.557	1.448	-	-	-	-	4.8707	0.281019	0.000237043	0.00165078	7.44007	0.256436	7.11935e-05	0.000726926
MSTRG.816	MSTRG.816.1	611	-	-	-	-	-	-	-	-	-	-	-	-	-	0	1	0	0	3	23	0	0.301	0	0	0.589	4.537	-	-	-	-	3.94432	-0.429058	0.012161	0.0411699	6.50838	-0.478592	0.00384346	0.0171377
MSTRG.817	rna678-EQL03599.1	936	fgr:FG11025.1	36.74	similar to AF327521_1 TRI15	7293398	35.44	[R] KOG2785 C2H2-type Zn-finger protein	gi|531866814|gb|EQL03599.1|	100	c2h2 finger domain containing protein [Ophiocordyceps sinensis CO18]	sp|Q91VY9|ZN622_MOUSE	35	Zinc finger protein 622 OS=Mus musculus GN=Znf622 PE=2 SV=1	-	23	4	16	3	130	443	3.579	0.677	2.134	0.523	14.11	48.529	-0.69063	0.243983	0.582286	0.787406	3.93833	3.581	7.66686e-06	8.73443e-05	4.52825	3.56452	1.04855e-06	2.32063e-05
MSTRG.818	MSTRG.818.1	3301	fgr:FG00348.1	61.63	hypothetical protein; K11596 argonaute	SPCC736.11	28.5	[J] KOG1041 Translation initiation factor 2C (eIF-2C) and related proteins	gi|531866841|gb|EQL03625.1|	100	eukaryotic translation initiation factor 2c [Ophiocordyceps sinensis CO18]	sp|O74957|AGO1_SCHPO	28.5	Protein argonaute OS=Schizosaccharomyces pombe (strain 972 / ATCC 24843) GN=ago1 PE=1 SV=1	GO:0003743,GO:0005840,GO:0006446,GO:0031047	9255	3564	5856	1870	9818	7530	366.316	152.545	201.098	83.329	266.628	204.092	-0.917425	8.82395	0.143771	0.350383	-0.0365886	9.38899	0.942778	0.98081	0.791563	9.04998	0.16637	0.297291
MSTRG.819	MSTRG.819.1	271	fgr:FG00348.1	52.33	hypothetical protein; K11596 argonaute	-	-	-	gi|531866841|gb|EQL03625.1|	100	eukaryotic translation initiation factor 2c [Ophiocordyceps sinensis CO18]	-	-	-	-	0	0	0	0	217	73	0	0	0	0	359.444	125.885	-	-	-	-	9.94928	2.53491	1.27756e-11	6.60496e-10	9.96918	2.55203	1.75867e-10	1.3905e-08
MSTRG.820	MSTRG.820.1	1276	-	-	-	-	-	-	gi|531866841|gb|EQL03625.1|	100	eukaryotic translation initiation factor 2c [Ophiocordyceps sinensis CO18]	-	-	-	-	13.12	6.02	17.15	7	26	32	2.281	1.141	2.542	1.348	3.146	3.905	0.175092	0.166092	0.939135	1	1.11997	0.865129	0.178327	0.315274	0.854733	0.954943	0.317169	0.4751
MSTRG.821	MSTRG.821.1	4294	fgr:FG00349.1	70.93	hypothetical protein; K14408 cleavage stimulation factor subunit 3	SPAC6F12.17	38.57	[A] KOG1914 mRNA cleavage and polyadenylation factor I complex, subunit RNA14	gi|531866842|gb|EQL03626.1|	99.7	CFIA complex component Rna14 [Ophiocordyceps sinensis CO18]	sp|Q4IR09|RNA14_GIBZE	70.93	mRNA 3'-end-processing protein RNA14 OS=Gibberella zeae (strain PH-1 / ATCC MYA-4620 / FGSC 9075 / NRRL 31084) GN=RNA14 PE=3 SV=1	GO:0005634,GO:0005737,GO:0006397	1480.88	1971.98	2856.85	4611	835	701	45.286	65.355	74.767	154.973	18.434	14.787	1.05171	7.96685	0.0625185	0.203403	-1.67592	6.94348	8.06646e-05	0.000650651	-2.81853	7.90489	1.40105e-06	2.87888e-05
MSTRG.822	MSTRG.822.3	2907	fgr:FG00350.1	65.92	hypothetical protein; K10753 histone chaperone ASF1	YJL115w	61.48	[KB] KOG3265 Histone chaperone involved in gene silencing	gi|531866843|gb|EQL03627.1|	86.17	Histone chaperone, ASF1-like protein [Ophiocordyceps sinensis CO18]	sp|Q4IR08|ASF1_GIBZE	65.92	Histone chaperone ASF1 OS=Gibberella zeae (strain PH-1 / ATCC MYA-4620 / FGSC 9075 / NRRL 31084) GN=ASF1 PE=3 SV=1	-	2020.67	1615.55	3254.41	3344.99	1743.78	2607.01	195.177	150.889	277.989	376.573	116.478	163.031	0.766735	7.84386	0.136443	0.338737	-0.230687	7.49989	0.598695	0.731326	-1.09119	8.04469	0.0378257	0.0991152
MSTRG.823	MSTRG.823.1	3868	fgr:FG00355.1	88.01	hypothetical protein; K05767 IQ motif containing GTPase activating protein	SPBC646.12c	40.39	[T] KOG2128 Ras GTPase-activating protein family - IQGAP	gi|531866844|gb|EQL03628.1|	96.08	GTPase-activator protein for Ras-like GTPase containing protein [Ophiocordyceps sinensis CO18]	sp|P33277|GAP1_SCHPO	40.39	GTPase-activating protein OS=Schizosaccharomyces pombe (strain 972 / ATCC 24843) GN=gap1 PE=3 SV=1	GO:0005099,GO:0005622,GO:0007264,GO:0016020,GO:0030001,GO:0032320,GO:0046873,GO:0055085	2520.33	2382.45	2284.59	2493.01	1761.22	1005.99	88.788	91.291	68.848	97.198	43.308	24.922	-0.127733	7.78228	0.803993	0.928788	-1.32449	7.5305	0.00363977	0.0157752	-1.28624	7.52587	0.0174614	0.0549529
MSTRG.824	MSTRG.824.1	585	-	-	-	-	-	-	gi|531866816|gb|EQL03601.1|	100	hypothetical protein OCS_00681 [Ophiocordyceps sinensis CO18]	-	-	-	-	0	0	0	0	238	2455	0	0	0	0	60.621	633.152	-	-	-	-	13.1778	5.70157	7.6923e-17	9.38374e-15	13.1877	5.71484	1.60878e-15	4.61932e-13
MSTRG.825	MSTRG.825.1	964	ure:UREG_07552	40	hypothetical protein	-	-	-	gi|531866815|gb|EQL03600.1|	100	hypothetical protein OCS_00680 [Ophiocordyceps sinensis CO18]	-	-	-	-	0	0	0	0	1278	5736	0	0	0	0	175.846	796.333	-	-	-	-	14.5567	7.07555	1.73362e-28	1.56849e-25	14.5679	7.09073	2.13467e-25	5.82285e-22
MSTRG.826	MSTRG.826.1	4388	spo:SPBC17G9.11c	47.07	pyr1; pyruvate carboxylase (EC:6.4.1.1); K01958 pyruvate carboxylase [EC:6.4.1.1]	SPBC17G9.11c	47.07	[C] KOG0369 Pyruvate carboxylase	gi|573981073|ref|XP_006668457.1|	59.51	pyruvate carboxylase [Cordyceps militaris CM01]	sp|Q9UUE1|PYC_SCHPO	47.07	Pyruvate carboxylase OS=Schizosaccharomyces pombe (strain 972 / ATCC 24843) GN=pyr1 PE=3 SV=1	GO:0016874,GO:0097159,GO:1901363	408	239	630	313	1291	1186	32.923	25.284	37.648	29.933	93.745	83.543	0.386315	5.12465	0.489391	0.72023	1.45298	6.01732	0.0009789	0.00532194	0.976861	6.18049	0.0553972	0.13206
MSTRG.827	rna681-EQL03602.1	693	afv:AFLA_041170	38.38	hypothetical protein	-	-	-	gi|531866817|gb|EQL03602.1|	100	hypothetical protein OCS_00682 [Ophiocordyceps sinensis CO18]	-	-	-	-	0	0	0	0	244	1113	0	0	0	0	39.648	182.75	-	-	-	-	12.1871	4.71855	1.96219e-18	3.13287e-16	12.1984	4.73246	1.05151e-16	4.09751e-14
MSTRG.828	rna682-EQL03603.1	1096	ncr:NCU03374	38.57	hypothetical protein	-	-	-	gi|531866818|gb|EQL03603.1|	95.89	hypothetical protein OCS_00683 [Ophiocordyceps sinensis CO18]	-	-	-	-	0	0	0	0	69	122	0	0	0	0	8.914	15.919	-	-	-	-	9.35602	1.97266	6.24569e-11	2.77908e-09	9.37015	1.98245	7.60564e-10	4.68842e-08
MSTRG.829	rna688-EQL03609.1	1296	ure:UREG_06956	59.64	hypothetical protein	-	-	-	gi|531866824|gb|EQL03609.1|	100	phosphotransferase enzyme family protein [Ophiocordyceps sinensis CO18]	-	-	-	GO:0008152,GO:0016772	105	92	164	120	209	200	10.963	10.46	14.677	13.942	15.205	14.673	0.398236	3.44206	0.526765	0.754038	0.558855	3.734	0.305763	0.467639	0.0709267	3.96725	0.913218	0.962066
MSTRG.830	MSTRG.830.1	523	-	-	-	-	-	-	-	-	-	-	-	-	-	8	11	17	3	7	12	2.868	4.327	5.14	1.181	1.743	3.028	-0.148162	0.0443472	0.937928	1	-0.495462	0.06449	0.605222	0.73706	-0.42945	0.0617427	0.705093	0.808282
MSTRG.831	MSTRG.831.1	3107	cim:CIMG_02743	31.05	hypothetical protein	YPL153c	32.29	[D] KOG0615 Serine/threonine protein kinase Chk2 and related proteins	gi|531866825|gb|EQL03610.1|	100	Serine/threonine-protein kinase domain protein [Ophiocordyceps sinensis CO18]	sp|P22216|RAD53_YEAST	32.29	Serine/threonine-protein kinase RAD53 OS=Saccharomyces cerevisiae (strain ATCC 204508 / S288c) GN=RAD53 PE=1 SV=1	GO:0004674,GO:0005524,GO:0006468,GO:0009069	990	496	608	286	885	697	43.558	22.838	23.231	14.235	28.427	22.5	-0.891349	5.73376	0.106103	0.28822	-0.389477	6.12663	0.384736	0.543679	0.412079	5.75031	0.436686	0.585606
MSTRG.832	rna692-EQL03613.1	1158	-	-	-	-	-	-	gi|531866828|gb|EQL03613.1|	100	hypothetical protein OCS_00693 [Ophiocordyceps sinensis CO18]	-	-	-	-	0	0	0	2	9	10	0	0	0	0.261	0.747	0.842	3.19258	-2.14889	0.559494	0.770075	6.04377	-0.798047	0.00205666	0.00981933	2.6067	-0.671738	0.0744495	0.164569
MSTRG.833	rna693-EQL03614.1	1863	ddi:DDB_G0291301	41.46	amine oxidase	CE18635	56.1	[H] KOG0685 Flavin-containing amine oxidase	gi|531866829|gb|EQL03614.1|	100	amine oxidase (flavin-containing) [Ophiocordyceps sinensis CO18]	sp|Q54EW2|Y9130_DICDI	41.46	Putative bifunctional amine oxidase DDB_G0291301 OS=Dictyostelium discoideum GN=DDB_G0291301 PE=1 SV=1	GO:0016491,GO:0055114	2	0	2	0	135	1272	0.147	0	0.13	0	6.889	65.421	-0.154506	-1.90856	1	1	8.84283	4.77474	3.63934e-12	2.07959e-10	8.90429	4.78717	6.86649e-12	8.233e-10
MSTRG.834	MSTRG.834.1	1366	-	-	-	-	-	-	gi|531866826|gb|EQL03611.1|	92.52	hypothetical protein OCS_00691 [Ophiocordyceps sinensis CO18]	-	-	-	-	330	304	278	146	190	176	33.973	35.179	25.392	18.426	13.902	12.637	-0.741652	4.57872	0.189383	0.41928	-1.28807	4.59609	0.00937943	0.0336081	-0.633904	4.18974	0.279647	0.433167
MSTRG.835	rna691-EQL03612.1	2325	fgr:FG11472.1	45.51	hypothetical protein	-	-	-	gi|531866827|gb|EQL03612.1|	100	subtilisin-like serine protease PR1C [Ophiocordyceps sinensis CO18]	sp|P80146|SEPR_THESR	39.45	Extracellular serine proteinase OS=Thermus sp. (strain Rt41A) PE=1 SV=3	GO:0004252,GO:0005618,GO:0006508,GO:0016020	9	14	56	5	29	46	0.531	0.89	2.82	0.324	1.187	1.896	1.12387	0.949422	0.288895	0.540468	1.19365	1.18193	0.135367	0.256579	-0.0148345	1.63826	1	1
MSTRG.836	MSTRG.836.1	617	-	-	-	-	-	-	-	-	-	-	-	-	-	8	6	17	1	0	0	2.213	1.819	3.989	0.303	0	0	0.11108	-0.206797	1	1	-6.0937	-0.947409	0.00208858	0.00992807	-6.29635	-0.743515	0.00675269	0.0265126
MSTRG.837	MSTRG.837.1	925	bfu:BC1G_14472	70.41	hypothetical protein	-	-	-	gi|667660567|ref|XP_008602115.1|	75.57	glycosyl hydrolase family 92 [Beauveria bassiana ARSEF 2860]	sp|O86365|Y584_MYCTU	33.16	Uncharacterized glycosidase Rv0584 OS=Mycobacterium tuberculosis (strain ATCC 25618 / H37Rv) GN=Rv0584 PE=3 SV=1	GO:0005975,GO:0016787,GO:0030246	136.24	52	121.11	211.24	1254.98	892.56	23.1	9.619	17.534	39.726	148.166	106.377	0.791046	3.59074	0.27085	0.517812	3.03747	5.52998	3.65102e-08	8.7119e-07	2.15113	5.67759	0.00034919	0.00261856
MSTRG.838	MSTRG.838.1	2740	afv:AFLA_038530	48.78	elastinolytic metalloproteinase Mep	-	-	-	gi|531866792|gb|EQL03578.1|	98.92	elastinolytic metalloproteinase Mep [Ophiocordyceps sinensis CO18]	sp|B8NC58|MEP1_ASPFN	48.78	Extracellular metalloproteinase mep OS=Aspergillus flavus (strain ATCC 200026 / FGSC A1120 / NRRL 3357 / JCM 12722 / SRRC 167) GN=mep PE=3 SV=1	GO:0004222,GO:0005615,GO:0006508,GO:0008270	23.76	3	76.89	47.76	227.02	179.44	1.073	0.201	2.969	2.467	7.196	5.687	2.08454	1.78948	0.0228465	0.1026	3.43661	3.12397	2.48159e-05	0.000241422	1.25782	3.50524	0.0507277	0.123239
MSTRG.839	rna683-EQL03604.1	5308	ang:ANI_1_1966074	34.46	An08g04860; ABC transporter	Hs9955960	34.52	[Q] KOG0054 Multidrug resistance-associated protein/mitoxantrone resistance protein, ABC superfamily	gi|531866819|gb|EQL03604.1|	87.6	ABC transporter, transmembrane domain, type 1 [Ophiocordyceps sinensis CO18]	sp|Q63120|MRP2_RAT	34.88	Canalicular multispecific organic anion transporter 1 OS=Rattus norvegicus GN=Abcc2 PE=2 SV=1	-	551	563	407	331	1050	1188	27.763	31.254	16.978	18.927	37.075	41.192	-0.716095	5.39963	0.166707	0.385945	0.508373	6.18991	0.2087	0.352773	1.13446	5.98414	0.0236098	0.0693982
MSTRG.840	MSTRG.840.1	1303	afm:AFUA_2G14450	43.04	hypothetical protein	-	-	-	gi|531866820|gb|EQL03605.1|	78.23	hypothetical protein OCS_00685 [Ophiocordyceps sinensis CO18]	-	-	-	-	20	127	104	45	1201	993	2.495	17.232	11.151	6.26	105.655	88.203	-0.193563	2.76307	0.829325	0.942511	3.35884	5.53024	4.40428e-06	5.45042e-05	3.47073	5.54047	8.07174e-09	3.84459e-07
MSTRG.841	MSTRG.841.1	937	pno:SNOG_11329	52.78	hypothetical protein	-	-	-	gi|531866821|gb|EQL03606.1|	95.95	hypothetical protein OCS_00686 [Ophiocordyceps sinensis CO18]	-	-	-	-	115	443	171	112	3020	2349	51.631	273.484	90.167	82.607	1273.42	757.984	-1.14889	4.28656	0.104727	0.28589	2.73271	6.88368	5.28249e-06	6.36537e-05	3.80005	6.80279	3.47366e-12	4.54138e-10
MSTRG.842	MSTRG.842.1	3046	pan:PODANSg1931	44.76	hypothetical protein	-	-	-	gi|531866822|gb|EQL03607.1|	89.08	cytochrome P450 [Ophiocordyceps sinensis CO18]	-	-	-	-	5	72	19	20	884	338	0.406	5.242	1.095	1.495	42.951	16.279	-1.11393	1.52413	0.311994	0.565352	3.4346	4.68215	0.000273381	0.00185738	4.47504	4.64139	1.80515e-09	9.94749e-08
MSTRG.843	rna687-EQL03608.1	939	pcs:Pc06g01900	66.14	Pc06g01900	-	-	-	gi|531866823|gb|EQL03608.1|	100	NmrA-like family protein [Ophiocordyceps sinensis CO18]	-	-	-	-	4	20	0	1	184	65	0.621	3.386	0	0.167	19.894	7.091	-4.37929	-0.387886	0.00579755	0.0391812	2.83114	2.49935	0.00160617	0.00802861	7.19764	2.35052	1.83743e-08	7.89298e-07
MSTRG.844	MSTRG.844.1	2553	ssl:SS1G_08798	64.78	hypothetical protein	At5g63630	38.61	[A] KOG0342 ATP-dependent RNA helicase pitchoune	gi|531866797|gb|EQL03583.1|	97.33	ATP-dependent RNA helicase [Ophiocordyceps sinensis CO18]	sp|Q0UG00|MS116_PHANO	43.99	ATP-dependent RNA helicase MSS116, mitochondrial OS=Phaeosphaeria nodorum (strain SN15 / ATCC MYA-4574 / FGSC 10173) GN=MSS116 PE=3 SV=1	GO:0003676,GO:0005524,GO:0006200,GO:0008026	1546.21	2716.2	2021.87	4956.77	870.41	821.82	83.504	151.704	88.293	285.165	34.153	28.003	0.679767	8.03661	0.28466	0.536573	-1.84718	7.21563	8.1164e-05	0.000653707	-2.61852	7.87099	3.74119e-05	0.000437088
MSTRG.845	MSTRG.845.1	744	-	-	-	-	-	-	gi|531866797|gb|EQL03583.1|	98.65	ATP-dependent RNA helicase [Ophiocordyceps sinensis CO18]	-	-	-	-	111.79	141.8	254.13	575.23	62.59	40.18	28.734	39.368	57.928	169.291	11.52	7.687	1.67419	4.65819	0.0112739	0.0624445	-1.80618	3.1638	0.00315764	0.0140368	-3.57239	4.69252	9.23582e-07	2.06924e-05
MSTRG.846	MSTRG.846.1	2249	afv:AFLA_126000	47.38	carboxylesterase hlo, putative	Hs4557351	28.8	[T] KOG4389 Acetylcholinesterase/Butyrylcholinesterase	gi|225680755|gb|EEH19039.1|	49.63	hypothetical protein PABG_01358 [Paracoccidioides brasiliensis Pb03]	sp|P81908|CHLE_HORSE	29.52	Cholinesterase OS=Equus caballus GN=BCHE PE=1 SV=1	-	3	0	2	0	47	43	0.169	0	0.102	0	1.884	1.738	-0.683887	-1.79188	1	1	4.33351	1.03219	2.59211e-05	0.000250378	4.93265	1.01923	8.72499e-06	0.000130947
MSTRG.847	MSTRG.847.1	2006	pan:PODANSg855	47.86	hypothetical protein; K13690 alpha-1,3-mannosyltransferase [EC:2.4.1.-]	-	-	-	gi|531866798|gb|EQL03584.1|	100	alpha-1,3-mannosyltransferase CMT1 [Ophiocordyceps sinensis CO18]	sp|Q6U1Z4|CMT1_CRYNJ	35.8	Alpha-1,3-mannosyltransferase CMT1 OS=Cryptococcus neoformans var. neoformans serotype D (strain JEC21 / ATCC MYA-565) GN=CMT1 PE=1 SV=1	GO:0008152,GO:0016757	4	5	31	244	162	234	0.248	0.339	1.688	17.213	7.262	10.513	4.93849	2.81138	1.46607e-05	0.000394673	4.93018	3.01629	1.10277e-10	4.7323e-09	-0.113275	4.01165	0.897912	0.952193
MSTRG.848	MSTRG.848.1	4288	fgr:FG04877.1	44	hypothetical protein	-	-	-	gi|531866793|gb|EQL03579.1|	100	hypothetical protein OCS_00696 [Ophiocordyceps sinensis CO18]	-	-	-	-	1789.01	1163.31	1219.89	695	1348.8	1088.41	55.063	38.942	33.529	24.278	29.406	23.202	-0.770845	6.77079	0.122313	0.315521	-0.763298	6.97219	0.0672628	0.153703	-0.0819232	6.60424	0.868462	0.930738
MSTRG.849	MSTRG.849.1	4510	fgr:FG02986.1	39.93	hypothetical protein	-	-	-	gi|531866794|gb|EQL03580.1|	83.94	cwl1 [Ophiocordyceps sinensis CO18]	-	-	-	-	16048	1515.69	690.11	173	11338.2	2739.59	1763.29	103.67	41.359	11.894	826.651	121.865	-4.53242	8.70762	3.55876e-06	0.000125381	-0.774311	9.50225	0.358836	0.517932	3.66865	8.19893	3.07443e-06	5.61894e-05
MSTRG.850	rna701-EQL03585.1	1653	fgr:FG02937.1	51.33	hypothetical protein	-	-	-	gi|531866799|gb|EQL03585.1|	100	S33 family peptidase [Ophiocordyceps sinensis CO18]	sp|P65824|Y2248_MYCBO	32.66	Putative hydrolase Mb2248c OS=Mycobacterium bovis (strain ATCC BAA-935 / AF2122/97) GN=Mb2248c PE=3 SV=1	-	36	71	180	639	526	1844	2.834	6.083	12.153	56.019	28.842	101.919	2.92576	4.45942	0.000259052	0.00365187	3.95757	5.60435	9.54724e-09	2.66464e-07	0.933869	6.13381	0.21531	0.359027
MSTRG.851	MSTRG.851.1	890	-	-	-	-	-	-	-	-	-	-	-	-	-	11	11	18	50	18	26	2.179	2.383	3.071	10.556	2.49	3.624	1.59936	1.17892	0.0820736	0.244451	0.500309	0.700594	0.544284	0.692989	-1.19659	1.56103	0.175435	0.309194
MSTRG.852	rna702-EQL03586.1	798	bfu:BC1G_03034	66.29	hypothetical protein	Hs13376886_2	29.09	[R] KOG2105 Predicted metal-dependent hydrolase, contains AlaS domain	gi|531866800|gb|EQL03586.1|	100	alanyl-tRNA synthetase [Ophiocordyceps sinensis CO18]	sp|O57734|ALAXL_PYRHO	27.5	Alanyl-tRNA editing protein AlaX-L OS=Pyrococcus horikoshii (strain ATCC 700860 / DSM 12428 / JCM 9974 / NBRC 100139 / OT-3) GN=alaXL PE=3 SV=1	GO:0003676,GO:0004813,GO:0005524,GO:0006419,GO:0006522,GO:0006531	20	12	5	11	13	46	3.839	2.521	0.816	2.341	1.743	6.213	-1.03423	0.358491	0.285767	0.537554	0.400512	1.12194	0.666787	0.787651	1.33398	0.847022	0.19717	0.336881
MSTRG.853	rna705-EQL03589.1	1268	fgr:FG04516.1	54.77	hypothetical protein	-	-	-	gi|531866803|gb|EQL03589.1|	99.1	Protein kinase-like domain protein [Ophiocordyceps sinensis CO18]	-	-	-	GO:0016301,GO:0016310	29	34	66	18	49	15	3.466	4.427	6.754	2.393	4.083	1.264	0.199143	1.75074	0.834638	0.945314	-0.482793	1.62485	0.560915	0.698939	-0.760592	1.81149	0.395664	0.546674
MSTRG.854	MSTRG.854.1	1184	cim:CIMG_05692	62.32	hypothetical protein	-	-	-	gi|320037873|gb|EFW19810.1|	62.32	conserved hypothetical protein [Coccidioides posadasii str. Silveira]	-	-	-	-	272.08	460.52	322.54	557.04	424.5	407.72	56.678	105.827	57.78	153.206	73.959	68.036	0.202354	5.22718	0.734723	0.889183	-0.330274	5.17073	0.504285	0.65988	-0.623017	5.36061	0.281543	0.435671
MSTRG.855	MSTRG.855.1	1145	cim:CIMG_05692	62.32	hypothetical protein	-	-	-	gi|320037873|gb|EFW19810.1|	62.32	conserved hypothetical protein [Coccidioides posadasii str. Silveira]	-	-	-	-	425.92	682.48	465.46	651.96	753.5	780.28	61.104	106.755	57.112	103.897	75.312	78.69	-0.0673158	5.68216	0.905756	0.984723	-0.0419345	5.89794	0.92673	0.970252	-0.0645842	5.92973	0.903074	0.955068
MSTRG.856	MSTRG.856.1	1710	pcs:Pc22g15840	46.3	Pc22g15840	7296535	35.77	[T] KOG1290 Serine/threonine protein kinase	gi|531866804|gb|EQL03590.1|	94.64	protein kinase [Ophiocordyceps sinensis CO18]	sp|Q9UPE1|SRPK3_HUMAN	36.44	SRSF protein kinase 3 OS=Homo sapiens GN=SRPK3 PE=1 SV=2	GO:0004672,GO:0005524,GO:0006468	72	47	93	89	373	476	6.436	4.653	7.162	9.093	23.223	30.144	0.51506	2.79034	0.447753	0.687476	2.34727	4.29726	1.74449e-05	0.000179696	1.73937	4.43268	0.00321842	0.0149691
MSTRG.857	MSTRG.857.1	2148	fgr:FG01481.1	85.57	hypothetical protein	-	-	-	gi|531866805|gb|EQL03591.1|	100	arrestin domain-containing protein [Ophiocordyceps sinensis CO18]	sp|O42956|ART1_SCHPO	27.39	Arrestin family protein 1 OS=Schizosaccharomyces pombe (strain 972 / ATCC 24843) GN=art1 PE=3 SV=1	-	1369	917	524	1305	976	1287	111.154	77.495	38.965	123.869	55.06	70.476	-0.330285	6.58192	0.577423	0.783866	-0.499449	6.70821	0.22737	0.375048	-0.267395	6.59658	0.65365	0.770109
MSTRG.858	MSTRG.858.1	2719	fgr:FG01480.1	55.21	hypothetical protein	SPCC613.09	32.68	[J] KOG4772 Predicted tRNA-splicing endonuclease subunit	gi|399164583|emb|CCE34496.1|	57.05	related to tRNA-splicing endonuclease [Claviceps purpurea 20.1]	sp|Q7SC91|SEN54_NEUCR	40.78	Probable tRNA-splicing endonuclease subunit tsp-5 OS=Neurospora crassa (strain ATCC 24698 / 74-OR23-1A / CBS 708.71 / DSM 1257 / FGSC 987) GN=tsp-5 PE=3 SV=2	-	245	248	506	683	379	401	11.098	12.216	19.724	34.542	11.976	12.76	1.1977	5.25842	0.0309278	0.127438	0.163745	4.82673	0.73268	0.835403	-1.12645	5.59211	0.041496	0.106208
MSTRG.859	MSTRG.859.1	773	-	-	-	-	-	-	-	-	-	-	-	-	-	49	103	6	0	3	24	9.823	22.563	1.03	0	0.415	3.387	-4.83102	1.95614	4.79566e-06	0.000161896	-2.99051	2.25359	0.00158432	0.00796342	1.80183	-0.195844	0.203984	0.345279
MSTRG.860	MSTRG.860.1	664	-	-	-	-	-	-	-	-	-	-	-	-	-	1	1	0	0	3	10	0.282	0.314	0	0	0.598	2.018	-3.22842	-2.15424	0.547132	0.76865	2.09798	-0.99868	0.199953	0.342574	5.52316	-1.14293	0.0177831	0.0556281
MSTRG.861	MSTRG.861.1	501	-	-	-	-	-	-	-	-	-	-	-	-	-	1	0	1	0	2	2	0.531	0	0.436	0	0.73	0.737	-0.125087	-2.16572	1	1	1.34258	-1.79739	0.680833	0.798184	1.39693	-1.79813	0.685273	0.79619
MSTRG.862	MSTRG.862.1	710	-	-	-	-	-	-	-	-	-	-	-	-	-	11	3	9	4	9	5	4.087	1.217	2.82	1.63	2.324	1.308	-0.246092	-0.366625	0.913748	0.989524	-0.46786	-0.303688	0.754976	0.852046	-0.310985	-0.350242	0.827312	0.900789
MSTRG.863	MSTRG.863.1	5728	fgr:FG01478.1	52.18	hypothetical protein	-	-	-	gi|531866807|gb|EQL03593.1|	100	hypothetical protein OCS_00710 [Ophiocordyceps sinensis CO18]	-	-	-	-	3162.12	3382.96	2354.83	1394.34	1182.79	1454.76	116.483	127.248	78.339	57.995	33.506	39.639	-0.958559	7.86346	0.0621024	0.202552	-1.80979	7.82824	4.38696e-05	0.000394282	-0.93969	7.22176	0.0659227	0.150415
MSTRG.864	MSTRG.864.1	1270	-	-	-	-	-	-	-	-	-	-	-	-	-	44.88	368.04	249.17	228.66	211.21	472.24	4.798	42.868	22.86	27.288	15.745	35.497	0.0651233	4.35737	0.940234	1	0.186887	4.62929	0.818418	0.898076	0.0374198	4.71805	0.956561	0.991909
MSTRG.865	MSTRG.865.1	4546	bfu:BC1G_01968	84.67	hypothetical protein ; K03781 catalase [EC:1.11.1.6]	SPCC757.07c	60.22	[P] KOG0047 Catalase	gi|531866773|gb|EQL03560.1|	100	catalase [Ophiocordyceps sinensis CO18]	sp|P55306|CATA_SCHPO	60.22	Catalase OS=Schizosaccharomyces pombe (strain 972 / ATCC 24843) GN=cta1 PE=1 SV=1	GO:0004096,GO:0005515,GO:0006568,GO:0006804,GO:0015947,GO:0020037,GO:0042744,GO:0043231,GO:0044260,GO:0044444,GO:0046872,GO:0050794,GO:0055114	2714.37	2888.34	10029.5	2868.12	20774.1	10883.2	72.292	83.59	273.072	85.356	823.63	330.766	0.984649	8.6144	0.0933194	0.264826	1.99497	9.55931	5.10393e-05	0.000445445	0.92852	9.86821	0.130505	0.249114
MSTRG.866	MSTRG.866.1	3198	bfu:BC1G_01968	75	hypothetical protein ; K03781 catalase [EC:1.11.1.6]	SPCC757.07c	50.94	[P] KOG0047 Catalase	gi|531866773|gb|EQL03560.1|	100	catalase [Ophiocordyceps sinensis CO18]	sp|P55306|CATA_SCHPO	50.94	Catalase OS=Schizosaccharomyces pombe (strain 972 / ATCC 24843) GN=cta1 PE=1 SV=1	-	1413.63	4316.66	447.53	2259.88	126.93	171.76	63.147	206.06	16.412	114.286	3.602	4.949	-1.07785	7.65492	0.177247	0.40236	-4.78538	7.35347	8.72164e-14	6.57575e-12	-3.79995	6.43646	2.31945e-06	4.40132e-05
MSTRG.867	MSTRG.867.1	2335	fgr:FG06923.1	78.32	hypothetical protein; K08098 phosphatidylinositol glycan, class Z [EC:2.4.1.-]	YOR149c	38.05	[G] KOG4123 Putative alpha 1,2 mannosyltransferase	gi|531866776|gb|EQL03563.1|	100	Alg9-like mannosyltransferase [Ophiocordyceps sinensis CO18]	sp|Q4I785|SMP3_GIBZE	78.32	GPI mannosyltransferase 4 OS=Gibberella zeae (strain PH-1 / ATCC MYA-4620 / FGSC 9075 / NRRL 31084) GN=SMP3 PE=3 SV=1	GO:0016301,GO:0016310,GO:0016757	2236	2493	1688	871	1403	1566	171.941	213.836	111.802	76.295	76.166	87.413	-1.05462	7.36406	0.0420177	0.156268	-1.17219	7.5287	0.00645849	0.0249271	-0.204728	6.95354	0.679393	0.790789
MSTRG.868	MSTRG.868.1	5143	mgr:MGG_04976	60.25	MG04976.4; hypothetical protein; K07942 ADP-ribosylation factor-like 1	YBR164c	49.47	[U] KOG0072 GTP-binding ADP-ribosylation factor-like protein ARL1	gi|531866774|gb|EQL03561.1|	66.8	Small GTPase superfamily, ARF/SAR type [Ophiocordyceps sinensis CO18]	sp|P38116|ARL1_YEAST	49.47	ADP-ribosylation factor-like protein 1 OS=Saccharomyces cerevisiae (strain ATCC 204508 / S288c) GN=ARL1 PE=1 SV=4	-	5154.88	5457.38	2891.3	1940.84	6209.76	6920.83	478.588	535.844	248.069	188.511	425.178	463.013	-1.27709	8.45956	0.013785	0.072148	-0.191912	9.07012	0.660253	0.781975	0.996381	8.57743	0.0520841	0.125979
MSTRG.869	MSTRG.869.1	1392	mgr:MGG_04977	60.53	MG04977.4; ribosomal protein L39; K02924 large subunit ribosomal protein L39e	SPCC663.04	52.63	[J] KOG0002 60s ribosomal protein L39	gi|640919999|gb|KDN64495.1|	60	putative ribosomal L39 protein [Colletotrichum sublineola]	sp|Q96W55|RL39_CANAX	55.26	60S ribosomal protein L39 OS=Candida albicans GN=RPL39 PE=3 SV=1	-	7464.12	6797.62	2052.7	1188.16	3955.24	5241.17	919.138	912.107	216.442	162.696	339.384	453.632	-2.29064	8.65226	2.26384e-05	0.000542649	-1.12685	9.12871	0.0118205	0.0402306	1.07424	8.03865	0.0371458	0.0978979
MSTRG.870	rna719-EQL03569.1	539	ssl:SS1G_00600	51.82	hypothetical protein	-	-	-	gi|531866782|gb|EQL03569.1|	99.08	duf1770 domain containing protein [Ophiocordyceps sinensis CO18]	-	-	-	-	491	429	340	254	987	1154	199.174	191.186	116.107	112.937	278.132	329.494	-0.757836	5.10555	0.152093	0.364738	0.725155	6.04115	0.0821683	0.176724	1.39245	5.84497	0.00648811	0.0257238
MSTRG.871	rna714-EQL03564.1	889	fgr:FG06924.1	79.65	hypothetical protein; K02865 large subunit ribosomal protein L10Ae	SPCC1183.08c	70.35	[J] KOG1570 60S ribosomal protein L10A	gi|531866777|gb|EQL03564.1|	87.79	ribosomal protein L1 [Ophiocordyceps sinensis CO18]	sp|Q7RZS0|RL10A_NEUCR	79.07	60S ribosomal protein L10a OS=Neurospora crassa (strain ATCC 24698 / 74-OR23-1A / CBS 708.71 / DSM 1257 / FGSC 987) GN=crp-74 PE=3 SV=1	GO:0003723,GO:0003735,GO:0006412,GO:0015934,GO:0042254	9064	7293	1117	548	3871	4239	2300.19	2024.33	240.814	153.614	683.548	756.597	-3.46168	8.70405	2.39788e-09	2.62243e-07	-1.50329	9.21472	0.000789812	0.00449057	1.86969	7.64576	0.000396953	0.00291464
MSTRG.872	MSTRG.872.1	5463	fgr:FG06925.1	63.96	hypothetical protein	SPCC1494.07	30.51	[D] KOG1810 Cell cycle-associated protein	gi|531866778|gb|EQL03565.1|	100	HEAT repeat protein [Ophiocordyceps sinensis CO18]	sp|O60081|YQK7_SCHPO	30.51	Uncharacterized protein C1494.07 OS=Schizosaccharomyces pombe (strain 972 / ATCC 24843) GN=SPCC1494.07 PE=3 SV=1	-	1205	724	432	80	256	206	27.549	17.96	8.498	2.038	4.075	3.3	-2.14457	5.78566	0.00147689	0.0141477	-2.54571	5.91654	4.33012e-08	1.01101e-06	-0.485803	4.43602	0.486455	0.632473
MSTRG.873	MSTRG.873.1	9419	fgr:FG06926.1	65.09	hypothetical protein	Hs4759034	67.71	[J] KOG0688 Peptide chain release factor 1 (eRF1)	gi|531866780|gb|EQL03567.1|	99.67	Pleckstrin-like protein [Ophiocordyceps sinensis CO18]	sp|O59948|ERF1_PODAS	81.74	Eukaryotic peptide chain release factor subunit 1 OS=Podospora anserina GN=SU2 PE=3 SV=1	GO:0016301,GO:0016310	4085	3315	4167	4979	4147	2785	134.931	113.452	74.674	106.019	89.745	39.656	0.227522	8.55302	0.667009	0.849458	-0.588411	8.37073	0.185167	0.324933	-0.90734	8.59241	0.0933135	0.194602
MSTRG.874	MSTRG.874.1	532	-	-	-	-	-	-	-	-	-	-	-	-	-	32	13	81	23	26	14	11.155	4.967	23.843	8.81	6.299	3.431	1.01112	1.74027	0.232086	0.472203	-0.645402	1.08446	0.413922	0.57416	-1.74386	1.82096	0.0411423	0.105456
MSTRG.875	MSTRG.875.1	2077	-	-	-	-	-	-	-	-	-	-	-	-	-	3.58	0	3.5	5	33.29	37	0.215	0	0.186	0.334	1.411	1.58	1.05161	-1.08959	0.46774	0.704205	3.5865	0.749502	0.000515383	0.0031365	2.4464	0.865222	0.00698927	0.0271969
MSTRG.876	MSTRG.876.1	1014	-	-	-	-	-	-	-	-	-	-	-	-	-	0.42	0	6.5	0	8.71	0	0.056	0	0.779	0	0.855	0	4.47328	-1.71392	0.156686	0.372098	4.98105	-1.43842	0.0729101	0.162543	0.253698	-0.984335	0.900829	0.954359
MSTRG.877	rna727-EQL03577.1	1383	fgr:FG06938.1	74.51	hypothetical protein	-	-	-	gi|531866790|gb|EQL03577.1|	93.04	hypothetical protein OCS_00728 [Ophiocordyceps sinensis CO18]	-	-	-	-	965	950	1428	1373	904	743	100.191	107.42	127.11	158.683	65.418	54.215	0.444094	6.73008	0.357476	0.601399	-0.716133	6.37848	0.0698513	0.157642	-1.25019	6.75341	0.0110884	0.0389898
MSTRG.878	MSTRG.878.1	2657	mgr:MGG_06420	78.2	MG06420.4; similar to serine/threonine protein kinase FSK; K08286 protein-serine/threonine kinase [EC:2.7.11.-]	SPAC29A4.16	60.15	[D] KOG0590 Checkpoint kinase and related serine/threonine protein kinases	gi|590073031|gb|EXL00556.1|	84.98	HAL protein kinase [Fusarium oxysporum f. sp. raphani 54005]	sp|O14019|HAL4_SCHPO	60.15	Serine/threonine-protein kinase hal4 OS=Schizosaccharomyces pombe (strain 972 / ATCC 24843) GN=hal4 PE=1 SV=1	GO:0004674,GO:0005524,GO:0006468,GO:0009069	1944.23	2243	3908.4	7148.81	2249.5	4370.21	93.778	117.428	162.476	390.421	75.544	148.201	1.35449	8.45231	0.0195263	0.0915454	0.162191	7.90774	0.730652	0.833966	-1.28769	8.78683	0.03448	0.0927086
MSTRG.879	MSTRG.879.1	1015	mgr:MGG_06420	83.49	MG06420.4; similar to serine/threonine protein kinase FSK; K08286 protein-serine/threonine kinase [EC:2.7.11.-]	SPAC29A4.16	64.91	[D] KOG0590 Checkpoint kinase and related serine/threonine protein kinases	gi|590073031|gb|EXL00556.1|	89.82	HAL protein kinase [Fusarium oxysporum f. sp. raphani 54005]	sp|O14019|HAL4_SCHPO	64.91	Serine/threonine-protein kinase hal4 OS=Schizosaccharomyces pombe (strain 972 / ATCC 24843) GN=hal4 PE=1 SV=1	GO:0004674,GO:0005524,GO:0006468,GO:0009069	38.77	0	410.6	1340.19	208.5	157.79	5.453	0	49.393	209.393	20.426	15.594	5.52547	5.39793	1.076e-05	0.000306149	2.77831	3.04438	0.0115521	0.0395275	-2.85332	5.86824	4.64936e-05	0.000515541
MSTRG.880	MSTRG.880.1	797	-	-	-	-	-	-	-	-	-	-	-	-	-	27	18	59	62	55	39	5.194	3.788	9.686	13.221	7.37	5.274	1.33254	1.95724	0.0756751	0.23103	0.570789	1.67547	0.421886	0.582083	-0.853692	2.39702	0.237695	0.382689
MSTRG.881	MSTRG.881.1	6840	fgr:FG08845.1	70.36	hypothetical protein	SPCC1827.04	33.86	[R] KOG2505 Ankyrin repeat protein	gi|531866749|gb|EQL03537.1|	100	ankyrin repeat and zinc finger domain containing protein 1 [Ophiocordyceps sinensis CO18]	sp|O74977|VMS1_SCHPO	33.86	VMS1 homolog C1827.04 OS=Schizosaccharomyces pombe (strain 972 / ATCC 24843) GN=SPCC1827.04 PE=1 SV=1	-	961.69	899.82	1341.82	861.94	986.49	677.87	24.658	18.223	31.645	21.791	34.045	23.071	0.0997765	6.50038	0.837712	0.947344	-0.66032	6.35794	0.103528	0.211478	-0.847552	6.49706	0.089736	0.189273
MSTRG.882	MSTRG.882.1	2685	ncr:NCU00809	60.67	similar to MFS monosaccharide transporter	-	-	-	gi|631248613|ref|XP_007919228.1|	60.67	putative sugar transporter-like protein [Togninia minima UCRPA7]	-	-	-	-	176.03	53.67	113.66	56.08	78.67	62.14	9.281	3.123	5.214	3.365	2.855	2.264	-0.579599	3.17405	0.431369	0.671973	-1.17315	3.15456	0.0828254	0.177855	-0.685842	2.86542	0.315306	0.47322
MSTRG.883	rna729-EQL03538.1	938	fgr:FG03358.1	43.87	hypothetical protein	SPAC8E11.04c	33.99	[I] KOG2112 Lysophospholipase	gi|531866750|gb|EQL03538.1|	100	acyl-protein thioesterase [Ophiocordyceps sinensis CO18]	sp|O42881|APTH1_SCHPO	33.99	Acyl-protein thioesterase 1 OS=Schizosaccharomyces pombe (strain 972 / ATCC 24843) GN=SPAC8E11.04c PE=3 SV=1	GO:0008152,GO:0016787	118.13	224.27	184.91	256.17	26.48	20.66	20.142	41.726	26.923	48.463	3.146	2.475	0.282283	4.18033	0.663924	0.847686	-3.37185	3.36691	6.64035e-07	1.09068e-05	-3.74256	3.72859	2.53117e-07	7.04965e-06
MSTRG.884	MSTRG.884.1	3602	fgr:FG06930.1	58.33	hypothetical protein	-	-	-	gi|531866783|gb|EQL03570.1|	99.67	hypothetical protein OCS_00721 [Ophiocordyceps sinensis CO18]	-	-	-	-	423.24	413.94	551.9	880.86	847.16	617.34	27.639	29.385	31.135	66	38.776	28.766	0.720138	5.70404	0.189579	0.419375	0.307345	5.66307	0.487695	0.644609	-0.504831	6.10268	0.357022	0.508707
MSTRG.885	MSTRG.885.1	5105	fgr:FG06932.1	73.06	hypothetical protein; K00856 adenosine kinase [EC:2.7.1.20]	YIL018w	62.37	[J] KOG2309 60s ribosomal protein L2/L8	gi|531866785|gb|EQL03572.1|	86.82	adenosine kinase [Ophiocordyceps sinensis CO18]	sp|Q75AP7|RL2_ASHGO	64.52	60S ribosomal protein L2 OS=Ashbya gossypii (strain ATCC 10895 / CBS 109.51 / FGSC 9923 / NRRL Y-1056) GN=RPL2 PE=4 SV=1	-	19878	15943.7	4224.94	3167.55	9679.71	9003.22	2308.74	1849.62	336.789	298.062	745.738	669.334	-2.4011	9.95942	1.16299e-05	0.00032474	-1.43112	10.3646	0.0015705	0.00790494	0.879687	9.12563	0.0874564	0.185505
MSTRG.886	MSTRG.886.1	6077	fgr:FG06933.1	41.01	hypothetical protein	SPBC24C6.11	50.91	[K] KOG3404 G10 protein/predicted nuclear transcription regulator	gi|531866786|gb|EQL03573.1|	97.92	Telomerase activating protein Est1 [Ophiocordyceps sinensis CO18]	sp|O74772|CWF14_SCHPO	50.91	Pre-mRNA-splicing factor cwf14 OS=Schizosaccharomyces pombe (strain 972 / ATCC 24843) GN=cwf14 PE=1 SV=1	-	1618.77	2095.35	2800.16	3281.59	1948.13	2574.43	37.123	53.365	64.255	92.463	28.543	37.743	0.620482	7.79513	0.23972	0.482242	-0.220095	7.54908	0.617649	0.746718	-0.931803	7.99361	0.0753229	0.16603
MSTRG.887	MSTRG.887.1	979	fgr:FG06936.1	49.4	hypothetical protein; K03950 NADH dehydrogenase (ubiquinone) 1 alpha subcomplex 6 [EC:1.6.5.3 1.6.99.3]	7303679	24.39	[C] KOG3426 NADH:ubiquinone oxidoreductase, NDUFA6/B14 subunit	gi|477512050|gb|ENH64611.1|	44.49	NADH-ubiquinone oxidoreductase 14.8 kDa subunit [Fusarium oxysporum f. sp. cubense race 1]	sp|P42114|NDUA6_NEUCR	41.67	NADH-ubiquinone oxidoreductase 14.8 kDa subunit OS=Neurospora crassa (strain ATCC 24698 / 74-OR23-1A / CBS 708.71 / DSM 1257 / FGSC 987) GN=nuo14.8 PE=1 SV=3	-	480	484.43	252.05	124.1	1779.59	1900.82	146.312	165.676	50.673	32.431	315.314	315.997	-1.52706	4.93618	0.00703762	0.0448077	1.43486	6.59295	0.000350729	0.00227428	2.87438	6.34412	9.98988e-08	3.30076e-06
MSTRG.888	MSTRG.888.1	1168	fgr:FG06937.1	57.78	hypothetical protein; K03020 DNA-directed RNA polymerases I and III subunit RPAC2	YNL113w	48.72	[K] KOG3438 DNA-directed RNA polymerase, subunit L	gi|531866789|gb|EQL03576.1|	73.33	DNA-directed RNA polymerase [Ophiocordyceps sinensis CO18]	sp|P28000|RPAC2_YEAST	48.72	DNA-directed RNA polymerases I and III subunit RPAC2 OS=Saccharomyces cerevisiae (strain ATCC 204508 / S288c) GN=RPC19 PE=1 SV=1	-	710	840.57	559.95	487.9	892.41	971.18	138.533	186.884	93.368	110.492	121.666	128.263	-0.684237	5.89102	0.173506	0.39677	-0.238073	6.28023	0.555077	0.695043	0.356739	6.01008	0.473246	0.621189
MSTRG.889	MSTRG.889.2	4168	fgr:FG08849.1	48.24	hypothetical protein	-	-	-	gi|531866759|gb|EQL03547.1|	99.64	Protein kinase-like domain protein [Ophiocordyceps sinensis CO18]	-	-	-	GO:0016301,GO:0016310	900	739	838	688	1606	1799	132.696	110.053	97.292	109.509	167.97	177.23	-0.219099	6.15787	0.653218	0.841546	0.56307	6.77167	0.156335	0.285842	0.690876	6.74147	0.151408	0.277835
[truncated: 10,608 more rows]
