# Supplementary material for: Comparative transcriptome analysis revealed genes involved in the fruiting body development of Ophiocordyceps sinensis
Source: PeerJ. 2020 Jan 16;8:e8379. doi: 10.7717/peerj.8379 (PMC6970007; doi:10.7717/peerj.8379)
Supplement: Supplemental Information 2 [file peerj-08-8379-s002.xlsx]

## Sheet: Sheet1
Supplemental information 2 19 Shared DEGs among different stages comparison.
id	logFC	logCPM	PValue	FDR	FB-T03	FB-T04	DF-T01	DF-T02	CM-T05	CM-T06
MSTRG.4151	16.5374	9.05817	2.74123e-42	2.99095e-38	3.455	20.217	0	0	956.144	604.983
MSTRG.1690	10.392	2.95952	1.89476e-12	2.65048e-10	163.744	196.378	0	0	17.778	42.684
MSTRG.1820	6.9587	4.77937	8.58571e-19	4.25812e-16	7.237	2.295	0.334	0.251	33.224	28.898
MSTRG.1281	5.09316	10.6007	8.30164e-09	3.92117e-07	3.06	8.579	331.343	208.348	16131.3	2339.49
MSTRG.3356	5.05235	5.79492	2.09101e-13	3.86696e-11	0	0	1.355	3.804	93.073	77.137
MSTRG.10613	3.98902	5.2321	7.47866e-11	6.63412e-09	0.237	0	8.804	10.389	166.965	138.583
MSTRG.1573	3.80944	7.79366	1.6391e-07	4.95408e-06	4.381	11.576	134.829	96.445	2650.47	615.777
MSTRG.9555	3.74507	4.76767	9.11351e-09	4.2861e-07	0.079	0.088	2.579	2.665	44.536	25.396
MSTRG.6878	3.59935	6.24886	2.18541e-06	4.18333e-05	1.332	2.659	73.05	54.88	244.277	1345.75
MSTRG.5262	2.91479	6.11415	4.64437e-05	0.000515511	0	0	104.854	21.509	593.762	362.823
MSTRG.5261	2.84907	9.72791	5.88175e-07	1.43275e-05	19.51	16.655	181.754	108.391	1060.31	1019.36
MSTRG.3348	2.59514	5.6407	3.82513e-06	6.67776e-05	0.96	0.865	16.718	23.84	129.766	115.091
MSTRG.3745	2.39191	7.07517	8.59153e-05	0.000839727	1448.16	1178.4	57.362	19.011	262.96	163.918
MSTRG.8453	2.35007	6.80817	1.41448e-05	0.000198118	394.531	685.241	13.703	23.913	80.325	114.257
MSTRG.6094	-2.89341	3.11044	5.20152e-05	0.000562475	0	0	35.319	41.053	6.009	4.151
MSTRG.3558	-3.82874	4.27121	1.00748e-07	3.30108e-06	0	0	22.414	54.117	2.847	2.94
MSTRG.8268	-3.90744	10.7071	4.63224e-08	1.72528e-06	18.561	37.801	743.549	2638.77	93.828	132.106
MSTRG.2837	-3.97142	8.66489	1.96989e-07	5.80904e-06	14.711	21.246	2464.12	9223.76	332.628	102.796
MSTRG.2839	-4.19245	8.60644	1.07804e-06	2.36671e-05	0	1.141	605.77	2096.53	123.168	25.756
