# Supplementary material for: Comparative transcriptome analysis revealed genes involved in the fruiting body development of Ophiocordyceps sinensis
Source: PeerJ. 2020 Jan 16;8:e8379. doi: 10.7717/peerj.8379 (PMC6970007; doi:10.7717/peerj.8379)
Supplement: Supplemental Information 7 — FDR ≤ 0.05. ES, exon skipping; IR, intron retention; A5SS, alternative 5’splice site; A3SS, alternative 3’ splice site;MXE: Mutually exclusive exon;SE:skipped exon;DSGs: different splicing genes;DASs: different alternative splicing events. [file peerj-08-8379-s007.xlsx]

## Sheet: Sheet1
Supplemental information 7 Statistics of AS events in differen growth stages, the number of DASs and DSGs between different growth stages of O.sinensis.
The number of AS events in different growth stages of O. sinensis
AS events	CM	DF	FB
A3SS	614	594	566
A5SS	600	530	491
IR	1190	1318	977
SKIP	177	193	169
total	2581	2635	2203
Numbers of DASs between different growth stages with FDR < 0.05.
DAS	DF vs.CM	FB vs. DF	FB vs.CM
A3SS	95	77	109
A5SS	99	48	93
IR	737	518	708
SKIP	15	9	27
total	946	652	937
Numbers of DSGs between different growth stages with FDR < 0.05.
DSG	DF vs.CM	FB vs. DF	FB vs.CM
A3SS	83	71	96
A5SS	84	40	82
IR	601	447	579
SKIP	15	8	23
total	783	566	780
