# Supplementary material for: Comparative transcriptome analysis revealed genes involved in the fruiting body development of Ophiocordyceps sinensis
Source: PeerJ. 2020 Jan 16;8:e8379. doi: 10.7717/peerj.8379 (PMC6970007; doi:10.7717/peerj.8379)
Supplement: Supplemental Information 9 [file peerj-08-8379-s009.xlsx]

## Sheet: Sheet1
gene_id	representative_transcript_id	representative_transcript_length	KEGG_accession	KEGG_identity	KEGG_description	KOG_accession	KOG_identity	KOG_description	NR_accession	NR_identity	NR_description	SwissProt_accession	SwissProt_identity	SwissProt_description	GO	count_CS-T03	count_CS-T04	count_HH-T01	count_HH-T02	count_HH-T05	count_HH-T06	TMM_CS-T03	TMM_CS-T04	TMM_HH-T01	TMM_HH-T02	TMM_HH-T05	TMM_HH-T06	CS_vs_HH1_logFC	CS_vs_HH1_logCPM	CS_vs_HH1_PValue	CS_vs_HH1_FDR	CS_vs_HH2_logFC	CS_vs_HH2_logCPM	CS_vs_HH2_PValue	CS_vs_HH2_FDR	HH1_vs_HH2_logFC	HH1_vs_HH2_logCPM	HH1_vs_HH2_PValue	HH1_vs_HH2_FDR
gene1030	rna1030-EQL03271.1	1176	pan:PODANSg8508	30.37	hypothetical protein	-	-	-	gi|531866466|gb|EQL03271.1|	99.55	Chloroperoxidase [Ophiocordyceps sinensis CO18]	sp|Q00668|STCC_EMENI	30.23	Putative sterigmatocystin biosynthesis peroxidase stcC OS=Emericella nidulans (strain FGSC A4 / ATCC 38163 / CBS 112.46 / NRRL 194 / M139) GN=stcC PE=3 SV=2	GO:0004601,GO:0006804,GO:0006979,GO:0055114	0	0	0	1	0	1	0	0	0	0.146	0	0.097	-	-	-	-	-	-	-	-	-0.413932	-2.14873	1	1
gene1071	rna1071-EQL03204.1	1398	vpo:Kpol_1037p6	32.12	hypothetical protein ; K06683 cell division control protein CDC15 [EC:2.7.11.1]	YAR019c	31.25	[T] KOG0198 MEKK and related serine/threonine protein kinases	gi|531866395|gb|EQL03204.1|	97.45	Protein kinase-like domain protein [Ophiocordyceps sinensis CO18]	sp|Q86IX1|DST1_DICDI	33.89	Serine/threonine-protein kinase dst1 OS=Dictyostelium discoideum GN=dst1 PE=3 SV=1	GO:0004674,GO:0005524,GO:0006468,GO:0009069	0	0	0	0	0	0	0	0	0	0	0	0	-	-	-	-	-	-	-	-	-	-	-	-
gene1120	rna1120-EQL03174.1	999	fgr:FG04176.1	29.44	hypothetical protein	-	-	-	gi|531866362|gb|EQL03174.1|	100	allergen Asp F4-like protein [Ophiocordyceps sinensis CO18]	sp|O60024|ALL4_ASPFU	29.2	Allergen Asp f 4 OS=Neosartorya fumigata (strain ATCC MYA-4609 / Af293 / CBS 101355 / FGSC A1100) GN=AFUA_2G03830 PE=1 SV=2	-	1	0	0	0	0	0	0.147	0	0	0	0	0	-	-	-	-	-	-	-	-	-	-	-	-
gene1172	rna1172-EQL03102.1	1659	fgr:FG11341.1	37.5	hypothetical protein	-	-	-	gi|531866284|gb|EQL03102.1|	98.68	glycosyltransferase family 1 protein [Ophiocordyceps sinensis CO18]	-	-	-	GO:0008152,GO:0016747,GO:0016758	2	1	0	0	1	0	0.169	0.088	0	0	0.058	0	-3.75562	-2.01598	0.314872	0.567042	-1.80263	-1.88474	0.681885	0.798966	-	-	-	-
gene1187	rna1187-EQL03088.1	4948	afv:AFLA_060080	39.96	ABC transporter, putative	Hs4557481	36.52	[Q] KOG0054 Multidrug resistance-associated protein/mitoxantrone resistance protein, ABC superfamily	gi|531866267|gb|EQL03088.1|	83.68	ABC transporter [Ophiocordyceps sinensis CO18]	sp|Q92887|MRP2_HUMAN	36.52	Canalicular multispecific organic anion transporter 1 OS=Homo sapiens GN=ABCC2 PE=1 SV=3	GO:0005524,GO:0006200,GO:0016021,GO:0042626,GO:0055085	7	3	1	0	18	23	0.192	0.088	0.028	0	0.34	0.439	-3.16173	-1.22523	0.0630329	0.204254	1.53306	0.333198	0.0878697	0.186038	4.65764	0.0561244	0.000307583	0.00236857
gene1195	rna1195-EQL03096.1	1540	ncr:NCU04819	51.34	hypothetical protein	YLR130c	28.53	[P] KOG1558 Fe2+/Zn2+ regulated transporter	gi|531866275|gb|EQL03096.1|	97	ZIP Zinc transporter [Ophiocordyceps sinensis CO18]	sp|Q12436|ZRT2_YEAST	28.53	Zinc-regulated transporter 2 OS=Saccharomyces cerevisiae (strain ATCC 204508 / S288c) GN=ZRT2 PE=1 SV=1	GO:0016020,GO:0030001,GO:0046873,GO:0055085	0	0	0	0	2	0	0	0	0	0	0.149	0	-	-	-	-	2.96672	-2.17317	0.554599	0.695043	2.9832	-2.16964	0.562798	0.691712
gene1214	rna1214-EQL03084.1	1045	ani:AN0543.2	31.69	hypothetical protein	-	-	-	gi|531866260|gb|EQL03084.1|	81.05	LysM domain-containing protein [Ophiocordyceps sinensis CO18]	-	-	-	-	1	0	1	1	0	0	0.169	0	0.139	0.188	0	0	0.75546	-2.0231	1	1	-	-	-	-	-3.40023	-2.14057	0.549496	0.685591
gene1321	rna1321-EQL02961.1	1527	nfi:NFIA_044250	64.73	benzoate 4-monooxygenase cytochrome P450	At1g33730	32.39	[Q] KOG0156 Cytochrome P450 CYP2 subfamily	gi|531866125|gb|EQL02961.1|	100	benzoate 4-monooxygenase cytochrome P450 [Ophiocordyceps sinensis CO18]	sp|Q12645|PID9_FUSSO	24.08	Pisatin demethylase OS=Fusarium solani subsp. pisi GN=PDAT9 PE=3 SV=1	GO:0004497,GO:0005506,GO:0006118,GO:0008202,GO:0009055,GO:0016705,GO:0020037,GO:0055114	1	8	16	10	5	9	0.09	0.753	1.188	0.962	0.299	0.544	1.34105	-0.0727883	0.261816	0.508849	0.11056	-0.526435	1	1	-1.31743	0.156304	0.172424	0.305008
gene1322	rna1322-EQL02962.1	3651	nfi:NFIA_043670	38.25	nonribosomal peptide synthase, putative	SPAC23G3.02c	31.19	[Q] KOG1178 Non-ribosomal peptide synthetase/alpha-aminoadipate reductase and related enzymes	gi|531866126|gb|EQL02962.1|	100	peramine synthetase [Ophiocordyceps sinensis CO18]	sp|Q00869|ESYN_FUSEQ	36.68	Enniatin synthase OS=Fusarium equiseti GN=ESYN1 PE=1 SV=2	GO:0003824,GO:0008152	2	2	2	7	0	1	0.068	0.075	0.056	0.261	0	0.026	1.08504	-1.06645	0.458413	0.697378	-2.19789	-1.76087	0.321251	0.480615	-3.39145	-1.22443	0.0680797	0.154176
gene1323	rna1323-EQL02963.1	1283	fgr:FG10229.1	50.58	hypothetical protein	-	-	-	gi|531866127|gb|EQL02963.1|	98.78	FAD dependent oxidoreductase [Ophiocordyceps sinensis CO18]	sp|P44732|ORDL_HAEIN	20.85	Probable oxidoreductase OrdL OS=Haemophilus influenzae (strain ATCC 51907 / DSM 11121 / KW20 / Rd) GN=ordL PE=4 SV=1	GO:0016491,GO:0055114	11	0	0	0	0	1	1.231	0	0	0	0	0.079	-5.51884	-1.22561	0.0419879	0.156212	-3.56404	-1.11395	0.0957772	0.198871	-	-	-	-
gene1532	rna1532-EQL02755.1	1749	fgr:FG01603.1	56.93	hypothetical protein	Hs4504565	34.72	[R] KOG1516 Carboxylesterase and related proteins	gi|531865901|gb|EQL02755.1|	100	lipase 3 precursor [Ophiocordyceps sinensis CO18]	sp|P32948|LIP4_CANRU	41.71	Lipase 4 OS=Candida rugosa GN=LIP4 PE=3 SV=1	GO:0008152,GO:0016787	1	0	4	0	8	4	0.079	0	0.25	0	0.415	0.211	1.57638	-1.80739	0.700715	0.867639	2.85719	-1.13671	0.0610993	0.142657	1.17048	-0.937337	0.405446	0.556385
gene1578	rna1578-EQL02703.1	1734	fgr:FG06437.1	50.5	hypothetical protein	Hs4557351	34.23	[T] KOG4389 Acetylcholinesterase/Butyrylcholinesterase	gi|531865842|gb|EQL02703.1|	98.95	Carboxylesterase, type B [Ophiocordyceps sinensis CO18]	sp|P22394|LIP2_GEOCN	43.65	Lipase 2 OS=Geotrichum candidum GN=LIP2 PE=1 SV=2	-	2	0	0	0	1	1	0.158	0	0	0	0.058	0.053	-3.2124	-2.15715	0.559764	0.770075	-0.42472	-1.8977	1	1	2.98445	-2.1694	0.552126	0.686858
gene1611	rna1611-EQL02674.1	1331	aor:AOR_1_1292084	55.6	AO090020000356; salicylate hydroxylase; K00480 salicylate hydroxylase [EC:1.14.13.1]	-	-	-	gi|531865809|gb|EQL02674.1|	87.54	salicylate hydroxylase [Ophiocordyceps sinensis CO18]	sp|P23262|NHG1_PSEPU	29.96	Salicylate hydroxylase OS=Pseudomonas putida GN=nahG PE=1 SV=4	GO:0004497,GO:0035690,GO:0044550,GO:0055114	0	2	2	0	0	0	0	0.251	0.204	0	0	0	-0.186119	-1.90307	1	1	-3.43151	-2.14481	0.555889	0.695176	-3.32876	-2.15291	0.560908	0.691712
gene1612	rna1612-EQL02675.1	1365	act:ACLA_074350	52.12	FluG family protein	At3g53180	30.99	[E] KOG0683 Glutamine synthetase	gi|531865810|gb|EQL02675.1|	100	FluG family protein [Ophiocordyceps sinensis CO18]	sp|P38094|FLUG_EMENI	40.13	Protein fluG OS=Emericella nidulans (strain FGSC A4 / ATCC 38163 / CBS 112.46 / NRRL 194 / M139) GN=fluG PE=1 SV=1	GO:0000905,GO:0001896,GO:0004356,GO:0005737,GO:0006542,GO:0009252,GO:0010914,GO:0075307	0	2	9	0	7	2	0	0.213	0.761	0	0.481	0.14	1.76861	-1.27991	0.339469	0.587467	1.5565	-1.26106	0.412842	0.573174	-0.310419	-0.801154	1	1
gene1624	rna1624-EQL02666.1	1411	ncr:NCU08718	56.08	hypothetical protein	-	-	-	gi|531865800|gb|EQL02666.1|	93.62	protein related to integral membrane protein pth11 [Ophiocordyceps sinensis CO18]	-	-	-	-	0	0	0	0	0	0	0	0	0	0	0	0	-	-	-	-	-	-	-	-	-	-	-	-
gene1723	rna1723-EQL02568.1	1047	mgr:MGG_05110	46.01	MG05110.4; hypothetical protein	-	-	-	gi|531865689|gb|EQL02568.1|	95.11	hypothetical protein OCS_01724 [Ophiocordyceps sinensis CO18]	-	-	-	-	1	1	1	10	11	2	0.147	0.163	0.121	1.599	1.104	0.202	2.34155	-1.053	0.134425	0.335473	2.08818	-1.00219	0.220162	0.368135	-0.366758	-0.430368	0.861475	0.926155
gene1724	rna1724-EQL02569.1	1031	mgr:MGG_05109	61.89	MG05109.4; hypothetical protein	-	-	-	gi|531865690|gb|EQL02569.1|	100	hypothetical protein OCS_01725 [Ophiocordyceps sinensis CO18]	-	-	-	-	2	1	0	3	5	0	0.294	0.163	0	0.491	0.515	0	-0.0242283	-1.65504	1	1	0.227798	-1.49001	1	1	0.136296	-1.46615	1	1
gene1725	rna1725-EQL02570.1	1351	bfu:BC1G_06494	67.53	hypothetical protein ; K01710 dTDP-glucose 4,6-dehydratase [EC:4.2.1.46]	At1g53500	48.18	[G] KOG0747 Putative NAD+-dependent epimerases	gi|531865691|gb|EQL02570.1|	89.28	dTDP-D-glucose 4,6-dehydratase [Ophiocordyceps sinensis CO18]	sp|Q9LPG6|RHM2_ARATH	48.18	Trifunctional UDP-glucose 4,6-dehydratase/UDP-4-keto-6-deoxy-D-glucose 3,5-epimerase/UDP-4-keto-L-rhamnose-reductase RHM2 OS=Arabidopsis thaliana GN=RHM2 PE=1 SV=1	GO:0008460,GO:0009225,GO:0019872,GO:0030639,GO:0050662	0	0	0	0	5	2	0	0	0	0	0.415	0.167	-	-	-	-	4.63709	-1.61011	0.0798878	0.173677	4.65445	-1.60802	0.0858882	0.182889
gene1742	rna1742-EQL02552.1	1996	ncr:NCU08718	47.02	hypothetical protein	-	-	-	gi|531865671|gb|EQL02552.1|	98.84	protein related to integral membrane protein pth11 [Ophiocordyceps sinensis CO18]	-	-	-	-	0	5	3	8	1	0	0	0.577	0.269	0.941	0.075	0	1.03623	-0.870155	0.481846	0.714143	-2.54516	-1.6419	0.292778	0.453128	-3.666	-1.06276	0.0402812	0.103658
gene1743	rna1743-EQL02553.1	450	pno:SNOG_16403	50	hypothetical protein	-	-	-	gi|531865672|gb|EQL02553.1|	100	hypothetical protein OCS_01744 [Ophiocordyceps sinensis CO18]	-	-	-	-	1	1	3	0	0	2	0.463	0.514	1.169	0	0	0.658	0.349708	-1.79697	1	1	-0.438762	-1.89449	1	1	-0.861847	-1.78294	1	1
gene1747	rna1747-EQL02531.1	315	mgr:MGG_05005	67.65	MG05005.4; hypothetical protein	-	-	-	gi|545292426|gb|AGW27561.1|	100	hypothetical protein, partial [Ophiocordyceps sinensis]	-	-	-	-	9	8	16	18	5	9	28.44	29.272	37.759	56.354	10.732	20.245	0.896485	0.405728	0.334389	0.583089	-0.760776	-0.168399	0.474742	0.633368	-1.7516	0.426138	0.0662962	0.151077
gene1765	rna1765-EQL02511.1	600	-	-	-	-	-	-	-	-	-	-	-	-	-	0	0	0	0	0	0	0	0	0	0	0	0	-	-	-	-	-	-	-	-	-	-	-	-
gene1772	rna1772-EQL02518.1	885	ure:UREG_02676	71.67	hypothetical protein	Hs18921093	32.11	[PT] KOG3614 Ca2+/Mg2+-permeable cation channels (LTRPC family)	gi|531865634|gb|EQL02518.1|	100	MHCK/EF2 kinase [Ophiocordyceps sinensis CO18]	sp|Q6B9X6|VWKA_DICDI	39.18	Alpha-protein kinase vwkA OS=Dictyostelium discoideum GN=vwkA PE=1 SV=1	GO:0003746,GO:0004674,GO:0005524,GO:0005840,GO:0006448,GO:0006468,GO:0009069	0	0	0	0	0	0	0	0	0	0	0	0	-	-	-	-	-	-	-	-	-	-	-	-
gene1773	rna1773-EQL02519.1	1626	pan:PODANSg09908	56.8	hypothetical protein	SPAC869.01	34.09	[J] KOG1211 Amidases	gi|531865635|gb|EQL02519.1|	100	amidase [Ophiocordyceps sinensis CO18]	sp|Q9URY4|YI01_SCHPO	34.09	Putative amidase C869.01 OS=Schizosaccharomyces pombe (strain 972 / ATCC 24843) GN=SPAC869.01 PE=3 SV=1	GO:0008152,GO:0016884	3	0	2	4	9	13	0.237	0	0.139	0.355	0.506	0.728	0.892531	-1.38707	0.640462	0.831792	2.32099	-0.50035	0.0685241	0.155692	1.33879	-0.34344	0.269526	0.421438
gene1774	rna1774-EQL02520.1	1864	cim:CIMG_05890	32.34	hypothetical protein	SPCC1827.03c	28.3	[I] KOG1176 Acyl-CoA synthetase	gi|531865636|gb|EQL02520.1|	92.9	acyl-CoA synthetase [Ophiocordyceps sinensis CO18]	sp|Q6GLK6|ACSF3_XENLA	32.35	Acyl-CoA synthetase family member 3, mitochondrial OS=Xenopus laevis GN=acsf3 PE=2 SV=1	GO:0003824,GO:0008152	1	1	12	7	2	10	0.079	0.088	0.816	0.617	0.108	0.553	2.95892	-0.654025	0.0167404	0.0824378	1.98615	-1.05933	0.266278	0.421118	-1.08055	-0.158924	0.320929	0.478788
gene1876	rna1876-EQL02405.1	1023	cpw:CPC735_062670	36.36	metalloprotease 1 precursor	-	-	-	gi|531865510|gb|EQL02405.1|	100	metalloprotease MEP1-like protein [Ophiocordyceps sinensis CO18]	sp|C5P3X6|MEP1_COCP7	36.36	Extracellular metalloprotease 1 OS=Coccidioides posadasii (strain C735) GN=MEP1 PE=1 SV=1	GO:0006508,GO:0008237	0	0	0	0	0	0	0	0	0	0	0	0	-	-	-	-	-	-	-	-	-	-	-	-
gene1877	rna1877-EQL02406.1	1906	mgr:MGG_11693	38.43	hypothetical protein	-	-	-	gi|531865511|gb|EQL02406.1|	93.63	Regulator of G protein signaling superfamily [Ophiocordyceps sinensis CO18]	-	-	-	GO:0038032	8	15	5	2	1	3	0.587	1.191	0.315	0.167	0.05	0.158	-1.84693	-0.213894	0.067447	0.21437	-2.94405	-0.25658	0.0082351	0.0303591	-1.17295	-1.21662	0.392205	0.543479
gene1882	rna1882-EQL02411.1	1380	fgr:FG07866.1	44.69	hypothetical protein	Hs10047106	24.28	[S] KOG2650 Zinc carboxypeptidase	gi|531865516|gb|EQL02411.1|	100	zinc carboxypeptidase A 1 precursor [Ophiocordyceps sinensis CO18]	sp|Q6P8K8|CBPA4_MOUSE	25.4	Carboxypeptidase A4 OS=Mus musculus GN=Cpa4 PE=2 SV=2	GO:0004181,GO:0006508,GO:0008270	0	13	7	3	3	4	0	1.367	0.584	0.324	0.199	0.272	-0.574092	-0.519278	0.71037	0.873629	-1.40042	-0.622178	0.374421	0.533057	-0.910502	-0.82095	0.526603	0.665867
gene1928	rna1928-EQL02365.1	1217	ssl:SS1G_10062	28.7	hypothetical protein	-	-	-	gi|694451646|ref|XP_009350945.1|	100	PREDICTED: uncharacterized protein LOC103942483 [Pyrus x bretschneideri]	-	-	-	-	0	0	0	0	0	0	0	0	0	0	0	0	-	-	-	-	-	-	-	-	-	-	-	-
gene1929	rna1929-EQL02366.1	2577	fgr:FG03321.1	41.89	hypothetical protein	-	-	-	gi|531865467|gb|EQL02366.1|	100	sulfatase domain protein [Ophiocordyceps sinensis CO18]	-	-	-	GO:0008152,GO:0008484	0	0	0	0	0	0	0	0	0	0	0	0	-	-	-	-	-	-	-	-	-	-	-	-
gene195	rna195-EQL04085.1	857	fgr:FG08893.1	42	similar to mating type protein MAT1-2-1	SPBC23G7.09	39.34	[K] KOG0527 HMG-box transcription factor	gi|257480343|gb|ACV60369.1|	61.24	MAT1-2-1 [Ophiocordyceps sinensis]	sp|P36981|MATB_NEUCS	65.71	Mating-type protein a-1 OS=Neurospora crassa GN=mta-1 PE=1 SV=2	-	0	0	0	0	0	0	0	0	0	0	0	0	-	-	-	-	-	-	-	-	-	-	-	-
gene2038	rna2038-EQL02255.1	1581	fgr:FG03510.1	48.3	hypothetical protein	-	-	-	gi|531865340|gb|EQL02255.1|	100	hypothetical protein OCS_02039 [Ophiocordyceps sinensis CO18]	-	-	-	-	0	0	0	0	0	0	0	0	0	0	0	0	-	-	-	-	-	-	-	-	-	-	-	-
gene2065	rna2065-EQL02215.1	423	-	-	-	-	-	-	gi|531865296|gb|EQL02215.1|	100	Ankyrin repeat-containing domain protein [Ophiocordyceps sinensis CO18]	-	-	-	-	0	0	0	0	0	0	0	0	0	0	0	0	-	-	-	-	-	-	-	-	-	-	-	-
gene2066	rna2066-EQL02216.1	2211	-	-	-	-	-	-	gi|531865297|gb|EQL02216.1|	61.46	hypothetical protein OCS_02067 [Ophiocordyceps sinensis CO18]	-	-	-	-	0	0	0	0	0	0	0	0	0	0	0	0	-	-	-	-	-	-	-	-	-	-	-	-
gene2067	rna2067-EQL02217.1	1128	afm:AFUA_6G09570	42.08	hypothetical protein	-	-	-	gi|531865298|gb|EQL02217.1|	100	WD40/YVTN repeat-like-containing domain protein [Ophiocordyceps sinensis CO18]	-	-	-	-	0	0	0	0	0	0	0	0	0	0	0	0	-	-	-	-	-	-	-	-	-	-	-	-
gene2068	rna2068-EQL02218.1	831	fgr:FG08494.1	54.72	hypothetical protein	-	-	-	gi|531865299|gb|EQL02218.1|	100	ribosomal protein s17 [Ophiocordyceps sinensis CO18]	-	-	-	GO:0005840,GO:0016757	0	0	0	0	0	1	0	0	0	0	0	0.132	-	-	-	-	-	-	-	-	-	-	-	-
gene2071	rna2071-EQL02221.1	828	cim:CIMG_07082	51.3	hypothetical protein	SPAC22A12.06c	24.44	[E] KOG2551 Phospholipase/carboxyhydrolase	gi|531865302|gb|EQL02221.1|	100	citrinin biosynthesis oxydoreductase CtnB [Ophiocordyceps sinensis CO18]	sp|Q0C8M2|LOVG_ASPTN	25.74	Esterase LovG OS=Aspergillus terreus (strain NIH 2624 / FGSC A1156) GN=lovG PE=3 SV=1	GO:0044550	2	4	0	1	0	0	0.361	0.803	0	0.199	0	0	-2.41013	-1.55485	0.226812	0.467029	-4.91428	-1.63399	0.0517492	0.125383	-	-	-	-
gene2111	rna2111-EQL02168.1	279	-	-	-	-	-	-	gi|531865244|gb|EQL02168.1|	100	hypothetical protein OCS_02112 [Ophiocordyceps sinensis CO18]	-	-	-	-	1	1	1	0	0	0	1.535	1.743	1.215	0	0	0	-0.98321	-2.02428	1	1	-3.41212	-2.14755	0.543447	0.692989	-	-	-	-
gene2125	rna2125-EQL02158.1	255	fgr:FG03903.1	53.7	hypothetical protein	-	-	-	gi|531865232|gb|EQL02158.1|	100	hypothetical protein OCS_02126 [Ophiocordyceps sinensis CO18]	-	-	-	-	0	1	1	6	1	4	0	2.546	1.707	13.493	1.519	6.301	2.5205	-1.45844	0.198381	0.430524	1.62938	-1.6915	0.477998	0.636139	-1.01708	-1.10735	0.502934	0.646122
gene216	rna216-EQL04062.1	1145	-	-	-	-	-	-	gi|531867298|gb|EQL04062.1|	100	hypothetical protein OCS_00217 [Ophiocordyceps sinensis CO18]	-	-	-	-	0	0	0	0	0	0	0	0	0	0	0	0	-	-	-	-	-	-	-	-	-	-	-	-
gene217	rna217-EQL04063.1	1986	afu:AF0497	27.44	polB; DNA polymerase B1 (PolB); K02319 DNA polymerase I [EC:2.7.7.7]	ECU09g0430	26.68	[L] KOG0969 DNA polymerase delta, catalytic subunit	gi|531867299|gb|EQL04063.1|	100	DNA-directed DNA polymerase, family B, multifunctional domain protein [Ophiocordyceps sinensis CO18]	sp|O29753|DPOL_ARCFU	27.44	DNA polymerase OS=Archaeoglobus fulgidus (strain ATCC 49558 / VC-16 / DSM 4304 / JCM 9628 / NBRC 100126) GN=pol PE=3 SV=1	GO:0000166,GO:0003677,GO:0003887,GO:0006270,GO:0042575,GO:0071897	0	0	0	0	0	0	0	0	0	0	0	0	-	-	-	-	-	-	-	-	-	-	-	-
gene2197	rna2197-EQL02082.1	1029	fgr:FG10535.1	26.87	hypothetical protein	-	-	-	gi|531865146|gb|EQL02082.1|	79.82	speckle-type POZ protein-like protein [Ophiocordyceps sinensis CO18]	-	-	-	-	11	7	2	0	7	5	1.727	1.204	0.269	0	0.764	0.553	-3.17197	-0.66044	0.0166513	0.0821148	-1.05627	-0.198675	0.287111	0.446586	2.0645	-1.0678	0.151023	0.277223
gene2372	rna2372-EQL01905.1	1686	ecw:EcE24377A_F0020	30.85	eltA; heat-labile enterotoxin A; K10928 cholera enterotoxin subunit A [EC:2.4.2.36]	-	-	-	gi|531864928|gb|EQL01905.1|	100	Heat-labile enterotoxin IIA, A chain [Ophiocordyceps sinensis CO18]	sp|P06717|ELAP_ECOLX	30.85	Heat-labile enterotoxin A chain OS=Escherichia coli GN=eltA PE=1 SV=1	GO:0003824,GO:0005576,GO:0008152,GO:0009405	0	1	0	0	1	0	0	0.088	0	0	0.05	0	-	-	-	-	-0.410228	-2.15902	1	1	-	-	-	-
gene2373	rna2373-EQL01906.1	444	-	-	-	-	-	-	gi|531864929|gb|EQL01906.1|	100	hypothetical protein OCS_02374 [Ophiocordyceps sinensis CO18]	-	-	-	-	0	0	0	0	0	0	0	0	0	0	0	0	-	-	-	-	-	-	-	-	-	-	-	-
gene2374	rna2374-EQL01907.1	297	bfu:BC1G_11985	42	hypothetical protein	-	-	-	gi|531864930|gb|EQL01907.1|	100	hypothetical protein OCS_02375 [Ophiocordyceps sinensis CO18]	-	-	-	-	0	0	0	0	0	0	0	0	0	0	0	0	-	-	-	-	-	-	-	-	-	-	-	-
gene2375	rna2375-EQL01908.1	345	-	-	-	-	-	-	gi|531864931|gb|EQL01908.1|	100	hypothetical protein OCS_02376 [Ophiocordyceps sinensis CO18]	-	-	-	-	0	0	0	0	0	0	0	0	0	0	0	0	-	-	-	-	-	-	-	-	-	-	-	-
gene2400	rna2400-EQL01877.1	1956	nve:NEMVE_v1g38570	53.23	hypothetical protein	-	-	-	gi|531864894|gb|EQL01877.1|	99.32	hypothetical protein OCS_02401 [Ophiocordyceps sinensis CO18]	-	-	-	-	0	0	1	0	0	1	0	0	0.056	0	0	0.053	-	-	-	-	-	-	-	-	-0.330335	-2.16104	1	1
gene2404	rna2404-EQL01881.1	2036	ecw:EcE24377A_F0020	29.59	eltA; heat-labile enterotoxin A; K10928 cholera enterotoxin subunit A [EC:2.4.2.36]	-	-	-	gi|531864898|gb|EQL01881.1|	97.39	Heat-labile enterotoxin, A chain [Ophiocordyceps sinensis CO18]	sp|P43530|ELAH_ECOH1	29.59	Heat-labile enterotoxin A chain OS=Escherichia coli O78:H11 (strain H10407 / ETEC) GN=eltA PE=3 SV=1	GO:0003824,GO:0005576,GO:0008152,GO:0009405	1	0	0	0	0	0	0.068	0	0	0	0	0	-	-	-	-	-	-	-	-	-	-	-	-
gene2405	rna2405-EQL01882.1	904	-	-	-	-	-	-	gi|531864899|gb|EQL01882.1|	69.01	hypothetical protein OCS_02406 [Ophiocordyceps sinensis CO18]	-	-	-	-	0	0	0	0	0	0	0	0	0	0	0	0	-	-	-	-	-	-	-	-	-	-	-	-
gene2406	rna2406-EQL01883.1	965	scm:SCHCODRAFT_55710	28.29	hypothetical protein	-	-	-	gi|531864900|gb|EQL01883.1|	100	hypothetical protein OCS_02407 [Ophiocordyceps sinensis CO18]	-	-	-	-	0	0	0	0	0	0	0	0	0	0	0	0	-	-	-	-	-	-	-	-	-	-	-	-
gene2407	rna2407-EQL01884.1	750	-	-	-	-	-	-	gi|531864901|gb|EQL01884.1|	84.74	hypothetical protein OCS_02408 [Ophiocordyceps sinensis CO18]	-	-	-	-	0	0	0	0	0	0	0	0	0	0	0	0	-	-	-	-	-	-	-	-	-	-	-	-
gene2411	rna2411-EQL01888.1	2610	-	-	-	-	-	-	gi|531864905|gb|EQL01888.1|	99.68	Heat-labile enterotoxin, A chain [Ophiocordyceps sinensis CO18]	-	-	-	-	0	0	0	0	3	0	0	0	0	0	0.108	0	-	-	-	-	3.48776	-2.04071	0.336948	0.495737	3.50571	-2.03743	0.346663	0.499803
gene2459	rna2459-EQL01822.1	699	fgr:FG00642.1	56.56	hypothetical protein	-	-	-	gi|531864829|gb|EQL01822.1|	100	hypothetical protein OCS_02460 [Ophiocordyceps sinensis CO18]	-	-	-	-	0	0	1	0	4	3	0	0	0.195	0	0.639	0.483	-	-	-	-	4.63892	-1.60958	0.0749386	0.166001	2.15965	-1.51182	0.23234	0.378199
gene2460	rna2460-EQL01823.1	1317	ncr:NCU08718	44.64	hypothetical protein	-	-	-	gi|531864830|gb|EQL01823.1|	100	protein related to integral membrane protein pth11 [Ophiocordyceps sinensis CO18]	-	-	-	-	0	0	0	0	4	3	0	0	0	0	0.332	0.254	-	-	-	-	4.63892	-1.60958	0.0749836	0.166007	4.65506	-1.60782	0.0807523	0.174737
gene2484	rna2484-EQL01808.1	4882	ncr:NCU01353	30.53	hypothetical protein	-	-	-	gi|531864807|gb|EQL01808.1|	99.93	beta-1,3-endoglucanase [Ophiocordyceps sinensis CO18]	sp|A2QBQ3|EGLX_ASPNC	32.2	Probable endo-1,3(4)-beta-glucanase An02g00850 OS=Aspergillus niger (strain CBS 513.88 / FGSC A1513) GN=An02g00850 PE=3 SV=1	GO:0004553,GO:0005975	9	7	9	5	1	2	0.226	0.188	0.195	0.136	0.017	0.035	-0.330718	-0.237277	0.750346	0.897508	-2.79073	-0.659247	0.0129443	0.0431489	-2.54747	-0.78079	0.0314731	0.086369
gene2503	rna2503-EQL01783.1	348	ani:AN0543.2	45.76	hypothetical protein	-	-	-	gi|531864777|gb|EQL01783.1|	81.74	LysM domain-containing protein [Ophiocordyceps sinensis CO18]	-	-	-	-	0	0	0	0	0	0	0	0	0	0	0	0	-	-	-	-	-	-	-	-	-	-	-	-
gene2537	rna2537-EQL01747.1	307	-	-	-	-	-	-	gi|531864731|gb|EQL01747.1|	100	hypothetical protein OCS_02538 [Ophiocordyceps sinensis CO18]	-	-	-	-	0	0	0	0	0	0	0	0	0	0	0	0	-	-	-	-	-	-	-	-	-	-	-	-
gene2560	rna2560-EQL01730.1	2591	fgr:FG10168.1	61.95	hypothetical protein	-	-	-	gi|531864711|gb|EQL01730.1|	100	hypothetical protein OCS_02561 [Ophiocordyceps sinensis CO18]	-	-	-	-	691	1125	486	262	234	427	33.431	59.172	20.225	14.151	7.893	14.515	-1.45214	5.87695	0.00741252	0.0462138	-1.96643	5.95899	7.57947e-05	0.000618724	-0.601216	5.0182	0.293064	0.448852
gene2643	rna2643-EQL01642.1	681	-	-	-	-	-	-	gi|531864611|gb|EQL01642.1|	100	hypothetical protein OCS_02644 [Ophiocordyceps sinensis CO18]	-	-	-	-	0	0	0	0	0	0	0	0	0	0	0	0	-	-	-	-	-	-	-	-	-	-	-	-
gene2678	rna2678-EQL01603.1	480	fgr:FG06428.1	50.77	hypothetical protein	-	-	-	gi|531864562|gb|EQL01603.1|	100	hypothetical protein OCS_02679 [Ophiocordyceps sinensis CO18]	-	-	-	-	0	0	0	0	0	0	0	0	0	0	0	0	-	-	-	-	-	-	-	-	-	-	-	-
gene2679	rna2679-EQL01604.1	1212	fgr:FG06572.1	32.04	hypothetical protein	-	-	-	gi|531864563|gb|EQL01604.1|	100	subtilisin-like serine protease PR1C [Ophiocordyceps sinensis CO18]	sp|P16271|P1P_LACLC	29.36	PI-type proteinase OS=Lactococcus lactis subsp. cremoris GN=prtP PE=3 SV=1	GO:0004252,GO:0005618,GO:0006508,GO:0016020	3	2	0	0	1	2	0.339	0.251	0	0	0.075	0.158	-4.45088	-1.77098	0.115288	0.304812	-1.15198	-1.46665	0.407643	0.567896	3.50779	-2.03697	0.324302	0.481127
gene2680	rna2680-EQL01605.1	2404	afm:AFUA_3G14750	35.11	fungal specific transcription factor	-	-	-	gi|531864564|gb|EQL01605.1|	95.16	hypothetical protein OCS_02681 [Ophiocordyceps sinensis CO18]	-	-	-	-	2	2	3	0	0	0	0.135	0.138	0.167	0	0	0	-0.566809	-1.58551	1	1	-4.34303	-1.87115	0.118935	0.233977	-3.84724	-2.01315	0.3452	0.498835
gene2681	rna2681-EQL01606.1	1554	afm:AFUA_3G14690	68.61	aminotransferase (EC:2.-.-.-); K01043 [EC:2.-.-.-]	Hs7657118	34.84	[E] KOG1359 Glycine C-acetyltransferase/2-amino-3-ketobutyrate-CoA ligase	gi|322704290|gb|EFY95887.1|	59.49	aminotransferase, putative [Metarhizium anisopliae ARSEF 23]	sp|B3QLR6|BIOF_CHLP8	35.25	8-amino-7-oxononanoate synthase OS=Chlorobaculum parvum (strain NCIB 8327) GN=Cpar_2015 PE=3 SV=2	GO:0004601,GO:0005777,GO:0006804,GO:0006979,GO:0008483,GO:0009102,GO:0030170,GO:0055114	4	0	1	0	2	0	0.373	0	0.083	0	0.133	0	-1.88853	-1.78411	0.504873	0.733554	-1.34602	-1.66513	0.774757	0.867258	0.496642	-2.02935	1	1
gene2682	rna2682-EQL01607.1	1248	cim:CIMG_05701	66.55	hypothetical protein	Hs4503817	25.5	[Q] KOG1210 Predicted 3-ketosphinganine reductase	gi|531864566|gb|EQL01607.1|	76.63	NAD(P)-binding domain protein [Ophiocordyceps sinensis CO18]	sp|Q5BE65|TSC10_EMENI	27.03	3-ketodihydrosphingosine reductase tsc10 OS=Emericella nidulans (strain FGSC A4 / ATCC 38163 / CBS 112.46 / NRRL 194 / M139) GN=tsc10 PE=3 SV=2	GO:0003677,GO:0003700,GO:0005667,GO:0006355,GO:0016491,GO:0045449,GO:0055114	0	0	2	1	4	2	0	0	0.25	0.157	0.407	0.202	3.62903	-2.03138	0.31622	0.567567	4.42507	-1.70544	0.119731	0.234768	0.525609	-1.40453	0.790788	0.873928
gene2683	rna2683-EQL01608.1	1774	nfi:NFIA_062530	72.28	MFS transporter, putative	SPAC1399.02	27.48	[R] KOG0254 Predicted transporter (major facilitator superfamily)	gi|531864567|gb|EQL01608.1|	100	Major facilitator superfamily domain, general substrate transporter [Ophiocordyceps sinensis CO18]	sp|Q9HE13|YI32_SCHPO	27.48	Uncharacterized MFS-type transporter C1399.02 OS=Schizosaccharomyces pombe (strain 972 / ATCC 24843) GN=SPAC1399.02 PE=3 SV=1	GO:0016021,GO:0055085	0	0	3	0	1	2	0	0	0.195	0	0.05	0.105	3.56662	-2.04365	0.341757	0.587467	3.49388	-2.03951	0.316343	0.477562	-0.347964	-1.68119	1	1
gene2772	rna2772-EQL01513.1	805	ang:ANI_1_1678074	51.85	An08g01430; hypothetical protein	-	-	-	gi|531864453|gb|EQL01513.1|	80.46	UMTA methyltransferase family protein [Ophiocordyceps sinensis CO18]	-	-	-	GO:0008168,GO:0032259	5	2	0	0	0	2	1.253	0.552	0	0	0	0.351	-4.91073	-1.56355	0.0515478	0.178673	-2.13289	-1.36475	0.245534	0.395984	2.98569	-2.16917	0.562162	0.691712
gene2775	rna2775-EQL01516.1	243	-	-	-	-	-	-	gi|531864456|gb|EQL01516.1|	100	hypothetical protein OCS_02776 [Ophiocordyceps sinensis CO18]	-	-	-	-	0	0	0	0	0	0	0	0	0	0	0	0	-	-	-	-	-	-	-	-	-	-	-	-
gene2776	rna2776-EQL01517.1	253	-	-	-	-	-	-	gi|531864457|gb|EQL01517.1|	100	hypothetical protein OCS_02777 [Ophiocordyceps sinensis CO18]	-	-	-	-	0	0	0	0	0	0	0	0	0	0	0	0	-	-	-	-	-	-	-	-	-	-	-	-
gene2783	rna2783-EQL01498.1	1686	ure:UREG_02830	59.43	hypothetical protein	SPBC12C2.13c	30.52	[R] KOG0254 Predicted transporter (major facilitator superfamily)	gi|531864436|gb|EQL01498.1|	96.79	Major facilitator superfamily domain, general substrate transporter [Ophiocordyceps sinensis CO18]	sp|Q09752|FNX1_SCHPO	30.52	Multidrug resistance protein fnx1 OS=Schizosaccharomyces pombe (strain 972 / ATCC 24843) GN=fnx1 PE=2 SV=2	GO:0003824,GO:0016021,GO:0055085	1	0	1	0	0	0	0.079	0	0.065	0	0	0	-0.125184	-2.16572	1	1	-	-	-	-	-	-	-	-
gene2815	rna2815-EQL01478.1	1968	fgr:FG07610.1	33.18	hypothetical protein	SPBC1271.10c	20.59	[R] KOG0255 Synaptic vesicle transporter SVOP and related transporters (major facilitator superfamily)	gi|531864409|gb|EQL01478.1|	78.16	major facilitator superfamily transporter [Ophiocordyceps sinensis CO18]	sp|O94343|YHMA_SCHPO	20.59	Uncharacterized MFS-type transporter C1271.10c OS=Schizosaccharomyces pombe (strain 972 / ATCC 24843) GN=SPBC1271.10c PE=1 SV=1	GO:0016021,GO:0055085	0	0	0	0	1	1	0	0	0	0	0.058	0.061	-	-	-	-	2.97027	-2.17255	0.54518	0.692989	2.98445	-2.1694	0.552225	0.686858
gene2817	rna2817-EQL01459.1	790	fgr:FG03675.1	72.93	hypothetical protein	-	-	-	gi|531864387|gb|EQL01459.1|	100	Major facilitator superfamily domain, general substrate transporter [Ophiocordyceps sinensis CO18]	sp|A7KAK4|ATG22_PICAN	38.89	Autophagy-related protein 22 OS=Pichia angusta GN=ATG22 PE=3 SV=1	-	69	39	124	85	48	65	14.271	8.804	21.839	19.46	6.914	9.451	0.825081	2.83753	0.222071	0.462579	-0.415116	2.3805	0.533804	0.685118	-1.33309	2.97419	0.0483991	0.118937
gene2822	rna2822-EQL01464.1	706	-	-	-	-	-	-	gi|531864392|gb|EQL01464.1|	100	hypothetical protein OCS_02823 [Ophiocordyceps sinensis CO18]	-	-	-	-	0	0	0	0	0	0	0	0	0	0	0	0	-	-	-	-	-	-	-	-	-	-	-	-
gene2823	rna2823-EQL01465.1	1422	mgr:MGG_10550	56.58	MG10550.4; hypothetical protein	-	-	-	gi|531864393|gb|EQL01465.1|	100	glutathionylspermidine synthase [Ophiocordyceps sinensis CO18]	sp|P0ADT5|YGIC_ECOLI	33.64	Putative acid--amine ligase YgiC OS=Escherichia coli (strain K12) GN=ygiC PE=1 SV=1	-	0	2	1	1	1	1	0	0.201	0.083	0.105	0.066	0.061	-0.119355	-1.89114	1	1	-0.459363	-1.89243	1	1	-0.414879	-1.88927	1	1
gene2838	rna2838-EQL01437.1	1609	-	-	-	-	-	-	gi|531864363|gb|EQL01437.1|	98.88	Actin cortical patch SUR7/pH-response regulator PalI [Ophiocordyceps sinensis CO18]	-	-	-	-	0	0	0	0	2	0	0	0	0	0	0.124	0	-	-	-	-	2.96672	-2.17317	0.554569	0.695043	2.98321	-2.16964	0.562319	0.691712
gene2839	rna2839-EQL01438.1	3810	cpw:CPC735_020110	48.59	ABC transporter family protein	YGR281w	32.39	[Q] KOG0054 Multidrug resistance-associated protein/mitoxantrone resistance protein, ABC superfamily	gi|531864364|gb|EQL01438.1|	100	ABC transporter family protein [Ophiocordyceps sinensis CO18]	sp|P53049|YOR1_YEAST	32.39	Oligomycin resistance ATP-dependent permease YOR1 OS=Saccharomyces cerevisiae (strain ATCC 204508 / S288c) GN=YOR1 PE=1 SV=1	GO:0005524,GO:0006200,GO:0016021,GO:0016301,GO:0042626,GO:0055085	3	0	0	0	1	2	0.09	0	0	0	0.025	0.044	-3.7403	-2.01881	0.342361	0.587467	-0.434565	-1.67442	1	1	3.50779	-2.03697	0.324302	0.481127
gene2840	rna2840-EQL01439.1	1501	aor:AOR_1_298024	52.74	AO090010000170; citrate synthase; K01647 citrate synthase [EC:2.3.3.1]	At3g58740	35.81	[C] KOG2617 Citrate synthase	gi|531864365|gb|EQL01439.1|	91.49	citrate synthase [Ophiocordyceps sinensis CO18]	sp|Q9LXS7|CISY1_ARATH	35.81	Citrate synthase 1, peroxisomal OS=Arabidopsis thaliana GN=CSY1 PE=2 SV=1	GO:0006099,GO:0044262,GO:0046912	0	1	0	0	7	2	0	0.113	0	0	0.49	0.14	-	-	-	-	2.43485	-1.34686	0.12717	0.245019	5.00384	-1.43536	0.0441594	0.111173
gene2842	rna2842-EQL01441.1	867	fgr:FG04059.1	34.7	hypothetical protein	-	-	-	gi|531864367|gb|EQL01441.1|	92.71	hypothetical protein OCS_02843 [Ophiocordyceps sinensis CO18]	-	-	-	-	1	0	1	0	1	1	0.192	0	0.158	0	0.133	0.132	-0.125058	-2.16572	1	1	0.438226	-2.029	1	1	0.493291	-2.02912	1	1
gene2843	rna2843-EQL01442.1	946	pan:PODANSg3468	36.9	hypothetical protein	-	-	-	gi|531864368|gb|EQL01442.1|	91.5	hypothetical protein OCS_02844 [Ophiocordyceps sinensis CO18]	-	-	-	-	0	0	0	0	0	0	0	0	0	0	0	0	-	-	-	-	-	-	-	-	-	-	-	-
gene288	rna288-EQL03986.1	2085	afv:AFLA_037690	56.3	choline dehydrogenase, putative; K00108 choline dehydrogenase [EC:1.1.99.1]	7293011	29.95	[R] KOG1238 Glucose dehydrogenase/choline dehydrogenase/mandelonitrile lyase (GMC oxidoreductase family)	gi|531867219|gb|EQL03986.1|	100	Glucose-methanol-choline oxidoreductase [Ophiocordyceps sinensis CO18]	sp|Q9X2M2|BETA_STAXY	29.57	Oxygen-dependent choline dehydrogenase OS=Staphylococcus xylosus GN=betA PE=3 SV=1	GO:0006066,GO:0006544,GO:0006563,GO:0006566,GO:0008812,GO:0050660,GO:0055114	0	0	0	1	12	7	0	0	0	0.063	0.506	0.298	-	-	-	-	6.04116	-0.799259	0.0023857	0.0111279	3.50144	-0.733828	0.037258	0.0981237
gene2939	rna2939-EQL01354.1	497	-	-	-	-	-	-	gi|531864263|gb|EQL01354.1|	85.34	Hydrophobin, fungi [Ophiocordyceps sinensis CO18]	-	-	-	GO:0005199,GO:0009277,GO:0042546	0	0	0	0	0	0	0	0	0	0	0	0	-	-	-	-	-	-	-	-	-	-	-	-
gene3208	rna3208-EQL01076.1	207	-	-	-	-	-	-	gi|531863895|gb|EQL01076.1|	100	hypothetical protein OCS_03209 [Ophiocordyceps sinensis CO18]	-	-	-	-	0	0	0	0	0	0	0	0	0	0	0	0	-	-	-	-	-	-	-	-	-	-	-	-
gene3230	rna3230-EQL01051.1	917	pcs:Pc13g06310	30.12	Pc13g06310	-	-	-	gi|531863863|gb|EQL01051.1|	100	Methyltransferase type 11 [Ophiocordyceps sinensis CO18]	-	-	-	GO:0008168,GO:0032259	0	0	0	0	0	3	0	0	0	0	0	0.369	-	-	-	-	3.49735	-2.03892	0.337539	0.495737	3.50894	-2.03674	0.34536	0.498835
gene3231	rna3231-EQL01052.1	321	fgr:FG00057.1	46.94	hypothetical protein	-	-	-	gi|531863864|gb|EQL01052.1|	100	FAD binding domain-containing protein [Ophiocordyceps sinensis CO18]	-	-	-	-	0	0	1	0	0	0	0	0	0.798	0	0	0	-	-	-	-	-	-	-	-	-	-	-	-
gene3244	rna3244-EQL01042.1	186	-	-	-	-	-	-	-	-	-	-	-	-	-	0	0	0	0	0	0	0	0	0	0	0	0	-	-	-	-	-	-	-	-	-	-	-	-
gene3245	rna3245-EQL01043.1	774	-	-	-	-	-	-	gi|531863851|gb|EQL01043.1|	100	hypothetical protein OCS_03246 [Ophiocordyceps sinensis CO18]	-	-	-	-	0	0	0	0	0	0	0	0	0	0	0	0	-	-	-	-	-	-	-	-	-	-	-	-
gene3252	rna3252-EQL01040.1	1416	-	-	-	-	-	-	gi|531863841|gb|EQL01040.1|	99.44	metalloprotease MEP1 [Ophiocordyceps sinensis CO18]	-	-	-	GO:0006508,GO:0008237	1	0	0	1	0	1	0.102	0	0	0.115	0	0.07	-0.0505397	-2.15302	1	1	-0.385739	-2.16113	1	1	-0.413908	-2.14873	1	1
gene3301	rna3301-EQL00991.1	816	ssl:SS1G_03891	52	hypothetical protein	7291631	28.49	[L] KOG2405 Predicted 3'-5' exonuclease	gi|531863780|gb|EQL00991.1|	100	3'-5' exonuclease [Ophiocordyceps sinensis CO18]	-	-	-	GO:0003676,GO:0008408,GO:0090305	2	1	3	0	7	1	0.373	0.201	0.473	0	0.913	0.132	-0.175322	-1.68878	1	1	0.875868	-1.25461	0.684589	0.800094	0.990004	-1.26299	0.550366	0.686213
gene333	rna333-EQL03935.1	525	-	-	-	-	-	-	gi|531867166|gb|EQL03935.1|	100	hypothetical protein OCS_00334 [Ophiocordyceps sinensis CO18]	-	-	-	-	0	0	0	1	1	0	0	0	0	0.387	0.249	0	-	-	-	-	-	-	-	-	-0.4156	-2.14897	1	1
gene3336	rna3336-EQL00948.1	576	cim:CIMG_05091	27.54	hypothetical protein	-	-	-	gi|531863719|gb|EQL00948.1|	100	hypothetical protein OCS_03337 [Ophiocordyceps sinensis CO18]	-	-	-	-	0	0	0	0	0	0	0	0	0	0	0	0	-	-	-	-	-	-	-	-	-	-	-	-
gene3338	rna3338-EQL00950.1	555	-	-	-	-	-	-	gi|531863721|gb|EQL00950.1|	100	hypothetical protein OCS_03339 [Ophiocordyceps sinensis CO18]	-	-	-	-	0	0	0	0	0	0	0	0	0	0	0	0	-	-	-	-	-	-	-	-	-	-	-	-
gene3339	rna3339-EQL00951.1	651	-	-	-	-	-	-	gi|531863722|gb|EQL00951.1|	100	hypothetical protein OCS_03340 [Ophiocordyceps sinensis CO18]	-	-	-	-	0	0	0	0	0	0	0	0	0	0	0	0	-	-	-	-	-	-	-	-	-	-	-	-
gene334	rna334-EQL03936.1	942	ure:UREG_03292	32.76	hypothetical protein	-	-	-	gi|531867167|gb|EQL03936.1|	100	hypothetical protein OCS_00335 [Ophiocordyceps sinensis CO18]	-	-	-	-	0	0	0	0	0	0	0	0	0	0	0	0	-	-	-	-	-	-	-	-	-	-	-	-
gene3340	rna3340-EQL00952.1	1662	nfi:NFIA_030940	36.42	hypothetical protein	-	-	-	gi|531863723|gb|EQL00952.1|	100	polyprotein [Ophiocordyceps sinensis CO18]	-	-	-	-	0	0	0	0	0	0	0	0	0	0	0	0	-	-	-	-	-	-	-	-	-	-	-	-
gene3341	rna3341-EQL00953.1	387	-	-	-	-	-	-	gi|531863724|gb|EQL00953.1|	100	hypothetical protein OCS_03342 [Ophiocordyceps sinensis CO18]	-	-	-	-	0	0	0	0	0	0	0	0	0	0	0	0	-	-	-	-	-	-	-	-	-	-	-	-
gene3369	rna3369-EQL00919.1	1349	mgr:MGG_13647	89.83	hypothetical protein	YIL160c	61.02	[I] KOG1389 3-oxoacyl CoA thiolase	gi|531863681|gb|EQL00919.1|	100	Thiolase [Ophiocordyceps sinensis CO18]	sp|P27796|THIK_YEAST	61.02	3-ketoacyl-CoA thiolase, peroxisomal OS=Saccharomyces cerevisiae (strain ATCC 204508 / S288c) GN=POT1 PE=1 SV=1	-	0	0	0	0	0	0	0	0	0	0	0	0	-	-	-	-	-	-	-	-	-	-	-	-
gene3424	rna3424-EQL00866.1	183	-	-	-	-	-	-	gi|531863610|gb|EQL00866.1|	100	hypothetical protein OCS_03425 [Ophiocordyceps sinensis CO18]	-	-	-	-	0	0	0	0	0	0	0	0	0	0	0	0	-	-	-	-	-	-	-	-	-	-	-	-
gene3432	rna3432-EQL00856.1	1189	fgr:FG08165.1	41.13	hypothetical protein	-	-	-	gi|531863599|gb|EQL00856.1|	86.38	hypothetical protein OCS_03433 [Ophiocordyceps sinensis CO18]	-	-	-	-	0	0	0	0	0	0	0	0	0	0	0	0	-	-	-	-	-	-	-	-	-	-	-	-
gene3533	rna3533-EQL00759.1	1306	fgr:FG11296.1	47.48	hypothetical protein	-	-	-	gi|531863478|gb|EQL00759.1|	100	3-carboxymuconate cyclase [Ophiocordyceps sinensis CO18]	-	-	-	-	2	7	14	2	5	11	0.226	0.84	1.317	0.24	0.382	0.851	0.573294	-0.475012	0.750947	0.897508	0.309835	-0.444457	0.822651	0.900554	-0.349371	-0.174327	0.862533	0.926654
gene3606	rna3606-EQL00685.1	1038	-	-	-	-	-	-	gi|531863381|gb|EQL00685.1|	100	hypothetical protein OCS_03607 [Ophiocordyceps sinensis CO18]	-	-	-	-	0	0	2	0	1	2	0	0	0.343	0	0.141	0.281	3.05738	-2.17428	0.558228	0.770075	3.49389	-2.03951	0.317142	0.477562	0.170933	-1.79054	1	1
gene3630	rna3630-EQL00657.1	805	pno:SNOG_01753	29.93	hypothetical protein	-	-	-	gi|531863344|gb|EQL00657.1|	92.49	metalloprotease 1 [Ophiocordyceps sinensis CO18]	sp|E3QKH9|MEP2_COLGM	33.33	Extracellular metalloprotease GLRG_06511 OS=Colletotrichum graminicola (strain M1.001 / M2 / FGSC 10212) GN=GLRG_06511 PE=3 SV=1	GO:0006508,GO:0008237	0	0	0	0	0	0	0	0	0	0	0	0	-	-	-	-	-	-	-	-	-	-	-	-
gene3631	rna3631-EQL00658.1	2884	-	-	-	-	-	-	gi|531863345|gb|EQL00658.1|	100	hypothetical protein OCS_03632 [Ophiocordyceps sinensis CO18]	-	-	-	-	0	2	4	1	0	0	0	0.088	0.148	0.052	0	0	1.04589	-1.58922	0.571429	0.779148	-3.43157	-2.14481	0.556126	0.695203	-4.5787	-1.75661	0.130691	0.249295
gene3641	rna3641-EQL00646.1	560	-	-	-	-	-	-	-	-	-	-	-	-	-	0	0	0	0	0	0	0	0	0	0	0	0	-	-	-	-	-	-	-	-	-	-	-	-
gene3682	rna3682-EQL00610.1	831	-	-	-	-	-	-	gi|531863276|gb|EQL00610.1|	100	hypothetical protein OCS_03683 [Ophiocordyceps sinensis CO18]	-	-	-	-	0	0	0	0	0	0	0	0	0	0	0	0	-	-	-	-	-	-	-	-	-	-	-	-
gene37	rna37-EQL04246.1	204	ssl:SS1G_08788	47.69	hypothetical protein	-	-	-	gi|531867490|gb|EQL04246.1|	100	hypothetical protein OCS_00038 [Ophiocordyceps sinensis CO18]	-	-	-	-	0	0	0	0	0	0	0	0	0	0	0	0	-	-	-	-	-	-	-	-	-	-	-	-
gene3738	rna3738-EQL00554.1	533	-	-	-	-	-	-	gi|531863194|gb|EQL00554.1|	100	hypothetical protein OCS_03739 [Ophiocordyceps sinensis CO18]	-	-	-	-	8	12	15	8	20	30	3.319	5.468	5.232	3.637	5.76	8.749	0.0404321	0.183157	1	1	0.811941	0.762835	0.32791	0.487394	0.68431	0.817432	0.406234	0.557256
gene3739	rna3739-EQL00555.1	1350	pno:SNOG_00990	37.21	hypothetical protein	-	-	-	gi|531863195|gb|EQL00555.1|	87.85	Chloroperoxidase [Ophiocordyceps sinensis CO18]	sp|Q00668|STCC_EMENI	33.06	Putative sterigmatocystin biosynthesis peroxidase stcC OS=Emericella nidulans (strain FGSC A4 / ATCC 38163 / CBS 112.46 / NRRL 194 / M139) GN=stcC PE=3 SV=2	GO:0004601,GO:0006804,GO:0006979,GO:0055114	0	0	0	0	3	1	0	0	0	0	0.241	0.079	-	-	-	-	3.87273	-1.9194	0.318274	0.477562	3.88947	-1.91667	0.325911	0.481293
gene3746	rna3746-EQL00541.1	486	-	-	-	-	-	-	gi|531863176|gb|EQL00541.1|	100	hypothetical protein OCS_03747 [Ophiocordyceps sinensis CO18]	-	-	-	-	0	0	0	0	0	0	0	0	0	0	0	0	-	-	-	-	-	-	-	-	-	-	-	-
gene38	rna38-EQL04247.1	261	-	-	-	-	-	-	gi|531867491|gb|EQL04247.1|	100	hypothetical protein OCS_00039 [Ophiocordyceps sinensis CO18]	-	-	-	-	0	0	0	0	0	0	0	0	0	0	0	0	-	-	-	-	-	-	-	-	-	-	-	-
gene3802	rna3802-EQL00485.1	681	-	-	-	-	-	-	gi|531863103|gb|EQL00485.1|	100	hypothetical protein OCS_03803 [Ophiocordyceps sinensis CO18]	-	-	-	-	0	1	1	0	0	2	0	0.263	0.204	0	0	0.333	-0.14281	-2.16282	1	1	0.421298	-2.02572	1	1	0.499064	-2.02889	1	1
gene3914	rna3914-EQL00368.1	473	-	-	-	-	-	-	gi|531862950|gb|EQL00368.1|	100	hypothetical protein OCS_03915 [Ophiocordyceps sinensis CO18]	-	-	-	-	42	44	31	22	34	61	24.308	28.118	14.955	13.838	13.645	24.879	-0.830388	1.7333	0.250617	0.496071	-0.351653	2.10595	0.616637	0.745918	0.388951	1.77996	0.626588	0.746528
gene3926	rna3926-EQL00363.1	1464	-	-	-	-	-	-	gi|531862943|gb|EQL00363.1|	100	hypothetical protein OCS_03927 [Ophiocordyceps sinensis CO18]	-	-	-	-	0	0	0	0	0	0	0	0	0	0	0	0	-	-	-	-	-	-	-	-	-	-	-	-
gene3927	rna3927-EQL00364.1	1704	-	-	-	-	-	-	gi|531862944|gb|EQL00364.1|	100	Immunoglobulin-like fold protein [Ophiocordyceps sinensis CO18]	-	-	-	GO:2001070	0	0	0	0	0	0	0	0	0	0	0	0	-	-	-	-	-	-	-	-	-	-	-	-
gene3928	rna3928-EQL00365.1	315	-	-	-	-	-	-	gi|531862945|gb|EQL00365.1|	100	hypothetical protein OCS_03929 [Ophiocordyceps sinensis CO18]	-	-	-	-	1	0	0	0	3	1	1.039	0	0	0	2.15	0.728	-	-	-	-	1.34081	-1.79795	0.685216	0.800574	3.88947	-1.91667	0.32601	0.481293
gene3929	rna3929-EQL00366.1	1752	pan:PODANSg8413	45.71	hypothetical protein	-	-	-	gi|531862946|gb|EQL00366.1|	100	hypothetical protein OCS_03930 [Ophiocordyceps sinensis CO18]	-	-	-	-	0	0	0	0	0	0	0	0	0	0	0	0	-	-	-	-	-	-	-	-	-	-	-	-
gene3970	rna3970-EQL00310.1	859	act:ACLA_061250	28.49	hypothetical protein	CE05303	30.39	[E] KOG2551 Phospholipase/carboxyhydrolase	gi|531862879|gb|EQL00310.1|	98.34	DUF341 domain-containing protein [Ophiocordyceps sinensis CO18]	sp|Q18169|U483_CAEEL	30.39	UPF0483 protein C25G4.2 OS=Caenorhabditis elegans GN=C25G4.2 PE=3 SV=1	-	1	0	3	0	1	1	0.192	0	0.473	0	0.133	0.132	1.20509	-1.91656	0.697836	0.866948	0.438236	-2.029	1	1	-0.870442	-1.78315	1	1
gene3973	rna3973-EQL00313.1	625	-	-	-	-	-	-	gi|531862882|gb|EQL00313.1|	95.7	hypothetical protein OCS_03974 [Ophiocordyceps sinensis CO18]	-	-	-	-	0	0	0	0	0	0	0	0	0	0	0	0	-	-	-	-	-	-	-	-	-	-	-	-
gene40	rna40-EQL04249.1	1330	ang:ANI_1_2540074	50.64	An08g11520; reverse transcriptase	-	-	-	gi|531867493|gb|EQL04249.1|	99.74	Endonuclease/exonuclease/phosphatase [Ophiocordyceps sinensis CO18]	-	-	-	GO:0003676,GO:0003964,GO:0004519,GO:0004527,GO:0006278,GO:0090305	0	0	0	0	0	0	0	0	0	0	0	0	-	-	-	-	-	-	-	-	-	-	-	-
gene4029	rna4029-EQL00254.1	1324	pan:PODANSg2352	48.52	hypothetical protein	Hs4504061	48.39	[G] KOG3731 Sulfatases	gi|531862796|gb|EQL00254.1|	77.34	arylsulfatase precursor [Ophiocordyceps sinensis CO18]	sp|Q10723|ARS_VOLCA	34.32	Arylsulfatase OS=Volvox carteri PE=1 SV=1	GO:0003824	1	0	0	0	0	0	0.135	0	0	0	0	0	-	-	-	-	-	-	-	-	-	-	-	-
gene4030	rna4030-EQL00255.1	983	-	-	-	-	-	-	gi|531862797|gb|EQL00255.1|	98.44	hypothetical protein OCS_04031 [Ophiocordyceps sinensis CO18]	-	-	-	-	0	0	0	0	0	0	0	0	0	0	0	0	-	-	-	-	-	-	-	-	-	-	-	-
gene4031	rna4031-EQL00256.1	1768	ang:ANI_1_2620024	52.22	An02g06520; CPA2 familytransporter	-	-	-	gi|531862798|gb|EQL00256.1|	99.14	sodium-hydrogen antiporter [Ophiocordyceps sinensis CO18]	-	-	-	GO:0006885,GO:0015299,GO:0016021,GO:0016772,GO:1902600	1	0	0	0	0	0	0.079	0	0	0	0	0	-	-	-	-	-	-	-	-	-	-	-	-
gene4032	rna4032-EQL00257.1	1108	pan:PODANSg2542	43.31	hypothetical protein	-	-	-	gi|531862799|gb|EQL00257.1|	100	hypothetical protein OCS_04033 [Ophiocordyceps sinensis CO18]	-	-	-	-	0	0	0	0	0	0	0	0	0	0	0	0	-	-	-	-	-	-	-	-	-	-	-	-
gene4033	rna4033-EQL00258.1	1210	ure:UREG_01037	36.44	hypothetical protein	-	-	-	gi|531862800|gb|EQL00258.1|	93.35	putative domain, di-copper centre [Ophiocordyceps sinensis CO18]	-	-	-	GO:0016491,GO:0046872,GO:0055114	0	0	0	0	0	0	0	0	0	0	0	0	-	-	-	-	-	-	-	-	-	-	-	-
gene4061	rna4061-EQL00226.1	1455	fgr:FG06569.1	45.97	hypothetical protein	YCR023c	30.14	[R] KOG2615 Permease of the major facilitator superfamily	gi|531862749|gb|EQL00226.1|	100	Major facilitator superfamily transporter [Ophiocordyceps sinensis CO18]	sp|Q3EAQ5|PTR36_ARATH	24.18	Probable peptide/nitrate transporter At3g43790 OS=Arabidopsis thaliana GN=ZIFL2 PE=2 SV=2	GO:0005215,GO:0005886,GO:0016021,GO:0055085	0	0	0	0	0	0	0	0	0	0	0	0	-	-	-	-	-	-	-	-	-	-	-	-
gene41	rna41-EQL04250.1	2273	ssl:SS1G_11505	31.77	hypothetical protein	-	-	-	gi|531867494|gb|EQL04250.1|	100	FluG domain-containing protein [Ophiocordyceps sinensis CO18]	-	-	-	-	0	0	0	0	0	0	0	0	0	0	0	0	-	-	-	-	-	-	-	-	-	-	-	-
gene4157	rna4157-EQL00128.1	717	ang:ANI_1_2400074	34.29	An08g09960; hypothetical protein	CE21025	30.3	[D] KOG0580 Serine/threonine protein kinase	gi|531862443|gb|EQL00128.1|	100	Protein kinase-like domain protein [Ophiocordyceps sinensis CO18]	sp|Q12263|GIN4_YEAST	27.37	Serine/threonine-protein kinase GIN4 OS=Saccharomyces cerevisiae (strain ATCC 204508 / S288c) GN=GIN4 PE=1 SV=1	GO:0004672,GO:0005524,GO:0006468	4	2	0	1	5	9	0.892	0.489	0	0.251	0.772	1.404	-2.39496	-1.55994	0.224773	0.465506	0.717323	-0.697603	0.551513	0.695043	3.06814	-1.00273	0.0945736	0.196889
gene4159	rna4159-EQL00130.1	339	-	-	-	-	-	-	gi|531862445|gb|EQL00130.1|	100	hypothetical protein OCS_04160 [Ophiocordyceps sinensis CO18]	-	-	-	-	0	0	0	0	0	0	0	0	0	0	0	0	-	-	-	-	-	-	-	-	-	-	-	-
gene4160	rna4160-EQL00131.1	795	ang:ANI_1_516044	40.53	An05g01720; hypothetical protein	-	-	-	gi|531862446|gb|EQL00131.1|	93.18	hypothetical protein OCS_04161 [Ophiocordyceps sinensis CO18]	-	-	-	-	0	0	0	0	0	0	0	0	0	0	0	0	-	-	-	-	-	-	-	-	-	-	-	-
gene4161	rna4161-EQL00132.1	1515	fgr:FG08152.1	24.02	hypothetical protein	-	-	-	gi|531862447|gb|EQL00132.1|	100	hypothetical protein OCS_04162 [Ophiocordyceps sinensis CO18]	-	-	-	-	0	0	0	0	1	0	0	0	0	0	0.058	0	-	-	-	-	-	-	-	-	-	-	-	-
gene4170	rna4170-EQL00117.1	258	-	-	-	-	-	-	-	-	-	-	-	-	-	0	0	0	0	0	0	0	0	0	0	0	0	-	-	-	-	-	-	-	-	-	-	-	-
gene4216	rna4216-EQL00068.1	477	-	-	-	-	-	-	gi|531862343|gb|EQL00068.1|	100	hypothetical protein OCS_04217 [Ophiocordyceps sinensis CO18]	-	-	-	-	0	0	0	0	0	0	0	0	0	0	0	0	-	-	-	-	-	-	-	-	-	-	-	-
gene4220	rna4220-EQL00062.1	372	-	-	-	-	-	-	gi|531862334|gb|EQL00062.1|	100	hypothetical protein OCS_04221 [Ophiocordyceps sinensis CO18]	-	-	-	-	0	0	0	0	0	0	0	0	0	0	0	0	-	-	-	-	-	-	-	-	-	-	-	-
gene4255	rna4255-EQL00030.1	807	-	-	-	-	-	-	gi|350409163|ref|XP_003488634.1|	43.43	PREDICTED: hypothetical protein LOC100746493 [Bombus impatiens]	-	-	-	-	0	0	0	0	0	0	0	0	0	0	0	0	-	-	-	-	-	-	-	-	-	-	-	-
gene4261	rna4261-EQL00021.1	1309	ani:AN9229.2	32.76	hypothetical protein	-	-	-	gi|531862268|gb|EQL00021.1|	100	dimethylallyl tryptophan synthase GliD1 [Ophiocordyceps sinensis CO18]	sp|Q6Q874|SIRD_LEPMC	29.19	4-O-dimethylallyl-L-tyrosine synthase OS=Leptosphaeria maculans GN=sirD PE=1 SV=1	GO:0009820,GO:0050364	0	0	0	0	2	5	0	0	0	0	0.158	0.404	-	-	-	-	4.64246	-1.60851	0.0799823	0.173684	4.65624	-1.60742	0.0858758	0.182889
gene4267	rna4267-EQL00027.1	510	nfi:NFIA_074420	64.71	protein kinase, putative	7303073	38.46	[T] KOG1290 Serine/threonine protein kinase	gi|531862274|gb|EQL00027.1|	100	protein kinase domain-containing protein [Ophiocordyceps sinensis CO18]	sp|Q9UPE1|SRPK3_HUMAN	38.05	SRSF protein kinase 3 OS=Homo sapiens GN=SRPK3 PE=1 SV=2	GO:0016301,GO:0016310	0	0	0	0	0	0	0	0	0	0	0	0	-	-	-	-	-	-	-	-	-	-	-	-
gene4276	rna4276-EQL00008.1	2136	fgr:FG04739.1	29.79	hypothetical protein	-	-	-	gi|531862247|gb|EQL00008.1|	100	GLEYA adhesin domain protein [Ophiocordyceps sinensis CO18]	-	-	-	-	1	0	0	0	3	0	0.056	0	0	0	0.124	0	-	-	-	-	0.957803	-1.90915	0.697717	0.808702	3.50571	-2.03743	0.346947	0.499806
gene4277	rna4277-EQL00009.1	2564	scm:SCHCODRAFT_234214	25.48	hypothetical protein	-	-	-	gi|531862248|gb|EQL00009.1|	97.08	hypothetical protein OCS_04278 [Ophiocordyceps sinensis CO18]	-	-	-	-	4	4	21	10	15	4	0.203	0.226	0.918	0.564	0.531	0.14	1.76042	0.0333908	0.0614132	0.201053	0.731069	-0.381149	0.583187	0.717124	-1.11509	0.414616	0.265641	0.416499
gene4284	rna4284-EQK99997.1	1403	-	-	-	-	-	-	gi|531862235|gb|EQK99997.1|	99.14	hypothetical protein OCS_04285 [Ophiocordyceps sinensis CO18]	-	-	-	-	2	1	1	1	0	1	0.203	0.113	0.083	0.115	0	0.07	-0.634728	-1.77764	1	1	-1.79923	-1.88416	0.681861	0.798966	-1.24329	-2.00899	1	1
gene4295	rna4295-EQK99986.1	1392	-	-	-	-	-	-	gi|531862222|gb|EQK99986.1|	100	hypothetical protein OCS_04296 [Ophiocordyceps sinensis CO18]	-	-	-	-	0	2	9	7	1	3	0	0.213	0.742	0.752	0.066	0.202	2.72376	-0.796643	0.0398945	0.151441	0.448414	-1.67916	1	1	-2.37763	-0.604143	0.0431191	0.1093
gene4353	rna4353-EQK99928.1	843	ncr:NCU05906	23.46	hypothetical protein	-	-	-	gi|531862118|gb|EQK99928.1|	100	hypothetical protein OCS_04354 [Ophiocordyceps sinensis CO18]	-	-	-	-	0	0	5	1	2	2	0	0	0.761	0.199	0.249	0.254	4.52753	-1.70273	0.124288	0.318346	3.87517	-1.91882	0.311866	0.474376	-0.933989	-1.30666	0.498799	0.642474
gene4375	rna4375-EQK99916.1	413	-	-	-	-	-	-	gi|531862090|gb|EQK99916.1|	99.06	hypothetical protein OCS_04376 [Ophiocordyceps sinensis CO18]	-	-	-	-	0	0	0	0	0	0	0	0	0	0	0	0	-	-	-	-	-	-	-	-	-	-	-	-
gene4390	rna4390-EQK99899.1	3369	fgr:FG05769.1	50	hypothetical protein	-	-	-	gi|531862070|gb|EQK99899.1|	99.73	N-acetyltransferase B complex, non-catalytic subunit [Ophiocordyceps sinensis CO18]	-	-	-	GO:0008152,GO:0016740	370	382	677	423	374	256	15.389	17.27	24.233	19.649	10.848	7.477	0.40022	5.36141	0.443407	0.683703	-0.756167	5.02025	0.118102	0.233218	-1.24315	5.36503	0.0223736	0.0666443
gene4393	rna4393-EQK99894.1	730	fgr:FG10968.1	56.52	hypothetical protein	-	-	-	gi|531862064|gb|EQK99894.1|	99.44	arginase-like protein [Ophiocordyceps sinensis CO18]	-	-	-	-	218	174	43	35	34	26	58.044	50.681	9.723	10.284	6.299	4.87	-2.44261	3.46047	0.000247312	0.00351357	-3.19441	3.55575	2.16578e-07	4.10364e-06	-0.841222	1.76784	0.268148	0.419534
gene4408	rna4408-EQK99879.1	1791	fgr:FG07509.1	54.48	hypothetical protein	SPBC530.02	28.7	[R] KOG0255 Synaptic vesicle transporter SVOP and related transporters (major facilitator superfamily)	gi|531862032|gb|EQK99879.1|	100	Major facilitator superfamily domain, general substrate transporter [Ophiocordyceps sinensis CO18]	sp|O59738|YN22_SCHPO	28.7	Uncharacterized transporter C530.02 OS=Schizosaccharomyces pombe (strain 972 / ATCC 24843) GN=SPBC530.02 PE=3 SV=1	GO:0016021,GO:0055085	0	0	0	0	0	2	0	0	0	0	0	0.114	-	-	-	-	2.97379	-2.17193	0.553591	0.695043	2.98569	-2.16917	0.561985	0.691712
gene4429	rna4429-EQK99859.1	3216	ncr:NCU05000	47.84	hypothetical protein	SPAP7G5.04c	28.7	[Q] KOG1178 Non-ribosomal peptide synthetase/alpha-aminoadipate reductase and related enzymes	gi|531861997|gb|EQK99859.1|	96.92	Male sterility, NAD-binding protein [Ophiocordyceps sinensis CO18]	sp|Q70LM4|LGRD_BREPA	28.57	Linear gramicidin synthase subunit D OS=Brevibacillus parabrevis GN=lgrD PE=1 SV=1	GO:0003824,GO:0008152	0	2	1	4	5	12	0	0.088	0.037	0.178	0.133	0.333	1.1678	-1.55642	0.583278	0.787965	2.46166	-0.777218	0.0919015	0.192483	1.19744	-0.593443	0.403292	0.554126
gene4430	rna4430-EQK99860.1	1701	fgr:FG10098.1	63.42	hypothetical protein	SPCC569.05c	35.74	[R] KOG0255 Synaptic vesicle transporter SVOP and related transporters (major facilitator superfamily)	gi|531861998|gb|EQK99860.1|	96.94	benomyl/methotrexate resistance protein [Ophiocordyceps sinensis CO18]	sp|Q9Y7S4|YQO5_SCHPO	35.74	Uncharacterized transporter C569.05c OS=Schizosaccharomyces pombe (strain 972 / ATCC 24843) GN=SPCC569.05c PE=3 SV=1	GO:0016021,GO:0055085	18	2	0	0	1	2	1.411	0.176	0	0	0.058	0.114	-6.37364	-0.659415	0.00424937	0.0312424	-3.07494	-0.459066	0.019789	0.0606404	3.50779	-2.03697	0.323933	0.481127
gene4458	rna4458-EQK99829.1	746	spu:765516	50	hypothetical protein LOC765516	-	-	-	gi|531861948|gb|EQK99829.1|	100	hypothetical protein OCS_04459 [Ophiocordyceps sinensis CO18]	sp|Q3URU2|PEG3_MOUSE	47.37	Paternally-expressed gene 3 protein OS=Mus musculus GN=Peg3 PE=1 SV=1	-	0	0	0	2	1	0	0	0	0	0.523	0.166	0	3.19261	-2.14889	0.559525	0.770075	-	-	-	-	-1.32095	-1.99714	0.703712	0.807317
gene4728	rna4728-EQK99557.1	1572	-	-	-	-	-	-	gi|531861522|gb|EQK99557.1|	100	Heat-labile enterotoxin, A chain [Ophiocordyceps sinensis CO18]	-	-	-	GO:0003824,GO:0005576,GO:0008152,GO:0009405	8	6	2	0	2	1	0.666	0.539	0.139	0	0.116	0.061	-2.81736	-0.885893	0.0480072	0.170452	-2.60229	-0.778853	0.0250326	0.0727459	0.169982	-1.79075	1	1
gene4729	rna4729-EQK99558.1	882	-	-	-	-	-	-	gi|531861523|gb|EQK99558.1|	100	hypothetical protein OCS_04730 [Ophiocordyceps sinensis CO18]	-	-	-	-	0	0	0	0	0	0	0	0	0	0	0	0	-	-	-	-	-	-	-	-	-	-	-	-
gene484	rna484-EQL03800.1	507	afv:AFLA_064620	31.98	hypothetical protein	-	-	-	gi|531867025|gb|EQL03800.1|	86.93	hypothetical protein OCS_00485 [Ophiocordyceps sinensis CO18]	-	-	-	-	0	0	0	0	0	0	0	0	0	0	0	0	-	-	-	-	-	-	-	-	-	-	-	-
gene5	rna5-EQL04256.1	294	-	-	-	-	-	-	gi|531867501|gb|EQL04256.1|	100	ATP synthase alpha chain precursor [Ophiocordyceps sinensis CO18]	-	-	-	-	4	5	11	0	4	8	5.126	7.224	11.291	0	3.536	7.257	0.0219971	-0.711985	1	1	-0.0814132	-0.621595	1	1	-0.181782	-0.553139	1	1
gene5020	rna5020-EQK99264.1	630	-	-	-	-	-	-	gi|531860992|gb|EQK99264.1|	100	hypothetical protein OCS_05021 [Ophiocordyceps sinensis CO18]	-	-	-	-	0	0	0	0	0	0	0	0	0	0	0	0	-	-	-	-	-	-	-	-	-	-	-	-
gene5062	rna5062-EQK99220.1	821	pcs:Pc22g21310	33.88	Pc22g21310	-	-	-	gi|531860913|gb|EQK99220.1|	99.11	hypothetical protein OCS_05063 [Ophiocordyceps sinensis CO18]	-	-	-	-	0	0	0	0	0	0	0	0	0	0	0	0	-	-	-	-	-	-	-	-	-	-	-	-
gene5063	rna5063-EQK99221.1	492	mgr:MGG_09065	60	MG09065.4; hypothetical protein	-	-	-	gi|531860914|gb|EQK99221.1|	100	Protein kinase-like domain protein [Ophiocordyceps sinensis CO18]	-	-	-	GO:0016301,GO:0016310	2	0	0	0	1	3	0.79	0	0	0	0.274	0.842	-3.21236	-2.15715	0.559969	0.770075	0.482352	-1.68424	1	1	3.89112	-1.91623	0.325135	0.481127
gene5072	rna5072-EQK99213.1	977	fgr:FG00811.1	59.06	hypothetical protein; K09885 aquaporin rerated protein, other eukaryote	YLL053c	46.4	[G] KOG0223 Aquaporin (major intrinsic protein family)	gi|531860902|gb|EQK99213.1|	100	Major intrinsic protein [Ophiocordyceps sinensis CO18]	sp|P0CD98|YLL53_YEAST	46.4	Putative uncharacterized protein YLL053C OS=Saccharomyces cerevisiae (strain ATCC 204508 / S288c) GN=YLL053C PE=5 SV=1	GO:0005215,GO:0006810,GO:0016021	0	0	0	0	1	0	0	0	0	0	0.124	0	-	-	-	-	-	-	-	-	-	-	-	-
gene5073	rna5073-EQK99214.1	543	-	-	-	-	-	-	gi|531860903|gb|EQK99214.1|	71.11	hypothetical protein OCS_05074 [Ophiocordyceps sinensis CO18]	-	-	-	-	0	0	0	0	0	0	0	0	0	0	0	0	-	-	-	-	-	-	-	-	-	-	-	-
gene5074	rna5074-EQK99215.1	417	-	-	-	-	-	-	gi|531860904|gb|EQK99215.1|	100	metalloprotease MEP1 [Ophiocordyceps sinensis CO18]	sp|E4V4I7|MEP6_ARTGP	27.84	Extracellular metalloprotease MGYG_07913 OS=Arthroderma gypseum (strain ATCC MYA-4604 / CBS 118893) GN=MGYG_07913 PE=3 SV=1	GO:0006508,GO:0008237	0	0	0	0	0	0	0	0	0	0	0	0	-	-	-	-	-	-	-	-	-	-	-	-
gene5075	rna5075-EQK99216.1	243	-	-	-	-	-	-	-	-	-	-	-	-	-	0	0	0	0	0	0	0	0	0	0	0	0	-	-	-	-	-	-	-	-	-	-	-	-
gene5076	rna5076-EQK99210.1	225	-	-	-	-	-	-	-	-	-	-	-	-	-	0	0	0	0	0	0	0	0	0	0	0	0	-	-	-	-	-	-	-	-	-	-	-	-
gene5077	rna5077-EQK99206.1	1972	-	-	-	-	-	-	gi|531860887|gb|EQK99206.1|	93.55	hypothetical protein OCS_05078 [Ophiocordyceps sinensis CO18]	-	-	-	-	0	0	0	0	0	0	0	0	0	0	0	0	-	-	-	-	-	-	-	-	-	-	-	-
gene5078	rna5078-EQK99207.1	1150	pan:PODANSg6100	45.76	hypothetical protein	-	-	-	gi|531860888|gb|EQK99207.1|	100	cytochrome P450 [Ophiocordyceps sinensis CO18]	sp|Q12612|TRI4_FUSSP	38.46	Trichodiene oxygenase OS=Fusarium sporotrichioides GN=TRI4 PE=3 SV=1	GO:0004497,GO:0005506,GO:0016705,GO:0020037,GO:0055114	0	0	0	0	0	1	0	0	0	0	0	0.097	-	-	-	-	-	-	-	-	-	-	-	-
gene5079	rna5079-EQK99208.1	1294	ure:UREG_01744	32.26	metalloprotease 1	-	-	-	gi|531860889|gb|EQK99208.1|	94.34	metalloprotease MEP1 [Ophiocordyceps sinensis CO18]	sp|E4V4I7|MEP6_ARTGP	28.95	Extracellular metalloprotease MGYG_07913 OS=Arthroderma gypseum (strain ATCC MYA-4604 / CBS 118893) GN=MGYG_07913 PE=3 SV=1	GO:0006508,GO:0008237	0	0	0	0	1	0	0	0	0	0	0.083	0	-	-	-	-	-	-	-	-	-	-	-	-
gene5125	rna5125-EQK99161.1	204	-	-	-	-	-	-	gi|531860809|gb|EQK99161.1|	100	hypothetical protein OCS_05126 [Ophiocordyceps sinensis CO18]	-	-	-	-	0	0	0	0	0	0	0	0	0	0	0	0	-	-	-	-	-	-	-	-	-	-	-	-
gene5215	rna5215-EQK99072.1	446	ppl:POSPLDRAFT_104263	34.45	hypothetical protein	-	-	-	gi|531860635|gb|EQK99072.1|	100	hypothetical protein OCS_05216 [Ophiocordyceps sinensis CO18]	-	-	-	-	0	0	0	0	0	0	0	0	0	0	0	0	-	-	-	-	-	-	-	-	-	-	-	-
gene5248	rna5248-EQK99038.1	213	-	-	-	-	-	-	gi|531860577|gb|EQK99038.1|	100	hypothetical protein OCS_05249 [Ophiocordyceps sinensis CO18]	-	-	-	-	0	0	0	0	0	0	0	0	0	0	0	0	-	-	-	-	-	-	-	-	-	-	-	-
gene5323	rna5323-EQK98963.1	507	nve:NEMVE_v1g31238	29.17	hypothetical protein	-	-	-	gi|531860384|gb|EQK98963.1|	100	hypothetical protein OCS_05324 [Ophiocordyceps sinensis CO18]	-	-	-	-	0	0	0	0	0	0	0	0	0	0	0	0	-	-	-	-	-	-	-	-	-	-	-	-
gene5390	rna5390-EQK98898.1	437	fgr:FG06429.1	37.97	hypothetical protein	-	-	-	gi|531860259|gb|EQK98898.1|	100	hypothetical protein OCS_05391 [Ophiocordyceps sinensis CO18]	-	-	-	-	4	1	1	0	8	8	2.642	0.727	0.547	0	3.652	3.721	-2.19575	-1.67371	0.330933	0.580326	1.16336	-0.660438	0.313727	0.47585	3.31754	-0.897832	0.0212389	0.0641221
gene5395	rna5395-EQK98891.1	435	-	-	-	-	-	-	-	-	-	-	-	-	-	0	0	0	0	0	0	0	0	0	0	0	0	-	-	-	-	-	-	-	-	-	-	-	-
gene552	rna552-EQL03743.1	966	fgr:FG00028.1	41.18	hypothetical protein	-	-	-	gi|531866965|gb|EQL03743.1|	95.81	metalloprotease 1 [Ophiocordyceps sinensis CO18]	sp|D1ZSU8|MEP1_SORMK	42.42	Extracellular metalloprotease SMAC_06893 OS=Sordaria macrospora (strain ATCC MYA-333 / DSM 997 / K(L3346) / K-hell) GN=SMAC_06893 PE=3 SV=1	GO:0006508,GO:0008237	0	0	0	0	0	0	0	0	0	0	0	0	-	-	-	-	-	-	-	-	-	-	-	-
gene5535	rna5535-EQK98751.1	1593	rno:686101	28.6	hypothetical protein LOC686101	-	-	-	gi|531859902|gb|EQK98751.1|	100	Actin-binding FH2 [Ophiocordyceps sinensis CO18]	sp|P18583|SON_HUMAN	37.35	Protein SON OS=Homo sapiens GN=SON PE=1 SV=4	-	0	0	0	0	0	0	0	0	0	0	0	0	-	-	-	-	-	-	-	-	-	-	-	-
gene5560	rna5560-EQK98726.1	485	-	-	-	-	-	-	gi|531859821|gb|EQK98726.1|	97.39	hypothetical protein OCS_05561 [Ophiocordyceps sinensis CO18]	-	-	-	-	0	0	0	0	0	0	0	0	0	0	0	0	-	-	-	-	-	-	-	-	-	-	-	-
gene561	rna561-EQL03717.1	921	aor:AOR_1_1342014	68.2	AO090026000747; NAD dependent epimerase/dehydratase	At4g35250	26.01	[G] KOG1203 Predicted dehydrogenase	gi|531866938|gb|EQL03717.1|	100	NAD dependent epimerase/dehydratase [Ophiocordyceps sinensis CO18]	sp|Q5AU62|NMRA_EMENI	28.34	Nitrogen metabolite repression protein nmrA OS=Emericella nidulans (strain FGSC A4 / ATCC 38163 / CBS 112.46 / NRRL 194 / M139) GN=nmrA PE=1 SV=1	-	0	0	0	0	4	1	0	0	0	0	0.44	0.114	-	-	-	-	4.17389	-1.80852	0.200704	0.34349	4.19151	-1.80593	0.206849	0.348687
gene5654	rna5654-EQK98632.1	279	-	-	-	-	-	-	gi|531859523|gb|EQK98632.1|	100	hypothetical protein OCS_05655 [Ophiocordyceps sinensis CO18]	-	-	-	-	0	0	0	0	0	0	0	0	0	0	0	0	-	-	-	-	-	-	-	-	-	-	-	-
gene5655	rna5655-EQK98631.1	261	fgr:FG08549.1	74.63	hypothetical protein	-	-	-	gi|531859518|gb|EQK98631.1|	100	thaumatin family protein [Ophiocordyceps sinensis CO18]	sp|O80327|TLP1_PYRPY	43.14	Thaumatin-like protein 1 OS=Pyrus pyrifolia GN=TL1 PE=1 SV=1	-	0	0	0	0	0	0	0	0	0	0	0	0	-	-	-	-	-	-	-	-	-	-	-	-
gene5712	rna5712-EQK98572.1	159	fgr:FG01947.1	55.17	NIA_FUSOX Nitrate reductase [NADPH] (NR); K10534 nitrate reductase (NADPH) [EC:1.7.1.3]	-	-	-	gi|531859365|gb|EQK98572.1|	100	Nitrate reductase [Ophiocordyceps sinensis CO18]	sp|P39863|NIA_FUSOX	56.9	Nitrate reductase [NADPH] OS=Fusarium oxysporum GN=NIA PE=3 SV=1	GO:0016491,GO:0030151,GO:0055114	0	0	0	0	0	0	0	0	0	0	0	0	-	-	-	-	-	-	-	-	-	-	-	-
gene5735	rna5735-EQK98550.1	273	ang:ANI_1_990034	67.5	An03g00850; geranylgeranyl diphosphate synthase; K00804 geranylgeranyl diphosphate synthase, type III [EC:2.5.1.1 2.5.1.10 2.5.1.29]	-	-	-	gi|531859290|gb|EQK98550.1|	100	hypothetical protein OCS_05736 [Ophiocordyceps sinensis CO18]	-	-	-	-	0	0	0	0	0	0	0	0	0	0	0	0	-	-	-	-	-	-	-	-	-	-	-	-
gene5775	rna5775-EQK98513.1	386	-	-	-	-	-	-	gi|531859201|gb|EQK98513.1|	100	hypothetical protein OCS_05776 [Ophiocordyceps sinensis CO18]	-	-	-	-	0	0	0	0	0	0	0	0	0	0	0	0	-	-	-	-	-	-	-	-	-	-	-	-
gene5780	rna5780-EQK98504.1	1698	-	-	-	-	-	-	-	-	-	-	-	-	-	0	0	1	0	0	0	0	0	0.065	0	0	0	-	-	-	-	-	-	-	-	-	-	-	-
gene5841	rna5841-EQK98441.1	869	cbr:CBG06427	39.09	Hypothetical protein CBG06427	-	-	-	gi|531859002|gb|EQK98441.1|	100	hypothetical protein OCS_05842 [Ophiocordyceps sinensis CO18]	-	-	-	-	0	0	0	0	0	0	0	0	0	0	0	0	-	-	-	-	-	-	-	-	-	-	-	-
gene5866	rna5866-EQK98421.1	165	-	-	-	-	-	-	gi|531858944|gb|EQK98421.1|	100	hypothetical protein OCS_05867 [Ophiocordyceps sinensis CO18]	-	-	-	-	0	0	0	0	0	0	0	0	0	0	0	0	-	-	-	-	-	-	-	-	-	-	-	-
gene6047	rna6047-EQK98239.1	1281	fgr:FG02586.1	45.95	hypothetical protein	-	-	-	gi|531858291|gb|EQK98239.1|	90.48	px domain containing protein [Ophiocordyceps sinensis CO18]	-	-	-	-	0	1	0	0	0	0	0	0.276	0	0	0	0	-	-	-	-	-	-	-	-	-	-	-	-
gene6067	rna6067-EQK98218.1	474	-	-	-	-	-	-	gi|531858225|gb|EQK98218.1|	100	hypothetical protein OCS_06068 [Ophiocordyceps sinensis CO18]	-	-	-	-	0	0	0	0	0	0	0	0	0	0	0	0	-	-	-	-	-	-	-	-	-	-	-	-
gene6123	rna6123-EQK98165.1	279	-	-	-	-	-	-	gi|531858019|gb|EQK98165.1|	100	hypothetical protein OCS_06124 [Ophiocordyceps sinensis CO18]	-	-	-	-	0	0	0	0	0	0	0	0	0	0	0	0	-	-	-	-	-	-	-	-	-	-	-	-
gene6124	rna6124-EQK98166.1	288	-	-	-	-	-	-	gi|531858020|gb|EQK98166.1|	100	hypothetical protein OCS_06125 [Ophiocordyceps sinensis CO18]	-	-	-	-	0	0	0	0	0	0	0	0	0	0	0	0	-	-	-	-	-	-	-	-	-	-	-	-
gene6149	rna6149-EQK98136.1	467	-	-	-	-	-	-	gi|531857906|gb|EQK98136.1|	100	hypothetical protein OCS_06150 [Ophiocordyceps sinensis CO18]	-	-	-	-	0	0	0	0	0	0	0	0	0	0	0	0	-	-	-	-	-	-	-	-	-	-	-	-
gene6183	rna6183-EQK98103.1	492	uur:UU375	50	MBA; multiple banded antigen	CE23293	32.37	[R] KOG1075 FOG: Reverse transcriptase	gi|531857750|gb|EQK98103.1|	100	RAD protein (Pv-fam-e) [Ophiocordyceps sinensis CO18]	sp|P29294|MYLK_RABIT	38.19	Myosin light chain kinase, smooth muscle OS=Oryctolagus cuniculus GN=MYLK PE=1 SV=2	-	0	0	0	0	0	0	0	0	0	0	0	0	-	-	-	-	-	-	-	-	-	-	-	-
gene6241	rna6241-EQK98045.1	1863	pan:PODANSg4596	54.08	hypothetical protein	Hs22064517	27.13	[Q] KOG0156 Cytochrome P450 CYP2 subfamily	gi|531857569|gb|EQK98045.1|	76.29	cytochrome P450 [Ophiocordyceps sinensis CO18]	sp|B8NHY4|ORDA_ASPFN	26.6	O-methylsterigmatocystin oxidoreductase OS=Aspergillus flavus (strain ATCC 200026 / FGSC A1120 / NRRL 3357 / JCM 12722 / SRRC 167) GN=ordA PE=2 SV=1	GO:0016491,GO:0046872	0	1	6	6	2	5	0	0.088	0.417	0.543	0.116	0.281	3.19113	-1.09669	0.0318916	0.129729	2.09223	-1.50718	0.230663	0.377666	-1.22061	-0.681164	0.328079	0.483282
gene6297	rna6297-EQK97989.1	216	-	-	-	-	-	-	-	-	-	-	-	-	-	0	0	0	0	0	0	0	0	0	0	0	0	-	-	-	-	-	-	-	-	-	-	-	-
gene6303	rna6303-EQK97983.1	486	dwi:Dwil_GK10164	41.8	GK10164 gene product from transcript GK10164-RA	-	-	-	gi|531857346|gb|EQK97983.1|	100	hypothetical protein OCS_06304 [Ophiocordyceps sinensis CO18]	-	-	-	-	0	0	0	0	0	0	0	0	0	0	0	0	-	-	-	-	-	-	-	-	-	-	-	-
gene6326	rna6326-EQK97958.1	536	fgr:FG03496.1	50	hypothetical protein	-	-	-	gi|531857264|gb|EQK97958.1|	100	phosphotransferase enzyme family protein [Ophiocordyceps sinensis CO18]	-	-	-	GO:0008152,GO:0016772	0	0	0	0	0	0	0	0	0	0	0	0	-	-	-	-	-	-	-	-	-	-	-	-
gene6327	rna6327-EQK97959.1	306	pcs:Pc20g01510	46	Pc20g01510	-	-	-	gi|531857265|gb|EQK97959.1|	100	hypothetical protein OCS_06328 [Ophiocordyceps sinensis CO18]	-	-	-	-	0	0	0	0	0	0	0	0	0	0	0	0	-	-	-	-	-	-	-	-	-	-	-	-
gene6362	rna6362-EQK97926.1	345	pan:PODANSg2710	49.23	hypothetical protein	-	-	-	gi|531857071|gb|EQK97926.1|	100	hypothetical protein OCS_06363 [Ophiocordyceps sinensis CO18]	-	-	-	-	0	0	0	0	0	0	0	0	0	0	0	0	-	-	-	-	-	-	-	-	-	-	-	-
gene6365	rna6365-EQK97921.1	222	-	-	-	-	-	-	-	-	-	-	-	-	-	0	0	0	0	0	0	0	0	0	0	0	0	-	-	-	-	-	-	-	-	-	-	-	-
gene6402	rna6402-EQK97885.1	621	fgr:FG01603.1	44.39	hypothetical protein	-	-	-	gi|531856881|gb|EQK97885.1|	100	lipase 3 precursor [Ophiocordyceps sinensis CO18]	sp|P20261|LIP1_CANRU	34.65	Lipase 1 OS=Candida rugosa GN=LIP1 PE=1 SV=3	GO:0016787	0	1	2	0	1	2	0	0.301	0.464	0	0.191	0.386	0.676227	-2.03256	1	1	0.943042	-1.90536	0.684144	0.799801	0.170982	-1.79054	1	1
gene6506	rna6506-EQK97780.1	267	-	-	-	-	-	-	-	-	-	-	-	-	-	0	0	0	0	0	0	0	0	0	0	0	0	-	-	-	-	-	-	-	-	-	-	-	-
gene6525	rna6525-EQK97761.1	252	-	-	-	-	-	-	gi|531856230|gb|EQK97761.1|	100	hypothetical protein OCS_06526 [Ophiocordyceps sinensis CO18]	-	-	-	-	0	0	0	0	0	0	0	0	0	0	0	0	-	-	-	-	-	-	-	-	-	-	-	-
gene6551	rna6551-EQK97735.1	282	-	-	-	-	-	-	gi|531856034|gb|EQK97735.1|	100	hypothetical protein OCS_06552 [Ophiocordyceps sinensis CO18]	-	-	-	-	0	0	0	0	0	0	0	0	0	0	0	0	-	-	-	-	-	-	-	-	-	-	-	-
gene6601	rna6601-EQK97685.1	1159	pan:PODANSg2709	39.39	hypothetical protein	-	-	-	gi|531855626|gb|EQK97685.1|	96.8	serine proteinase [Ophiocordyceps sinensis CO18]	-	-	-	-	0	0	0	0	0	0	0	0	0	0	0	0	-	-	-	-	-	-	-	-	-	-	-	-
gene6620	rna6620-EQK97666.1	219	-	-	-	-	-	-	gi|531858929|gb|EQK98419.1|	71.11	hypothetical protein OCS_05868 [Ophiocordyceps sinensis CO18]	-	-	-	-	0	0	0	0	0	0	0	0	0	0	0	0	-	-	-	-	-	-	-	-	-	-	-	-
gene6642	rna6642-EQK97644.1	1184	fgr:FG08891.1	26.28	similar to mating type protein MAT1-1-2	-	-	-	gi|531855348|gb|EQK97644.1|	100	mating type mat1-1-2 [Ophiocordyceps sinensis CO18]	-	-	-	-	0	0	3	0	3	0	0	0	0.315	0	0.257	0	3.56699	-2.04365	0.341045	0.587467	3.48776	-2.04071	0.336904	0.495737	-0.3392	-1.6816	1	1
gene6664	rna6664-EQK97622.1	288	-	-	-	-	-	-	gi|531855179|gb|EQK97622.1|	100	hypothetical protein OCS_06665 [Ophiocordyceps sinensis CO18]	-	-	-	-	0	0	0	0	0	0	0	0	0	0	0	0	-	-	-	-	-	-	-	-	-	-	-	-
gene6694	rna6694-EQK97592.1	540	vcn:VOLCADRAFT_70813	48.61	hypothetical protein	-	-	-	gi|531854901|gb|EQK97592.1|	100	hypothetical protein OCS_06695 [Ophiocordyceps sinensis CO18]	-	-	-	-	0	0	0	0	0	0	0	0	0	0	0	0	-	-	-	-	-	-	-	-	-	-	-	-
gene6728	rna6728-EQK97558.1	339	-	-	-	-	-	-	gi|531854518|gb|EQK97558.1|	100	hypothetical protein OCS_06729 [Ophiocordyceps sinensis CO18]	-	-	-	-	0	0	0	0	0	0	0	0	0	0	0	0	-	-	-	-	-	-	-	-	-	-	-	-
gene674	rna674-EQL03595.1	408	-	-	-	-	-	-	gi|531866810|gb|EQL03595.1|	81.48	hypothetical protein OCS_00675 [Ophiocordyceps sinensis CO18]	-	-	-	-	0	0	0	0	0	0	0	0	0	0	0	0	-	-	-	-	-	-	-	-	-	-	-	-
gene6748	rna6748-EQK97538.1	1201	fgr:FG11447.1	30.51	hypothetical protein	-	-	-	gi|531854325|gb|EQK97538.1|	93.48	hypothetical protein OCS_06749 [Ophiocordyceps sinensis CO18]	-	-	-	-	0	0	0	0	0	0	0	0	0	0	0	0	-	-	-	-	-	-	-	-	-	-	-	-
gene677	rna677-EQL03598.1	1506	ang:ANI_1_1150134	60.04	An15g00920; alpha-1,2-mannosyltransferase (Mnn2); K05535 alpha 1,2-mannosyltransferase [EC:2.4.1.-]	-	-	-	gi|531866813|gb|EQL03598.1|	100	alpha-1,2-mannosyltransferase (Mnn2) [Ophiocordyceps sinensis CO18]	sp|Q59KJ7|MNN21_CANAL	32.51	Alpha-1,2-mannosyltransferase MNN21 OS=Candida albicans (strain SC5314 / ATCC MYA-2876) GN=MNN21 PE=3 SV=1	GO:0006486,GO:0016757	3	0	0	1	2	3	0.26	0	0	0.094	0.124	0.184	-1.42275	-1.88861	0.699993	0.867639	0.248522	-1.4909	1	1	1.63088	-1.68453	0.476108	0.623178
gene6776	rna6776-EQK97510.1	1168	-	-	-	-	-	-	gi|531853974|gb|EQK97510.1|	100	hypothetical protein OCS_06777 [Ophiocordyceps sinensis CO18]	-	-	-	-	0	0	0	0	0	0	0	0	0	0	0	0	-	-	-	-	-	-	-	-	-	-	-	-
gene6792	rna6792-EQK97494.1	540	vcn:VOLCADRAFT_64986	35.58	hypothetical protein	-	-	-	gi|531853806|gb|EQK97494.1|	100	hypothetical protein OCS_06793 [Ophiocordyceps sinensis CO18]	sp|Q9FKA5|Y5957_ARATH	34.67	Uncharacterized protein At5g39570 OS=Arabidopsis thaliana GN=At5g39570 PE=1 SV=1	-	0	0	0	0	0	0	0	0	0	0	0	0	-	-	-	-	-	-	-	-	-	-	-	-
gene6817	rna6817-EQK97469.1	903	nve:NEMVE_v1g200997	25.19	hypothetical protein	-	-	-	gi|531853428|gb|EQK97469.1|	100	hypothetical protein OCS_06818 [Ophiocordyceps sinensis CO18]	-	-	-	-	0	0	0	0	0	0	0	0	0	0	0	0	-	-	-	-	-	-	-	-	-	-	-	-
gene6820	rna6820-EQK97466.1	2545	fgr:FG08097.1	63.33	hypothetical protein	-	-	-	gi|531853408|gb|EQK97466.1|	95.76	Heterokaryon incompatibility [Ophiocordyceps sinensis CO18]	sp|Q9UV10|HET6_NEUCR	49.21	Heterokaryon incompatibility protein 6, OR allele OS=Neurospora crassa (strain ATCC 24698 / 74-OR23-1A / CBS 708.71 / DSM 1257 / FGSC 987) GN=het-6 PE=4 SV=1	-	0	0	0	0	0	0	0	0	0	0	0	0	-	-	-	-	-	-	-	-	-	-	-	-
gene6848	rna6848-EQK97438.1	207	-	-	-	-	-	-	gi|531853007|gb|EQK97438.1|	100	hypothetical protein OCS_06849 [Ophiocordyceps sinensis CO18]	-	-	-	-	0	0	0	0	0	0	0	0	0	0	0	0	-	-	-	-	-	-	-	-	-	-	-	-
gene6851	rna6851-EQK97435.1	207	-	-	-	-	-	-	gi|531852955|gb|EQK97435.1|	100	hypothetical protein OCS_06852 [Ophiocordyceps sinensis CO18]	-	-	-	-	0	0	0	0	0	0	0	0	0	0	0	0	-	-	-	-	-	-	-	-	-	-	-	-
gene6875	rna6875-EQK97411.1	222	-	-	-	-	-	-	gi|531852610|gb|EQK97411.1|	100	hypothetical protein OCS_06876 [Ophiocordyceps sinensis CO18]	-	-	-	-	0	0	0	0	0	0	0	0	0	0	0	0	-	-	-	-	-	-	-	-	-	-	-	-
gene6927	rna6927-EQK97359.1	660	-	-	-	-	-	-	gi|531851279|gb|EQK97359.1|	100	hypothetical protein OCS_06928 [Ophiocordyceps sinensis CO18]	-	-	-	-	0	0	0	0	0	0	0	0	0	0	0	0	-	-	-	-	-	-	-	-	-	-	-	-
gene6936	rna6936-EQK97350.1	207	-	-	-	-	-	-	gi|531850859|gb|EQK97350.1|	100	hypothetical protein OCS_06937 [Ophiocordyceps sinensis CO18]	-	-	-	-	0	0	0	0	0	0	0	0	0	0	0	0	-	-	-	-	-	-	-	-	-	-	-	-
gene697	rna697-EQL03581.1	495	aor:AOR_1_160074	61.97	AO090038000098; hypothetical protein	-	-	-	gi|531866795|gb|EQL03581.1|	100	Terpenoid cylases/protein prenyltransferase alpha-alpha toroid [Ophiocordyceps sinensis CO18]	sp|P33247|SQHC_ALIAD	41.98	Squalene--hopene cyclase OS=Alicyclobacillus acidocaldarius subsp. acidocaldarius (strain ATCC 27009 / DSM 446 / 104-1A) GN=shc PE=1 SV=4	GO:0008152,GO:0016740	0	0	0	0	0	0	0	0	0	0	0	0	-	-	-	-	-	-	-	-	-	-	-	-
gene6970	rna6970-EQK97316.1	345	-	-	-	-	-	-	gi|531849816|gb|EQK97316.1|	100	hypothetical protein OCS_06971 [Ophiocordyceps sinensis CO18]	-	-	-	-	0	0	0	0	0	0	0	0	0	0	0	0	-	-	-	-	-	-	-	-	-	-	-	-
gene698	rna698-EQL03582.1	678	mgr:MGG_07615	58.56	MG07615.4; hypothetical protein	-	-	-	gi|531866796|gb|EQL03582.1|	100	protoporphyrinogen oxidase [Ophiocordyceps sinensis CO18]	sp|Q58338|Y928_METJA	34.62	Putative protein methyltransferase MJ0928 OS=Methanocaldococcus jannaschii (strain ATCC 43067 / DSM 2661 / JAL-1 / JCM 10045 / NBRC 100440) GN=MJ0928 PE=3 SV=1	GO:0008168,GO:0032259	0	0	1	4	2	1	0	0	0.204	1.066	0.332	0.167	4.40921	-1.76891	0.131589	0.331019	3.49119	-2.04011	0.316675	0.477562	-1.20107	-1.4411	0.441247	0.5895
gene703	rna703-EQL03587.1	699	aor:AOR_1_708014	30.7	AO090026000381; hypothetical protein	-	-	-	gi|531866801|gb|EQL03587.1|	85.78	Terpenoid synthase [Ophiocordyceps sinensis CO18]	-	-	-	-	0	0	0	0	0	2	0	0	0	0	0	0.404	-	-	-	-	2.97382	-2.17193	0.554151	0.695043	2.98569	-2.16917	0.562248	0.691712
gene704	rna704-EQL03588.1	1753	fgr:FG00057.1	45.2	hypothetical protein	-	-	-	gi|531866802|gb|EQL03588.1|	100	FAD binding domain-containing protein [Ophiocordyceps sinensis CO18]	-	-	-	GO:0016491,GO:0055114	2	0	0	0	0	0	0.158	0	0	0	0	0	-3.21235	-2.15715	0.560021	0.770075	-3.39332	-2.15029	0.554915	0.695043	-	-	-	-
gene757	rna757-EQL03524.1	1251	pan:PODANSg7583	31.61	hypothetical protein	-	-	-	gi|531866735|gb|EQL03524.1|	100	hypothetical protein OCS_00758 [Ophiocordyceps sinensis CO18]	-	-	-	-	0	0	1	0	0	0	0	0	0.093	0	0	0	-	-	-	-	-	-	-	-	-	-	-	-
gene872	rna872-EQL03414.1	378	nfi:NFIA_071980	33.33	helicase, putative	-	-	-	gi|531866618|gb|EQL03414.1|	100	hypothetical protein OCS_00873 [Ophiocordyceps sinensis CO18]	-	-	-	-	0	0	0	0	0	0	0	0	0	0	0	0	-	-	-	-	-	-	-	-	-	-	-	-
gene873	rna873-EQL03415.1	654	-	-	-	-	-	-	gi|531866619|gb|EQL03415.1|	100	hypothetical protein OCS_00874 [Ophiocordyceps sinensis CO18]	-	-	-	-	0	0	0	0	0	0	0	0	0	0	0	0	-	-	-	-	-	-	-	-	-	-	-	-
gene874	rna874-EQL03416.1	684	-	-	-	-	-	-	gi|531866620|gb|EQL03416.1|	100	hypothetical protein OCS_00875 [Ophiocordyceps sinensis CO18]	-	-	-	-	0	0	0	0	0	0	0	0	0	0	0	0	-	-	-	-	-	-	-	-	-	-	-	-
gene876	rna876-EQL03418.1	594	-	-	-	-	-	-	gi|531866622|gb|EQL03418.1|	90.86	hypothetical protein OCS_00877 [Ophiocordyceps sinensis CO18]	-	-	-	-	0	0	0	0	0	0	0	0	0	0	0	0	-	-	-	-	-	-	-	-	-	-	-	-
gene877	rna877-EQL03419.1	780	-	-	-	-	-	-	gi|531866623|gb|EQL03419.1|	100	hypothetical protein OCS_00878 [Ophiocordyceps sinensis CO18]	-	-	-	-	0	0	1	0	0	0	0	0	0.167	0	0	0	-	-	-	-	-	-	-	-	-	-	-	-
gene926	rna926-EQL03351.1	1348	mgr:MGG_06540	49.19	MG06540.4; hypothetical protein	-	-	-	gi|531866552|gb|EQL03351.1|	100	aromatic prenyltransferase [Ophiocordyceps sinensis CO18]	sp|Q12594|DMAW_CLAFS	31.85	Tryptophan dimethylallyltransferase OS=Claviceps fusiformis GN=dmaW PE=1 SV=1	GO:0009820,GO:0050364	0	0	0	0	0	0	0	0	0	0	0	0	-	-	-	-	-	-	-	-	-	-	-	-
gene927	rna927-EQL03352.1	2006	ssl:SS1G_13102	52.27	hypothetical protein	At5g06580	28.21	[C] KOG1231 Proteins containing the FAD binding domain	gi|531866553|gb|EQL03352.1|	99.64	FAD binding domain-containing protein [Ophiocordyceps sinensis CO18]	sp|P56216|VAOX_PENSI	53.03	Vanillyl-alcohol oxidase OS=Penicillium simplicissimum GN=VAOA PE=1 SV=1	GO:0006040,GO:0008762,GO:0050660,GO:0055114	0	0	0	0	0	1	0	0	0	0	0	0.053	-	-	-	-	-	-	-	-	-	-	-	-
gene929	rna929-EQL03354.1	2739	fgr:FG06572.1	37.77	hypothetical protein	-	-	-	gi|531866555|gb|EQL03354.1|	97.92	Peptidase S8/S53, subtilisin/kexin/sedolisin [Ophiocordyceps sinensis CO18]	sp|P29141|SUBV_BACSU	26.72	Minor extracellular protease vpr OS=Bacillus subtilis (strain 168) GN=vpr PE=1 SV=1	GO:0004252,GO:0005618,GO:0006508,GO:0016020	0	1	1	0	3	5	0	0.05	0.037	0	0.1	0.158	-0.142739	-2.16282	1	1	2.27711	-1.42387	0.159704	0.290583	2.34599	-1.42803	0.16809	0.299824
gene937	rna937-EQL03362.1	1537	pcs:Pc21g17770	43.3	Pc21g17770	-	-	-	gi|531866563|gb|EQL03362.1|	100	alpha-1,2-mannosidase family protein [Ophiocordyceps sinensis CO18]	-	-	-	-	1	0	4	0	8	0	0.09	0	0.306	0	0.498	0	1.57637	-1.80739	0.700725	0.867639	2.28942	-1.42879	0.234656	0.382835	0.627534	-1.18672	0.747877	0.842201
gene939	rna939-EQL03364.1	1846	pno:SNOG_14527	62.96	hypothetical protein	7291231	50	[G] KOG2806 Chitinase	gi|695614132|gb|AIT18923.1|	63.05	glycoside hydrolase family 18 [Ophiocordyceps sinensis]	sp|P09805|KTXA_KLULA	50	Killer toxin subunits alpha/beta OS=Kluyveromyces lactis (strain ATCC 8585 / CBS 2359 / DSM 70799 / NBRC 1267 / NRRL Y-1140 / WM37) PE=1 SV=1	GO:0004553,GO:0005975,GO:0008061	0	0	0	0	0	0	0	0	0	0	0	0	-	-	-	-	-	-	-	-	-	-	-	-
gene940	rna940-EQL03365.1	821	pan:PODANSg9230	51.63	hypothetical protein	-	-	-	gi|531866566|gb|EQL03365.1|	99.36	ribosomal protein s17 [Ophiocordyceps sinensis CO18]	-	-	-	GO:0005840	0	0	0	0	0	0	0	0	0	0	0	0	-	-	-	-	-	-	-	-	-	-	-	-
gene958	rna958-EQL03343.1	1272	mcj:MCON_2553	27.42	amidohydrolase family protein	-	-	-	gi|531866543|gb|EQL03343.1|	100	amidohydrolase [Ophiocordyceps sinensis CO18]	-	-	-	GO:0006807,GO:0016810	0	0	0	0	0	0	0	0	0	0	0	0	-	-	-	-	-	-	-	-	-	-	-	-
gene976	rna976-EQL03325.1	204	-	-	-	-	-	-	gi|531860809|gb|EQK99161.1|	100	hypothetical protein OCS_05126 [Ophiocordyceps sinensis CO18]	-	-	-	-	0	0	0	0	0	0	0	0	0	0	0	0	-	-	-	-	-	-	-	-	-	-	-	-
MSTRG.1	rna10-EQL04261.1	1614	fgr:FG01088.1	39.85	hypothetical protein	-	-	-	gi|531867506|gb|EQL04261.1|	100	hypothetical protein OCS_00011 [Ophiocordyceps sinensis CO18]	-	-	-	-	336	342	154	62	339	1300	27.165	30.088	10.688	5.581	19.106	73.846	-1.83483	4.35897	0.00261433	0.0215785	0.781254	5.64199	0.183874	0.323186	2.5266	5.22996	0.000444847	0.0031641
MSTRG.10	MSTRG.10.1	2092	-	-	-	-	-	-	-	-	-	-	-	-	-	27.04	16.17	14.47	12.8	172.56	110.64	1.818	1.204	0.854	0.941	8.159	5.23	-0.768239	0.817872	0.374911	0.620655	2.22994	2.76712	0.000790409	0.00449057	2.91029	2.69234	0.000117283	0.00109001
MSTRG.100	MSTRG.100.1	2361	fgr:FG08603.1	82.33	hypothetical protein; K03267 peptide chain release factor subunit 3	SPCC584.04	64.06	[J] KOG0459 Polypeptide release factor 3	gi|629691549|ref|XP_007811066.1|	88.55	putative translation release factor erf3 [Metarhizium acridum CQMa 102]	sp|O13354|ERF3_CANAX	63.82	Eukaryotic peptide chain release factor GTP-binding subunit OS=Candida albicans GN=SUP35 PE=3 SV=1	GO:0003746,GO:0003747,GO:0003924,GO:0005525,GO:0005840,GO:0006184,GO:0006444,GO:0006448,GO:0006449,GO:0018444	1718.97	1810.79	2829.49	1726.96	1671.4	1867.18	93.62	107.257	132.51	104.963	63.476	71.45	0.21672	7.48629	0.667935	0.849503	-0.495725	7.34904	0.238827	0.387759	-0.800801	7.55501	0.112021	0.222877
MSTRG.1000	MSTRG.1000.1	3694	ncr:NCU04656	76.25	hypothetical protein	SPAC1B3.16c	45.03	[G] KOG2533 Permease of the major facilitator superfamily	gi|531866673|gb|EQL03466.1|	94.94	high-affinity nicotinic acid plasma membrane permease [Ophiocordyceps sinensis CO18]	sp|O13880|VHT1_SCHPO	45.03	Vitamin H transporter 1 OS=Schizosaccharomyces pombe (strain 972 / ATCC 24843) GN=vht1 PE=2 SV=1	-	509.43	358.25	304.71	56.6	468.45	357.66	26.961	20.267	14.009	2.926	18.45	11.443	-1.49321	4.78438	0.031065	0.127752	-0.559147	5.2901	0.226232	0.373626	0.850222	4.6472	0.216113	0.359921
MSTRG.10000	MSTRG.10000.1	726	-	-	-	-	-	-	gi|531855747|gb|EQK97701.1|	100	hypothetical protein OCS_06586 [Ophiocordyceps sinensis CO18]	-	-	-	-	2.06	0	2.15	4.09	6.96	10.75	0.474	0	0.417	1.045	1.12	1.746	1.41853	-1.4751	0.430695	0.67138	2.57008	-0.732176	0.040267	0.103621	1.05267	-0.50191	0.46092	0.609584
MSTRG.10001	MSTRG.10001.1	245	-	-	-	-	-	-	-	-	-	-	-	-	-	0	0	0	0	2	3.27	0	0	0	0	3.644	6.213	-	-	-	-	4.17836	-1.80739	0.190085	0.330804	4.19299	-1.8055	0.195983	0.335617
MSTRG.10002	MSTRG.10002.1	1112	fgr:FG01439.1	58.42	hypothetical protein	-	-	-	gi|629682165|ref|XP_007806378.1|	76.24	armadillo repeat protein [Metarhizium acridum CQMa 102]	-	-	-	-	140	96	517	760	268	164	19.284	14.41	60.925	116.324	25.721	15.875	2.37963	5.10184	6.98169e-05	0.00132356	0.38177	3.88204	0.498164	0.654157	-2.09098	5.46334	0.000457368	0.00322684
MSTRG.10003	MSTRG.10003.1	871	-	-	-	-	-	-	-	-	-	-	-	-	-	204	109	192	92	189	226	34.899	20.343	28.036	17.454	22.517	27.178	-0.297503	3.73967	0.641054	0.832355	-0.0727713	4.03954	0.89951	0.951758	0.133717	3.95851	0.83152	0.903566
MSTRG.10004	MSTRG.10004.1	721	-	-	-	-	-	-	-	-	-	-	-	-	-	1	0	1	2	4	18	0.226	0	0.186	0.491	0.614	2.791	1.31057	-1.89274	0.684523	0.857642	3.72618	-0.598291	0.012222	0.0413248	2.30125	-0.489957	0.0990453	0.203442
MSTRG.10005	MSTRG.10005.1	3108	fgr:FG01445.1	81.19	hypothetical protein; K00900 6-phosphofructo-2-kinase [EC:2.7.1.105]	YIL107c	44.49	[G] KOG0234 Fructose-6-phosphate 2-kinase/fructose-2,6-biphosphatase	gi|629682181|ref|XP_007806386.1|	82.46	putative 6-phosphofructo-2-kinase [Metarhizium acridum CQMa 102]	sp|P40433|6P21_YEAST	44.49	6-phosphofructo-2-kinase 1 OS=Saccharomyces cerevisiae (strain ATCC 204508 / S288c) GN=PFK26 PE=1 SV=1	-	782	330	376	134	619	612	33.216	15.652	13.879	6.574	18.558	18.183	-1.30254	5.18286	0.0359897	0.141308	-0.327495	5.73231	0.501243	0.657167	0.884697	5.20725	0.12201	0.23768
MSTRG.10006	MSTRG.10006.1	2095	fgr:FG00502.1	89.78	hypothetical protein	SPCC1322.14c_1	67.81	[P] KOG1161 Protein involved in vacuolar polyphosphate accumulation, contains SPX domain	gi|573987123|ref|XP_006671482.1|	92.47	vacuolar transporter chaperone 4 [Cordyceps militaris CM01]	sp|P78810|VTC4_SCHPO	67.81	Vacuolar transporter chaperone 4 OS=Schizosaccharomyces pombe (strain 972 / ATCC 24843) GN=vtc4 PE=1 SV=2	GO:0005783,GO:0006119,GO:0006799,GO:0007034,GO:0008976,GO:0009358,GO:0016237,GO:0031310,GO:0033254,GO:0042144	745	404	402	95	785	492	46.336	27.328	21.487	6.595	34.045	21.5	-1.42268	5.20149	0.0289088	0.121942	-0.330789	5.7844	0.485884	0.643401	1.00646	5.21786	0.116016	0.228955
MSTRG.10007	MSTRG.10007.1	1352	-	-	-	-	-	-	-	-	-	-	-	-	-	4	2	2	0	74	78	0.395	0.213	0.167	0	5.121	5.441	-1.62769	-1.48424	0.42055	0.661846	4.12757	1.73171	2.09609e-06	2.9251e-05	5.68463	1.69452	1.19454e-07	3.81101e-06
MSTRG.10008	MSTRG.10008.1	2493	pan:PODANSg2469	68.01	hypothetical protein; K03781 catalase [EC:1.11.1.6]	CE22476	36.95	[P] KOG0047 Catalase	gi|531855730|gb|EQK97700.1|	80.57	catalase [Ophiocordyceps sinensis CO18]	sp|Q27487|CATA1_CAEEL	36.95	Peroxisomal catalase 1 OS=Caenorhabditis elegans GN=ctl-2 PE=2 SV=3	GO:0004096,GO:0006568,GO:0006804,GO:0006979,GO:0015947,GO:0020037,GO:0046872,GO:0055114	4760	1726	1816	728	4233	989	278.714	109.915	91.411	47.554	172.825	40.692	-1.51678	7.65994	0.0127938	0.0682876	-0.789888	8.08172	0.222394	0.369194	0.640154	7.3746	0.338972	0.493728
MSTRG.10009	MSTRG.10009.1	2399	fgr:FG07955.1	72.22	hypothetical protein; K05289 glycosylphosphatidylinositol transamidase	SPAC1002.11	37.89	[O] KOG3566 Glycosylphosphatidylinositol anchor attachment protein GAA1	gi|701766364|gb|KGQ02363.1|	64.87	GPI transamidase component GAA1 [Beauveria bassiana D1-5]	sp|Q9US48|GAA1_SCHPO	37.89	GPI transamidase component gaa1 OS=Schizosaccharomyces pombe (strain 972 / ATCC 24843) GN=gaa1 PE=3 SV=1	GO:0042765	1731	1637	1129	724	1865	1544	103.86	106.843	58.234	48.463	78.034	65.097	-1.0058	6.88716	0.0412287	0.154554	-0.480037	7.28467	0.251085	0.403139	0.437707	6.84445	0.365157	0.516323
MSTRG.1001	MSTRG.1001.1	2694	fgr:FG10360.1	69.44	hypothetical protein	-	-	-	gi|531866674|gb|EQL03467.1|	98.33	zinc finger domain-containing protein [Ophiocordyceps sinensis CO18]	-	-	-	-	350.13	365.76	376.31	411.54	196.79	153.82	26.408	30.965	24.4	39.652	13.587	7.643	0.0449519	5.10088	0.934881	1	-1.52839	4.7084	0.00238083	0.0111279	-1.66348	4.83117	0.00360744	0.0163096
MSTRG.10010	MSTRG.10010.1	995	fgr:FG06956.1	43.78	hypothetical protein	-	-	-	gi|531855712|gb|EQK97697.1|	88.51	histone deacetylase Rpd3S complex subunit [Ophiocordyceps sinensis CO18]	-	-	-	-	400	426	316	503	154	256	67.11	77.746	45.144	93.351	17.944	30.109	-0.0703635	5.24933	0.903046	0.983628	-1.50706	4.91979	0.00308275	0.0137564	-1.53134	4.95656	0.0128574	0.0433653
MSTRG.10011	MSTRG.10011.1	3819	mgr:MGG_06318	67.94	MG06318.4; hypothetical protein	SPBC56F2.08c	42.57	[R] KOG4574 RNA-binding protein (contains RRM and Pumilio-like repeats)	gi|302916827|ref|XP_003052224.1|	76.11	hypothetical protein NECHADRAFT_37587 [Nectria haematococca mpVI 77-13-4]	sp|O60059|YG58_SCHPO	42.57	Pumilio domain-containing protein C56F2.08c OS=Schizosaccharomyces pombe (strain 972 / ATCC 24843) GN=SPBC56F2.08c PE=1 SV=1	GO:0000166,GO:0003723	2842	2826	2386	2123	1265	1555	91.034	98.377	65.814	75.981	28.261	34.997	-0.44244	7.851	0.381962	0.627675	-1.50385	7.69237	0.000554952	0.00334746	-1.15242	7.46106	0.0240807	0.070403
MSTRG.10012	MSTRG.10012.1	3164	nfi:NFIA_092730	53.3	cation transporter, putative	SPAC3F10.02c	41.1	[P] KOG1341 Na+/K+ transporter	gi|531855719|gb|EQK97698.1|	92.82	Potassium transport protein, high-affinity [Ophiocordyceps sinensis CO18]	sp|P47946|TRK1_SCHPO	41.1	Potassium transport protein 1 OS=Schizosaccharomyces pombe (strain 972 / ATCC 24843) GN=trk1 PE=3 SV=2	GO:0015079,GO:0016021,GO:0071805	168	119	387	239	749	389	6.786	5.255	13.564	10.943	20.998	10.996	0.983748	4.3306	0.0886365	0.256221	1.49478	4.88724	0.004821	0.0197144	0.423247	5.27168	0.454043	0.602025
MSTRG.10013	MSTRG.10013.1	298	fgr:FG03834.1	54.22	hypothetical protein	-	-	-	gi|531855719|gb|EQK97698.1|	71.88	Potassium transport protein, high-affinity [Ophiocordyceps sinensis CO18]	-	-	-	-	3	0	0	0	4	0	7.711	0	0	0	7.005	0	-3.74031	-2.01881	0.342343	0.587467	-0.0551663	-1.58089	1	1	3.88837	-1.91689	0.351792	0.504154
MSTRG.10014	MSTRG.10014.1	401	aor:AOR_1_1304184	54.48	AO090009000216; hypothetical protein	SPAC3F10.02c	45.74	[P] KOG1341 Na+/K+ transporter	gi|531855719|gb|EQK97698.1|	100	Potassium transport protein, high-affinity [Ophiocordyceps sinensis CO18]	sp|P47946|TRK1_SCHPO	45.74	Potassium transport protein 1 OS=Schizosaccharomyces pombe (strain 972 / ATCC 24843) GN=trk1 PE=3 SV=2	GO:0008324,GO:0098655	0	0	1	2	1	0	0	0	2.802	7.452	2.581	0	3.67815	-2.01909	0.318955	0.568875	-	-	-	-	-1.81267	-1.86981	0.480261	0.627282
MSTRG.10015	MSTRG.10015.1	1387	afm:AFUA_6G13810	35.15	hypothetical protein	-	-	-	gi|531855720|gb|EQK97699.1|	97.12	hypothetical protein OCS_06589 [Ophiocordyceps sinensis CO18]	-	-	-	-	360	140	141	39	408	103	42.407	17.445	13.74	4.933	32.186	8.135	-1.66633	3.94133	0.021008	0.0966521	-0.447286	4.53109	0.512287	0.665937	1.135	3.86659	0.148838	0.274042
MSTRG.10016	MSTRG.10016.1	348	-	-	-	-	-	-	-	-	-	-	-	-	-	9	2	12	0	15	17	7.181	1.768	7.877	0	8.283	9.565	-0.120718	-0.571928	1	1	1.05291	0.140969	0.292074	0.452167	1.08608	0.148804	0.361771	0.5131
MSTRG.10017	MSTRG.10017.1	1830	pan:PODANSg8417	64.21	hypothetical protein; K03768 peptidyl-prolyl cis-trans isomerase B (cyclophilin B) [EC:5.2.1.8]	CE01301	62.69	[O] KOG0880 Peptidyl-prolyl cis-trans isomerase	gi|171692901|ref|XP_001911375.1|	64.21	hypothetical protein [Podospora anserina S mat+]	sp|Q4I5R9|PPIB_GIBZE	65.28	Peptidyl-prolyl cis-trans isomerase B OS=Gibberella zeae (strain PH-1 / ATCC MYA-4620 / FGSC 9075 / NRRL 31084) GN=CPR2 PE=3 SV=2	-	5083.86	4674	2090	1516	5775.04	6146.16	413.837	414.039	146.129	137.54	327.565	351.327	-1.5672	8.25638	0.00254025	0.0211836	-0.206431	8.93819	0.635112	0.761401	1.27093	8.35206	0.0126768	0.0429421
MSTRG.10018	MSTRG.10018.1	908	pan:PODANSg8417	64.21	hypothetical protein; K03768 peptidyl-prolyl cis-trans isomerase B (cyclophilin B) [EC:5.2.1.8]	CE17730	62.86	[O] KOG0880 Peptidyl-prolyl cis-trans isomerase	gi|171692901|ref|XP_001911375.1|	64.21	hypothetical protein [Podospora anserina S mat+]	sp|Q4I5R9|PPIB_GIBZE	65.28	Peptidyl-prolyl cis-trans isomerase B OS=Gibberella zeae (strain PH-1 / ATCC MYA-4620 / FGSC 9075 / NRRL 31084) GN=CPR2 PE=3 SV=2	GO:0000413,GO:0003755,GO:0006457	3.14	0	0	0	4.96	1.84	0.621	0	0	0	0.681	0.254	-3.74035	-2.01881	0.342012	0.587467	0.707552	-1.33032	0.639307	0.764452	4.65445	-1.60802	0.0859411	0.182967
MSTRG.10019	MSTRG.10019.1	285	bfu:BC1G_06488	64.13	hypothetical protein	-	-	-	gi|629683349|ref|XP_007806970.1|	74.19	hypothetical protein MAC_00630 [Metarhizium acridum CQMa 102]	-	-	-	-	34	32	29	43	31	67	48.481	51.622	32.833	63.962	30.385	67.598	0.0577457	1.737	0.956131	1	0.0776051	1.93907	0.918383	0.964623	-0.075897	2.02702	0.931027	0.97443
MSTRG.1002	MSTRG.1002.1	4031	fgr:FG10361.1	72.89	hypothetical protein	SPBC12C2.05c	33.33	[Z] KOG3565 Cdc42-interacting protein CIP4	gi|531866675|gb|EQL03468.1|	100	Fps/Fes/Fer/CIP4-like protein [Ophiocordyceps sinensis CO18]	sp|Q09746|BZZ1_SCHPO	33.33	Protein BZZ1 OS=Schizosaccharomyces pombe (strain 972 / ATCC 24843) GN=bzz1 PE=3 SV=1	GO:0035556,GO:0046872	628.87	327.24	1002.69	1283.46	961.21	1273.18	21.802	11.099	32.814	51.285	25.887	30.907	1.19585	6.19386	0.0275922	0.11776	0.746354	6.09503	0.0974184	0.201538	-0.546134	6.73657	0.283879	0.438597
MSTRG.10020	MSTRG.10020.1	2650	mgr:MGG_12868	80.99	MG06272.4; hypothetical protein; K01692 enoyl-CoA hydratase [EC:4.2.1.17]	7303265	54.96	[I] KOG1680 Enoyl-CoA hydratase	gi|531855709|gb|EQK97696.1|	100	enoyl-CoA hydratase precursor [Ophiocordyceps sinensis CO18]	sp|Q1ZXF1|ECHM_DICDI	58.33	Probable enoyl-CoA hydratase, mitochondrial OS=Dictyostelium discoideum GN=echs1 PE=3 SV=1	-	329	268	352	332	1066	1180	19.194	16.166	14.974	18.321	51.541	54.908	0.0939507	4.85927	0.865682	0.961981	1.41961	5.88664	0.000968116	0.00527388	1.23382	5.9591	0.0148019	0.0483554
MSTRG.10021	MSTRG.10021.1	413	-	-	-	-	-	-	-	-	-	-	-	-	-	3	5	3	5	11.25	99.9	1.648	3.023	1.373	2.979	4.274	38.577	-0.0887855	-0.879002	1	1	3.2636	1.3754	0.00474028	0.0194649	3.25259	1.38313	0.00667619	0.026269
MSTRG.10022	MSTRG.10022.1	873	fgr:FG06982.1	58.76	hypothetical protein	-	-	-	gi|342880806|gb|EGU81824.1|	57.55	hypothetical protein FOXB_07619 [Fusarium oxysporum Fo5176]	-	-	-	-	66	60	39	8	37	46	11.257	11.162	5.678	1.515	4.391	5.511	-1.63765	2.02243	0.0424554	0.157474	-1.09381	2.35606	0.0918682	0.192476	0.461088	1.56914	0.590103	0.714671
MSTRG.10023	MSTRG.10023.1	480	-	-	-	-	-	-	-	-	-	-	-	-	-	1	2	2	0	4	8	0.418	0.916	0.696	0	1.154	2.334	-0.698425	-1.78654	1	1	1.43824	-0.988814	0.350437	0.508717	2.06789	-1.06731	0.158051	0.286652
MSTRG.10024	rna6591-EQK97695.1	2358	fgr:FG02506.1	76.66	hypothetical protein; K11788 phosphoribosylamine--glycine ligase / phosphoribosylformylglycinamidine cyclo-ligase [EC:6.3.4.13 6.3.3.1]	SPBC405.01	56.75	[F] KOG0237 Glycinamide ribonucleotide synthetase (GARS)/Aminoimidazole ribonucleotide synthetase (AIRS)	gi|531855701|gb|EQK97695.1|	100	Phosphoribosylglycinamide synthetase [Ophiocordyceps sinensis CO18]	sp|P20772|PUR2_SCHPO	56.75	Bifunctional purine biosynthetic protein ADE1 OS=Schizosaccharomyces pombe (strain 972 / ATCC 24843) GN=ade1 PE=3 SV=1	GO:0004637,GO:0004641,GO:0005524,GO:0005737,GO:0006189,GO:0009113,GO:0046872	772	778	1190	373	628	425	40.837	44.749	54.134	22.021	23.165	15.796	-0.197166	6.09239	0.719753	0.878941	-1.05802	5.95462	0.0142371	0.0463567	-0.944314	5.90114	0.097397	0.201231
MSTRG.10025	MSTRG.10025.1	586	mhr:MHR_0344	35.68	vlpA; variant surface antigen A	-	-	-	gi|503067196|ref|WP_013302171.1|	35.68	Variant surface antigen A [Mycoplasma hyorhinis]	-	-	-	-	0	0	0	0	1	1	0	0	0	0	0.207	0.211	-	-	-	-	2.97027	-2.17255	0.545413	0.692989	2.98445	-2.1694	0.552068	0.686858
MSTRG.10026	MSTRG.10026.1	320	-	-	-	-	-	-	-	-	-	-	-	-	-	0	0	0	0	0	0	0	0	0	0	0	0	-	-	-	-	-	-	-	-	-	-	-	-
MSTRG.10027	MSTRG.10027.1	331	-	-	-	-	-	-	-	-	-	-	-	-	-	0	0	0	0	0	0	0	0	0	0	0	0	-	-	-	-	-	-	-	-	-	-	-	-
MSTRG.10028	rna6592-EQK97693.1	996	afm:AFUA_6G07090	34.18	maleylacetate reductase (EC:1.3.1.-); K00224 [EC:1.3.1.-]	-	-	-	gi|531855685|gb|EQK97693.1|	100	maleylacetate reductase [Ophiocordyceps sinensis CO18]	sp|Q93T12|TFDF_DELAC	29.06	Maleylacetate reductase OS=Delftia acidovorans GN=tfdF PE=1 SV=2	GO:0016491,GO:0046872,GO:0055114	151	145	138	102	143	168	21.745	22.763	16.996	16.315	14.35	17.007	-0.432275	3.61495	0.48057	0.713315	-0.424339	3.81552	0.430959	0.590401	-0.0819442	3.65269	0.896079	0.951081
MSTRG.10029	MSTRG.10029.1	1637	fgr:FG07494.1	56.95	hypothetical protein	-	-	-	gi|531855686|gb|EQK97694.1|	100	WD repeat-containing protein JIP5 [Ophiocordyceps sinensis CO18]	sp|Q875D4|JIP5_PODAN	67.19	WD repeat-containing protein JIP5 OS=Podospora anserina (strain S / ATCC MYA-4624 / DSM 980 / FGSC 10383) GN=JIP5 PE=3 SV=1	-	340	397	247	261	394	475	28.836	36.647	17.98	24.665	23.289	28.31	-0.636261	4.8404	0.255848	0.502271	-0.263724	5.19803	0.572935	0.709115	0.281723	4.94803	0.611124	0.733148
MSTRG.1003	MSTRG.1003.1	893	-	-	-	-	-	-	-	-	-	-	-	-	-	4	4	14	7	111	56	0.723	0.79	2.162	1.4	13.977	7.117	1.2106	-0.298771	0.210847	0.44775	3.84896	1.87007	7.5286e-06	8.61307e-05	2.55015	2.00238	0.00185672	0.00964698
MSTRG.10030	MSTRG.10030.1	2839	fgr:FG06283.1	63.37	hypothetical protein	Hs13376419	26.09	[S] KOG2625 Uncharacterized conserved protein	gi|667739229|gb|KFA78343.1|	68.37	hypothetical protein S40288_04995 [Stachybotrys chartarum IBT 40288]	sp|Q6GPR5|TPC13_XENLA	26.46	Trafficking protein particle complex subunit 13 OS=Xenopus laevis GN=trappc13 PE=2 SV=2	-	389.09	321.05	378.08	268.3	808.19	887.81	18.29	15.765	14.547	13.691	48.645	49.45	-0.266912	4.93393	0.622118	0.817365	0.764059	5.69138	0.0799862	0.173684	0.940594	5.64858	0.0709805	0.159094
MSTRG.10031	MSTRG.10031.1	2327	fgr:FG06283.1	63.37	hypothetical protein	Hs13376419	26.09	[S] KOG2625 Uncharacterized conserved protein	gi|667739229|gb|KFA78343.1|	68.37	hypothetical protein S40288_04995 [Stachybotrys chartarum IBT 40288]	sp|Q6GPR5|TPC13_XENLA	26.46	Trafficking protein particle complex subunit 13 OS=Xenopus laevis GN=trappc13 PE=2 SV=2	-	14.91	8.95	48.92	72.7	544.81	788.19	0.835	0.539	2.356	4.546	21.272	31.013	2.27789	1.79637	0.00548437	0.0375606	5.29706	4.7232	1.47905e-16	1.67271e-14	2.92562	4.88146	3.71215e-06	6.56454e-05
MSTRG.10032	MSTRG.10032.1	2720	pcs:Pc16g06870	70.25	Pc16g06870; K01705 homoaconitate hydratase [EC:4.2.1.36]	SPAC343.16	48.63	[CE] KOG0453 Aconitase/homoaconitase (aconitase superfamily)	gi|531855665|gb|EQK97692.1|	100	homoaconitase [Ophiocordyceps sinensis CO18]	sp|Q92412|LYS4_EMENI	62.45	Homoaconitase, mitochondrial OS=Emericella nidulans (strain FGSC A4 / ATCC 38163 / CBS 112.46 / NRRL 194 / M139) GN=lys4 PE=3 SV=2	GO:0004409,GO:0009085,GO:0051539	1304	1734	1085	956	1276	1026	65.27	95.706	47.797	53.741	45.225	36.664	-0.694098	6.85782	0.163728	0.381742	-0.907786	6.98251	0.0304782	0.0844567	-0.301375	6.63895	0.537914	0.676173
MSTRG.10033	MSTRG.10033.1	1362	fgr:FG01379.1	75.24	hypothetical protein	-	-	-	gi|629725471|ref|XP_007823035.1|	84.76	hypothetical protein MAA_06846 [Metarhizium anisopliae ARSEF 23]	-	-	-	-	836	491	136	87	2648	3087	95.81	61.605	13.109	11.089	209.966	246.943	-2.70382	5.1598	3.31771e-06	0.000118581	1.62949	7.18198	0.000270106	0.00184089	4.24142	6.87283	1.72755e-14	4.09767e-12
MSTRG.10034	MSTRG.10034.1	285	-	-	-	-	-	-	-	-	-	-	-	-	-	0	0	0	0	0	3	0	0	0	0	0	3.028	-	-	-	-	3.49735	-2.03892	0.337459	0.495737	3.50894	-2.03674	0.345376	0.498835
MSTRG.10035	MSTRG.10035.1	692	-	-	-	-	-	-	-	-	-	-	-	-	-	65	47	75	129	71	81	15.208	12.015	14.927	33.371	11.562	13.33	0.819244	2.88891	0.250982	0.496232	-0.0479448	2.6047	0.956298	0.990604	-0.962533	3.1428	0.17137	0.30374
MSTRG.10036	MSTRG.10036.1	4006	fgr:FG06330.1	82.84	MSH2_NEUCR DNA mismatch repair protein MSH2; K08735 DNA mismatch repair protein MSH2	YOL090w	44.43	[L] KOG0219 Mismatch repair ATPase MSH2 (MutS family)	gi|594723418|gb|EXV06304.1|	84.89	mismatch repair ATPase (MutS family) [Metarhizium robertsii]	sp|O13396|MSH2_NEUCR	78.14	DNA mismatch repair protein msh-2 OS=Neurospora crassa (strain ATCC 24698 / 74-OR23-1A / CBS 708.71 / DSM 1257 / FGSC 987) GN=msh-2 PE=3 SV=1	GO:0000228,GO:0000400,GO:0000403,GO:0000404,GO:0000406,GO:0000710,GO:0000735,GO:0005524,GO:0006200,GO:0006311,GO:0016887,GO:0030466,GO:0032137,GO:0032138,GO:0032301,GO:0032302	1040.76	1005.79	1167.03	714.11	1159.27	1204.14	240.406	214.551	119.614	91.355	215.66	195.036	-0.270944	6.45795	0.578001	0.784078	-0.289743	6.65039	0.460918	0.621098	-0.107369	6.5734	0.826431	0.900188
MSTRG.10037	MSTRG.10037.1	3287	fgr:FG06330.1	82.84	MSH2_NEUCR DNA mismatch repair protein MSH2; K08735 DNA mismatch repair protein MSH2	YOL090w	44.43	[L] KOG0219 Mismatch repair ATPase MSH2 (MutS family)	gi|594723418|gb|EXV06304.1|	84.89	mismatch repair ATPase (MutS family) [Metarhizium robertsii]	sp|O13396|MSH2_NEUCR	78.14	DNA mismatch repair protein msh-2 OS=Neurospora crassa (strain ATCC 24698 / 74-OR23-1A / CBS 708.71 / DSM 1257 / FGSC 987) GN=msh-2 PE=3 SV=1	GO:0000228,GO:0000400,GO:0000403,GO:0000404,GO:0000406,GO:0000710,GO:0000735,GO:0005524,GO:0006200,GO:0006311,GO:0016887,GO:0030466,GO:0032137,GO:0032138,GO:0032301,GO:0032302	23.24	27.21	189.97	268.89	8.73	6.86	0.881	1.116	6.169	11.34	0.232	0.184	3.12168	3.53964	1.15621e-05	0.000323708	-2.12627	0.836206	0.00794657	0.029486	-5.34015	3.71888	5.91889e-11	5.42698e-09
MSTRG.10038	MSTRG.10038.1	750	fgr:FG07031.1	85.39	hypothetical protein; K01057 6-phosphogluconolactonase [EC:3.1.1.31]	SPCC16C4.10	57.33	[G] KOG3147 6-phosphogluconolactonase - like protein	gi|358398594|gb|EHK47945.1|	86.52	hypothetical protein TRIATDRAFT_298191 [Trichoderma atroviride IMI 206040]	sp|O74455|6PGL_SCHPO	57.33	Probable 6-phosphogluconolactonase OS=Schizosaccharomyces pombe (strain 972 / ATCC 24843) GN=SPCC16C4.10 PE=3 SV=1	GO:0006098,GO:0017057	267	548	216	238	377	508	55.82	125.141	38.464	55.079	54.861	74.671	-0.951809	4.88218	0.115706	0.30516	-0.397366	5.29876	0.441777	0.600899	0.466116	4.89483	0.407658	0.558858
MSTRG.10039	rna6596-EQK97689.1	954	fgr:FG07030.1	52.9	hypothetical protein	-	-	-	gi|531855646|gb|EQK97689.1|	100	hypothetical protein OCS_06597 [Ophiocordyceps sinensis CO18]	-	-	-	-	101.93	120	213.27	215.96	257.81	327.67	15.502	19.904	27.721	36.465	27.314	35.032	0.846008	3.88634	0.163052	0.381012	0.898593	4.12237	0.0883328	0.186691	-0.0383414	4.5353	0.951767	0.989022
MSTRG.1004	rna819-EQL03469.1	2764	aor:AOR_1_224024	32.19	AO090010000128; peptidase S41 family protein	-	-	-	gi|531866676|gb|EQL03469.1|	100	peptidase S41 family protein [Ophiocordyceps sinensis CO18]	-	-	-	-	14	8	31	9	190	85	0.971	0.602	1.855	0.7	9.213	4.16	0.665036	0.598518	0.500208	0.729907	3.14134	2.60463	2.89199e-05	0.000274942	2.39055	2.71305	0.00301373	0.0141614
MSTRG.10040	rna6597-EQK97690.1	773	fgr:FG07030.1	60.75	hypothetical protein	-	-	-	gi|531855646|gb|EQK97689.1|	100	hypothetical protein OCS_06597 [Ophiocordyceps sinensis CO18]	-	-	-	-	32.07	38	127.73	139.04	79.19	86.33	7.395	9.582	25.058	35.461	12.715	14.006	1.83072	2.94444	0.00774269	0.0477898	0.733672	2.39172	0.257917	0.411311	-1.18818	3.40991	0.0698812	0.157079
MSTRG.10041	MSTRG.10041.1	1739	fgr:FG07029.1	60.53	hypothetical protein	-	-	-	gi|629689465|ref|XP_007810024.1|	72.87	hypothetical protein MAC_03684 [Metarhizium acridum CQMa 102]	-	-	-	-	212	192	347	339	1128	1210	15.739	15.514	22.127	28.062	58.388	63.131	0.66228	4.62139	0.235754	0.477558	2.03746	5.80151	4.45793e-06	5.49997e-05	1.28381	6.00212	0.0115155	0.040113
MSTRG.10042	MSTRG.10042.1	815	-	-	-	-	-	-	-	-	-	-	-	-	-	36	20	33	23	224	246	6.718	4.076	5.26	4.766	29.132	32.303	-0.123386	1.42023	0.889722	0.97553	2.58124	3.423	3.41024e-05	0.000317266	2.61365	3.43588	0.00013275	0.00120302
MSTRG.10043	MSTRG.10043.1	3628	fgr:FG05903.1	73.64	hypothetical protein; K01581 ornithine decarboxylase [EC:4.1.1.17]	YKL184w	48.63	[E] KOG0622 Ornithine decarboxylase	gi|531855634|gb|EQK97688.1|	93.71	ornithine decarboxylase [Ophiocordyceps sinensis CO18]	sp|P27121|DCOR_NEUCR	65.8	Ornithine decarboxylase OS=Neurospora crassa (strain ATCC 24698 / 74-OR23-1A / CBS 708.71 / DSM 1257 / FGSC 987) GN=spe-1 PE=2 SV=1	GO:0003824,GO:0006596	2966	3842	1635	949	2321	2018	127.389	225.362	78.459	66.377	65.07	56.997	-1.55861	7.74763	0.00316318	0.0249513	-1.15631	8.06337	0.00905181	0.0327367	0.316356	7.24474	0.532496	0.67145
MSTRG.10044	MSTRG.10044.1	1726	fgr:FG06858.1	83.52	hypothetical protein	YNL044w	55.83	[U] KOG3142 Prenylated rab acceptor 1	gi|531855631|gb|EQK97686.1|	100	prenylated Rab acceptor 1 [Ophiocordyceps sinensis CO18]	sp|P53633|PRA1_YEAST	55.83	Prenylated Rab acceptor 1 OS=Saccharomyces cerevisiae (strain ATCC 204508 / S288c) GN=YIP3 PE=1 SV=2	GO:0005783,GO:0005794,GO:0006888,GO:0030134	3240	3694	2516	2240	1065	1016	247.993	307.673	165.361	191.103	56.828	54.645	-0.659526	8.05687	0.199185	0.431718	-2.2385	7.82858	5.47056e-07	9.237e-06	-1.66824	7.39675	0.00115854	0.00667037
MSTRG.10045	MSTRG.10045.1	566	fgr:FG06859.1	83.33	hypothetical protein	-	-	-	gi|531855632|gb|EQK97687.1|	100	ELMO/CED-12 family protein [Ophiocordyceps sinensis CO18]	-	-	-	-	10	9	16	19	2	6	3.161	3.11	4.277	6.605	0.44	1.334	0.784067	0.480782	0.397361	0.64232	-1.70415	-0.294474	0.120026	0.234768	-2.58403	0.31971	0.0131374	0.0440647
MSTRG.10046	rna6600-EQK97687.1	2067	fgr:FG06859.1	69.43	hypothetical protein	Hs13376011	26.76	[T] KOG2999 Regulator of Rac1, required for phagocytosis and cell migration	gi|531855632|gb|EQK97687.1|	100	ELMO/CED-12 family protein [Ophiocordyceps sinensis CO18]	sp|Q499U2|ELMO3_RAT	23.55	Engulfment and cell motility protein 3 OS=Rattus norvegicus GN=Elmo3 PE=2 SV=1	GO:0005856,GO:0006909	910	617	1502	1909	631	627	55.662	41.049	78.96	130.255	26.908	26.95	1.09131	6.80207	0.034906	0.138033	-0.76631	6.02291	0.0701054	0.158043	-1.95179	6.89175	0.000174892	0.00149784
MSTRG.10047	MSTRG.10047.1	748	-	-	-	-	-	-	-	-	-	-	-	-	-	11	4	4	4	31	47	2.303	0.916	0.714	0.93	4.532	6.933	-0.981726	-0.518042	0.448679	0.688189	1.8864	1.08003	0.0244199	0.07129	2.78136	0.964506	0.00297713	0.0140196
MSTRG.10048	MSTRG.10048.1	3199	fgr:FG08987.1	77.42	hypothetical protein	-	-	-	gi|531855612|gb|EQK97683.1|	100	hypothetical protein OCS_06603 [Ophiocordyceps sinensis CO18]	sp|C7Z403|LCL2_NECH7	77.42	Long chronological lifespan protein 2 OS=Nectria haematococca (strain 77-13-4 / ATCC MYA-4622 / FGSC 9596 / MPVI) GN=LCL2 PE=3 SV=1	-	10.46	54.32	87.98	75.67	45.21	66.28	1.987	11.275	14.269	22.669	5.984	8.863	1.20915	2.39621	0.155498	0.370546	0.261185	2.02707	0.763378	0.85891	-1.03234	2.74543	0.132566	0.252211
MSTRG.10049	MSTRG.10049.1	3365	fgr:FG08987.1	77.42	hypothetical protein	-	-	-	gi|531855612|gb|EQK97683.1|	100	hypothetical protein OCS_06603 [Ophiocordyceps sinensis CO18]	sp|C7Z403|LCL2_NECH7	77.42	Long chronological lifespan protein 2 OS=Nectria haematococca (strain 77-13-4 / ATCC MYA-4622 / FGSC 9596 / MPVI) GN=LCL2 PE=3 SV=1	-	373.54	358.68	367.02	285.33	375.79	671.72	140.757	176.437	150.359	185.574	121.3	253.296	-0.294158	4.97097	0.587253	0.79113	0.0220027	5.32132	0.966962	0.998412	0.224356	5.24329	0.688765	0.798122
MSTRG.1005	MSTRG.1005.1	446	-	-	-	-	-	-	-	-	-	-	-	-	-	0	0	1	0	0	4	0	0	0.399	0	0	1.334	-	-	-	-	3.88094	-1.91766	0.2214	0.368632	1.40932	-1.79771	0.707218	0.80881
MSTRG.10050	MSTRG.10050.1	1057	fgr:FG08986.1	58.62	hypothetical protein	-	-	-	gi|531855612|gb|EQK97683.1|	100	hypothetical protein OCS_06603 [Ophiocordyceps sinensis CO18]	-	-	-	GO:0050789	115	117	243	198	146	194	16.563	20.042	30.532	32.472	14.649	19.64	0.804095	3.91941	0.177005	0.402071	0.0544282	3.69346	0.925004	0.969403	-0.840407	4.21253	0.149132	0.274398
MSTRG.10051	MSTRG.10051.1	3206	fgr:FG05380.1	64.41	hypothetical protein	CE01070	47.12	[OT] KOG0045 Cytosolic Ca2+-dependent cysteine protease (calpain), large subunit (EF-Hand protein superfamily)	gi|729189995|emb|CEJ81338.1|	63.48	hypothetical protein VHEMI01471 [Torrubiella hemipterigena]	sp|Q7RZP7|PALB_NEUCR	46.33	Calpain-like protease palB/cpr-8 OS=Neurospora crassa (strain ATCC 24698 / 74-OR23-1A / CBS 708.71 / DSM 1257 / FGSC 987) GN=cpr-8 PE=3 SV=3	-	679.34	607.9	401.9	257.91	925.02	801.98	29.581	29.41	17.841	13.263	28.9	25.133	-1.10543	5.46904	0.0331902	0.13346	-0.0713994	6.08236	0.862554	0.926408	0.945545	5.67246	0.0696384	0.156665
MSTRG.10052	MSTRG.10052.1	768	pan:PODANSg4969	94.44	hypothetical protein; K02905 large subunit ribosomal protein L29e	YFR032c-a	81.25	[J] KOG3504 60S ribosomal protein L29	gi|596706585|ref|XP_007283593.1|	92.11	peroxisomal carrier [Colletotrichum gloeosporioides Nara gc5]	sp|P05747|RL29_YEAST	81.25	60S ribosomal protein L29 OS=Saccharomyces cerevisiae (strain ATCC 204508 / S288c) GN=RPL29 PE=1 SV=3	-	6489.75	5288.1	693.34	372.9	5172.1	6971.63	1920.89	1714.11	173.896	121.664	1064.74	1451.64	-3.6225	8.21803	2.69443e-10	4.63751e-08	-0.446235	9.09957	0.316183	0.477562	3.08642	8.03996	2.7954e-08	1.13808e-06
MSTRG.10053	MSTRG.10053.1	1564	fgr:FG05380.1	64.41	hypothetical protein	CE01070	47.12	[OT] KOG0045 Cytosolic Ca2+-dependent cysteine protease (calpain), large subunit (EF-Hand protein superfamily)	gi|729189995|emb|CEJ81338.1|	63.48	hypothetical protein VHEMI01471 [Torrubiella hemipterigena]	sp|Q7RZP7|PALB_NEUCR	46.33	Calpain-like protease palB/cpr-8 OS=Neurospora crassa (strain ATCC 24698 / 74-OR23-1A / CBS 708.71 / DSM 1257 / FGSC 987) GN=cpr-8 PE=3 SV=3	GO:0004198,GO:0005622,GO:0006508	112.91	129	120.77	33.2	135.89	194.39	9.868	12.278	9.055	3.229	8.283	11.943	-0.868755	3.16519	0.224876	0.465506	-0.0522826	3.70354	0.934123	0.974689	0.73154	3.38401	0.305131	0.462539
MSTRG.10054	MSTRG.10054.1	4063	fgr:FG07499.1	84.98	hypothetical protein; K03032 26S proteasome regulatory subunit N2	SPBC17D11.07c	51.58	[O] KOG2062 26S proteasome regulatory complex, subunit RPN2/PSMD1	gi|531855603|gb|EQK97682.1|	100	Armadillo-type fold protein [Ophiocordyceps sinensis CO18]	sp|O74762|RPN2_SCHPO	51.58	26S proteasome regulatory subunit rpn2 OS=Schizosaccharomyces pombe (strain 972 / ATCC 24843) GN=rpn2 PE=1 SV=1	GO:0000502,GO:0030234,GO:0042176,GO:0050790	3760	3192	4079	3020	1700	2065	126.136	118.356	118.185	113.972	40.121	49.406	-0.0969526	8.2982	0.84914	0.955225	-1.3769	8.01633	0.00159794	0.00800348	-1.37087	8.0317	0.00716416	0.0277094
MSTRG.10055	MSTRG.10055.1	4825	bfu:BC1G_11058	57	hypothetical protein	CE06684	30.32	[JIT] KOG1212 Amidases	gi|531855600|gb|EQK97680.1|	98.04	amidase protein [Ophiocordyceps sinensis CO18]	sp|P08158|AMDS_EMENI	31.56	Acetamidase OS=Emericella nidulans (strain FGSC A4 / ATCC 38163 / CBS 112.46 / NRRL 194 / M139) GN=amdS PE=2 SV=1	GO:0003824	1492	1222	1278	616	2083	2043	55.334	42.679	40.357	26.327	56.637	47.748	-0.686546	6.68673	0.168261	0.388771	0.111958	7.24647	0.788112	0.876515	0.710444	7.01031	0.157131	0.285518
MSTRG.10056	rna6607-EQK97679.1	3871	fgr:FG10894.1	84.67	hypothetical protein; K14290 exportin-1	SPAC1805.17	62.55	[YU] KOG2020 Nuclear transport receptor CRM1/MSN5 (importin beta superfamily)	gi|531855593|gb|EQK97679.1|	91.97	exportin-1 [Ophiocordyceps sinensis CO18]	sp|P14068|XPO1_SCHPO	62.55	Exportin-1 OS=Schizosaccharomyces pombe (strain 972 / ATCC 24843) GN=xpo1 PE=1 SV=3	GO:0000055,GO:0000776,GO:0005634,GO:0005816,GO:0006406,GO:0006611,GO:0008536,GO:0034501	2630	4032	4024	3864	2742	2745	98.678	164.447	129.968	161.933	71.759	72.363	0.128856	8.36413	0.808785	0.93118	-0.790416	8.16046	0.0804446	0.174153	-1.00747	8.32206	0.0491708	0.120265
MSTRG.10057	MSTRG.10057.1	711	-	-	-	-	-	-	-	-	-	-	-	-	-	5	8.19	11	9.35	71.33	87.27	1.129	2.019	2.106	2.331	11.18	13.821	0.484426	-0.124295	0.695081	0.865676	3.07967	1.85714	7.60908e-05	0.000620063	2.50604	1.93528	0.00150451	0.00815889
MSTRG.10058	rna6608-EQK97677.1	1186	fgr:FG05344.1	79.94	hypothetical protein; K11293 protein HIRA/HIR1	SPBC15D4.03	32.91	[DK] KOG0973 Histone transcription regulator HIRA, WD repeat superfamily	gi|531855578|gb|EQK97677.1|	100	TUP1-like enhancer of split [Ophiocordyceps sinensis CO18]	sp|Q4IBR4|HIR1_GIBZE	79.94	Protein HIR1 OS=Gibberella zeae (strain PH-1 / ATCC MYA-4620 / FGSC 9075 / NRRL 31084) GN=HIR1 PE=3 SV=1	GO:0000785,GO:0003682,GO:0005634,GO:0006355,GO:0016568	385	378	546	504	273	270	47.205	50.505	57.325	68.718	23.322	23.273	0.351901	5.35397	0.502118	0.731932	-0.987948	4.95772	0.0381698	0.0997615	-1.43031	5.28552	0.0081004	0.0305247
MSTRG.10059	MSTRG.10059.1	1327	-	-	-	-	-	-	-	-	-	-	-	-	-	170	186	231	163	229	330	22.502	26.877	26.107	23.986	21.43	30.723	0.00866039	4.08315	0.994657	1	0.152306	4.3568	0.771634	0.865512	0.0538216	4.42248	0.926621	0.971772
MSTRG.1006	MSTRG.1006.1	2020	-	-	-	-	-	-	-	-	-	-	-	-	-	16	18	43	20	250	307	1.479	1.781	2.542	1.819	18.284	23.545	0.713809	1.19921	0.368821	0.614471	3.52734	3.56454	2.69344e-08	6.73794e-07	2.72385	3.66117	5.87879e-05	0.000619744
MSTRG.10060	rna6609-EQK97678.1	1578	fgr:FG05345.1	33.26	hypothetical protein	YOR099w	23.34	[G] KOG4472 Glycolipid 2-alpha-mannosyltransferase (alpha-1,2-mannosyltransferase)	gi|531855579|gb|EQK97678.1|	96	glycosyltransferase family 15 [Ophiocordyceps sinensis CO18]	sp|P27810|KTR1_YEAST	23.34	Alpha-1,2 mannosyltransferase KTR1 OS=Saccharomyces cerevisiae (strain ATCC 204508 / S288c) GN=KTR1 PE=1 SV=1	GO:0000030,GO:0000136,GO:0006486,GO:0097502	108	67	229	95	292	228	9.394	6.346	17.089	9.197	17.695	13.927	0.714052	3.45218	0.283651	0.534947	1.0838	3.88881	0.0501312	0.122155	0.281631	4.212	0.645308	0.762586
MSTRG.10061	MSTRG.10061.1	301	fgr:FG05345.1	48	hypothetical protein	YBR205w	38.03	[G] KOG4472 Glycolipid 2-alpha-mannosyltransferase (alpha-1,2-mannosyltransferase)	gi|531855579|gb|EQK97678.1|	100	glycosyltransferase family 15 [Ophiocordyceps sinensis CO18]	sp|P38130|KTR3_YEAST	38.03	Probable mannosyltransferase KTR3 OS=Saccharomyces cerevisiae (strain ATCC 204508 / S288c) GN=KTR3 PE=1 SV=1	GO:0016757,GO:0070085	1	0	5	1	7	7	2.427	0	9.25	2.446	11.595	12.075	2.1606	-1.60159	0.332704	0.581401	3.07645	-1.01073	0.0304066	0.0843875	0.799008	-0.707573	0.570319	0.69754
MSTRG.10062	MSTRG.10062.1	379	-	-	-	-	-	-	-	-	-	-	-	-	-	4	7	29	5	31	12	2.619	5.079	15.772	3.543	14.076	5.546	1.36939	0.178387	0.22694	0.467058	1.43857	0.407539	0.124022	0.240448	-0.0123511	0.893218	1	1
MSTRG.10063	MSTRG.10063.1	420	-	-	-	-	-	-	-	-	-	-	-	-	-	6	17	27	6	32	58	3.184	9.946	11.968	3.47	11.777	21.667	0.281975	0.481667	0.823504	0.939166	1.4445	1.36107	0.0861622	0.183244	1.07605	1.47069	0.216884	0.36079
MSTRG.10064	MSTRG.10064.1	2961	fgr:FG05455.1	72.75	hypothetical protein; K03361 F-box and WD-40 domain protein CDC4	7292465	53.72	[R] KOG0274 Cdc4 and related F-box and WD-40 proteins	gi|531855575|gb|EQK97676.1|	94.93	WD domain and F-box domain containing protein [Ophiocordyceps sinensis CO18]	sp|Q9VZF4|FBXW7_DROME	53.72	F-box/WD repeat-containing protein 7 OS=Drosophila melanogaster GN=ago PE=1 SV=1	GO:0004739,GO:0006094,GO:0006096,GO:0009097,GO:0009098,GO:0009099,GO:0043231,GO:0045254,GO:0055114	1272.82	1199.23	1910.37	2214.57	1295.02	1405.17	74.754	74.523	93.145	143.779	50.695	53.724	0.653997	7.22133	0.20311	0.436709	-0.368574	6.88646	0.351381	0.509543	-1.1148	7.37235	0.0322594	0.0880617
MSTRG.10065	MSTRG.10065.1	486	-	-	-	-	-	-	-	-	-	-	-	-	-	181.18	184.77	125.63	201.43	98.98	217.83	74.347	83.039	44.383	90.279	29.173	65.886	-0.220501	4.01187	0.729083	0.886092	-0.701446	4.00858	0.222682	0.369509	-0.576848	3.9514	0.395792	0.546776
MSTRG.10066	MSTRG.10066.1	369	-	-	-	-	-	-	-	-	-	-	-	-	-	0	2	0	0	0	3.01	0	1.543	0	0	0	1.474	-3.24452	-2.15132	0.559095	0.770075	0.0648549	-1.78106	1	1	3.50894	-2.03674	0.344848	0.498835
MSTRG.10067	MSTRG.10067.1	1597	cpw:CPC735_040420	77.91	Calmodulin, putative; K02183 calmodulin	7303485	72.09	[T] KOG0027 Calmodulin and related proteins (EF-Hand superfamily)	gi|594720736|gb|EXV03624.1|	77.91	calmodulin domain protein [Metarhizium robertsii]	sp|P60204|CALM_EMENI	77.91	Calmodulin OS=Emericella nidulans (strain FGSC A4 / ATCC 38163 / CBS 112.46 / NRRL 194 / M139) GN=camA PE=3 SV=2	-	7624	8058	2100	1669	8686	9628	1046.31	1205.52	246.576	254.522	830.511	928.808	-2.18203	8.81172	4.67854e-05	0.000984368	-0.275342	9.595	0.532397	0.683808	1.81702	8.8316	0.000538578	0.00368223
MSTRG.10068	MSTRG.10068.1	1143	fgr:FG01941.1	68.35	hypothetical protein; K03949 NADH dehydrogenase (ubiquinone) 1 alpha subcomplex 5 [EC:1.6.5.3 1.6.99.3]	-	-	-	gi|531855559|gb|EQK97675.1|	90.72	NADH-ubiquinone oxidoreductase 29.9 kDa subunit [Ophiocordyceps sinensis CO18]	sp|P24919|NDUA5_NEUCR	40.46	NADH-ubiquinone oxidoreductase 29.9 kDa subunit, mitochondrial OS=Neurospora crassa (strain ATCC 24698 / 74-OR23-1A / CBS 708.71 / DSM 1257 / FGSC 987) GN=nuo-32 PE=1 SV=1	GO:0005743,GO:0016651,GO:0022904	1872	1704	850	471	2996	2897	367.863	340.018	139.152	103.437	413.359	389.922	-1.59347	6.80262	0.00143176	0.013753	0.225111	7.70693	0.593448	0.726388	1.73052	7.21643	0.00088563	0.00542757
MSTRG.10069	rna6612-EQK97672.1	606	pan:PODANSg09717	46.23	hypothetical protein; K02331 DNA polymerase phi subunit [EC:2.7.7.7]	SPBC14C8.14c	41.3	[K] KOG1926 Predicted regulator of rRNA gene transcription (MYB-binding protein)	gi|531855549|gb|EQK97672.1|	100	DNA polymerase V [Ophiocordyceps sinensis CO18]	sp|O60094|DPO5_SCHPO	41.3	DNA polymerase V OS=Schizosaccharomyces pombe (strain 972 / ATCC 24843) GN=pol5 PE=1 SV=2	GO:0003677,GO:0003887,GO:0006260,GO:0006351,GO:0042575,GO:0071897	231	346	386	526	130	147	65.642	107.633	93.016	164.86	25.696	29.38	0.580036	5.09426	0.31101	0.564539	-1.56655	4.39892	0.0032365	0.014307	-2.23719	4.9448	0.000176204	0.00150671
MSTRG.1007	MSTRG.1007.1	1732	fgr:FG10376.1	79.84	hypothetical protein	-	-	-	gi|531866684|gb|EQL03477.1|	100	ER membrane protein [Ophiocordyceps sinensis CO18]	sp|O13909|YDW1_SCHPO	31.44	Uncharacterized protein C23C11.01 OS=Schizosaccharomyces pombe (strain 972 / ATCC 24843) GN=SPAC23C11.01 PE=4 SV=1	-	652	640	756	672	724	954	61.239	65.819	61.398	71.08	47.317	65.404	0.0320322	5.94103	0.949528	1	-0.118858	6.06769	0.776792	0.868799	-0.242226	6.15237	0.629774	0.749506
MSTRG.10070	MSTRG.10070.1	1390	mgr:MGG_07727	76.5	MG07727.4; proteasome subunit alpha type 3; K02727 20S proteasome subunit alpha 7 [EC:3.4.25.1]	SPCC1795.04c	44.75	[O] KOG0184 20S proteasome, regulatory subunit alpha type PSMA3/PRE10	gi|531855550|gb|EQK97673.1|	97.87	proteasome subunit alpha 3 [Ophiocordyceps sinensis CO18]	sp|O59770|PSA7_SCHPO	44.75	Probable proteasome subunit alpha type-7 OS=Schizosaccharomyces pombe (strain 972 / ATCC 24843) GN=pre10 PE=1 SV=1	GO:0004298,GO:0005634,GO:0005737,GO:0006511,GO:0019773	1173	618	249	163	803	837	141.739	78.875	23.082	18.718	70.631	71.713	-2.24737	5.65789	5.3722e-05	0.00109719	-0.606589	6.30671	0.157666	0.287791	1.54866	5.42062	0.00367624	0.0165613
MSTRG.10071	MSTRG.10071.1	1841	fgr:FG00563.1	49.58	hypothetical protein	-	-	-	gi|531855551|gb|EQK97674.1|	100	hypothetical protein OCS_06615 [Ophiocordyceps sinensis CO18]	-	-	-	-	615	308	219	75	531	342	108.241	65.091	29.029	13.848	56.504	36.313	-1.83353	4.78531	0.00415823	0.0306797	-0.561198	5.36992	0.25759	0.410925	1.18488	4.61656	0.0572098	0.135401
MSTRG.10072	MSTRG.10072.1	590	-	-	-	-	-	-	-	-	-	-	-	-	-	159	161	85	39	145	151	47.058	52.186	21.32	12.719	29.854	31.443	-1.53909	3.35776	0.0187724	0.0890606	-0.610137	3.8519	0.253192	0.405633	0.84257	3.19006	0.206533	0.348512
MSTRG.10073	MSTRG.10073.1	1970	-	-	-	-	-	-	gi|531855528|gb|EQK97671.1|	100	hypothetical protein OCS_06616 [Ophiocordyceps sinensis CO18]	-	-	-	-	1394	1658	749	936	1114	1279	124.183	159.405	56.843	89.777	70.863	74.89	-0.940054	6.77294	0.0648369	0.208045	-0.853274	7.00511	0.0378243	0.0990731	-0.00466413	6.53966	0.993321	1
MSTRG.10074	MSTRG.10074.1	4702	fgr:FG10850.1	61.8	hypothetical protein	SPAC17G6.18	28.82	[S] KOG2422 Uncharacterized conserved protein	gi|322709820|gb|EFZ01395.1|	60.63	transcription factor 25 [Metarhizium anisopliae ARSEF 23]	sp|O13796|YKY1_SCHPO	28.82	Uncharacterized protein C1142.01 OS=Schizosaccharomyces pombe (strain 972 / ATCC 24843) GN=SPAC1142.01 PE=1 SV=2	-	1834.68	1779.82	1967.3	1497.55	1571.56	1467.99	94.839	113.427	93.544	109.948	47.059	43.79	-0.188613	7.31517	0.70497	0.870327	-0.747471	7.28172	0.0733078	0.163195	-0.64815	7.24107	0.196533	0.336279
MSTRG.10075	MSTRG.10075.1	581	-	-	-	-	-	-	-	-	-	-	-	-	-	327.33	608.73	292.13	269.11	173.36	346.58	99.209	202.084	74.999	89.871	36.544	73.898	-0.861767	5.10996	0.129695	0.32777	-1.35941	5.15498	0.014462	0.0468979	-0.587076	4.66575	0.324848	0.481127
MSTRG.10076	MSTRG.10076.1	309	-	-	-	-	-	-	-	-	-	-	-	-	-	0	0	0	0	1.04	0	0	0	0	0	0.788	0	-	-	-	-	-	-	-	-	-	-	-	-
MSTRG.10077	MSTRG.10077.1	2983	fgr:FG00467.1	66.09	hypothetical protein	SPBC32F12.06	29.23	[D] KOG0834 CDK9 kinase-activating protein cyclin T	gi|531855513|gb|EQK97668.1|	100	cyclin [Ophiocordyceps sinensis CO18]	sp|O74627|CG1C_SCHPO	29.23	Cyclin pch1 OS=Schizosaccharomyces pombe (strain 972 / ATCC 24843) GN=pch1 PE=1 SV=1	GO:0031323,GO:0044260,GO:0060255,GO:0080090	597	550	777	743	1008	1294	50.231	49.113	56.342	70.149	51.375	57.058	0.302596	5.91107	0.541591	0.7669	0.510638	6.23023	0.20748	0.351092	0.116067	6.42498	0.815747	0.893365
MSTRG.10078	rna6618-EQK97669.1	1338	fgr:FG00468.1	82.92	hypothetical protein; K12662 U4/U6 small nuclear ribonucleoprotein PRP4	SPAC227.12	43.35	[A] KOG0272 U4/U6 small nuclear ribonucleoprotein Prp4 (contains WD40 repeats)	gi|531855514|gb|EQK97669.1|	100	U4/U6 small nuclear ribonucleoprotein Prp4 [Ophiocordyceps sinensis CO18]	sp|Q9UTC7|YIDC_SCHPO	43.35	Uncharacterized WD repeat-containing protein C227.12 OS=Schizosaccharomyces pombe (strain 972 / ATCC 24843) GN=SPAC227.12 PE=3 SV=1	GO:0008380,GO:0016301,GO:0016310,GO:0019013,GO:0030529	535	368	657	711	1037	1160	53.787	40.284	56.629	79.577	72.656	81.954	0.514666	5.68097	0.325145	0.574696	0.79588	6.05189	0.0606463	0.141813	0.187575	6.32379	0.710454	0.811194
MSTRG.10079	MSTRG.10079.1	4729	nfi:NFIA_064220	34.66	extracellular serine-threonine rich protein	-	-	-	gi|342875282|gb|EGU77080.1|	34.07	hypothetical protein FOXB_12378 [Fusarium oxysporum Fo5176]	-	-	-	-	966	539	2148	791	567	460.88	32.008	18.336	61.138	28.982	11.819	9.539	0.782604	6.57434	0.14977	0.360155	-1.03227	5.90373	0.0217079	0.0651853	-1.90306	6.56203	0.000505036	0.00350092
MSTRG.1008	MSTRG.1008.1	218	-	-	-	-	-	-	-	-	-	-	-	-	-	0	0	3	0	0	0	0	0	11.059	0	0	0	3.56695	-2.04365	0.341118	0.587467	-	-	-	-	-3.84756	-2.01315	0.344598	0.498835
MSTRG.10080	MSTRG.10080.1	4729	nfi:NFIA_064220	34.66	extracellular serine-threonine rich protein	-	-	-	gi|342875282|gb|EGU77080.1|	34.07	hypothetical protein FOXB_12378 [Fusarium oxysporum Fo5176]	-	-	-	-	0	0	0	0	0	137.12	0	0	0	0	0	2.72	-	-	-	-	8.8856	1.53476	0.000602742	0.00358967	8.89419	1.53842	0.000771232	0.00488955
MSTRG.10081	MSTRG.10081.1	286	-	-	-	-	-	-	-	-	-	-	-	-	-	0	1	0	0	1	4	0	1.593	0	0	0.971	3.984	-	-	-	-	1.62938	-1.6915	0.478066	0.636151	4.19377	-1.80529	0.20697	0.348818
MSTRG.10082	MSTRG.10082.1	776	fgr:FG07453.1	67	hypothetical protein	-	-	-	gi|594722208|gb|EXV05095.1|	73.53	dynamin family protein [Metarhizium robertsii]	-	-	-	-	216	154	249	203	137	94	48.537	37.826	47.621	50.47	21.43	14.857	0.174921	4.21356	0.762628	0.903604	-1.16906	3.85324	0.0352322	0.0939382	-1.4342	4.06214	0.0181661	0.0565829
MSTRG.10083	MSTRG.10083.1	4151	pan:PODANSg1005	65.91	hypothetical protein	SPAC12G12.13c_2	35.56	[L] KOG1906 DNA polymerase sigma	gi|531855492|gb|EQK97667.1|	98.9	topoisomerase family protein TRF4 [Ophiocordyceps sinensis CO18]	sp|P49374|HGT1_KLULA	44.32	High-affinity glucose transporter OS=Kluyveromyces lactis (strain ATCC 8585 / CBS 2359 / DSM 70799 / NBRC 1267 / NRRL Y-1140 / WM37) GN=HGT1 PE=3 SV=1	-	365	426	1057	1324	620	757	25.573	35.016	65.647	113.355	18.533	25.414	1.50728	6.16298	0.00387101	0.0291547	0.298305	5.58193	0.505378	0.660279	-1.30088	6.53199	0.0120491	0.0414594
MSTRG.10084	MSTRG.10084.1	214	mgr:MGG_10441	85.19	MG10441.4; hypothetical protein	-	-	-	gi|440468196|gb|ELQ37369.1|	85.19	lipase 2 [Magnaporthe oryzae Y34]	-	-	-	-	3	0	3	6	10	11	17.319	0	12.367	32.984	38.702	45.527	1.46551	-1.15107	0.331938	0.581223	2.25325	-0.542887	0.0782733	0.171279	0.694064	-0.243089	0.535843	0.674891
MSTRG.10085	MSTRG.10085.1	585	-	-	-	-	-	-	-	-	-	-	-	-	-	7	9	14	12	39	57	2.1	2.96	3.553	3.961	8.134	12.022	0.570662	0.161431	0.569934	0.777917	2.07093	1.3209	0.00955676	0.0340599	1.40978	1.46803	0.0781834	0.170748
MSTRG.10086	MSTRG.10086.1	1504	fgr:FG01225.1	79.83	hypothetical protein; K06902 MFS transporter, UMF1 family	-	-	-	gi|322705629|gb|EFY97213.1|	84.75	Autophagy- protein 22 [Metarhizium anisopliae ARSEF 23]	sp|Q2HFE0|ATG22_CHAGB	79.17	Autophagy-related protein 22 OS=Chaetomium globosum (strain ATCC 6205 / CBS 148.51 / DSM 1962 / NBRC 6347 / NRRL 1970) GN=ATG22 PE=3 SV=2	-	241	249	309	274	539	651	22.671	25.497	24.928	28.699	35.332	43.026	0.136697	4.60385	0.807106	0.930166	0.781937	5.17666	0.09291	0.193799	0.554574	5.28316	0.299098	0.455889
MSTRG.10087	MSTRG.10087.1	3154	fgr:FG01225.1	76.79	hypothetical protein; K06902 MFS transporter, UMF1 family	-	-	-	gi|302925622|ref|XP_003054131.1|	81.4	predicted protein [Nectria haematococca mpVI 77-13-4]	sp|Q2HFE0|ATG22_CHAGB	77	Autophagy-related protein 22 OS=Chaetomium globosum (strain ATCC 6205 / CBS 148.51 / DSM 1962 / NBRC 6347 / NRRL 1970) GN=ATG22 PE=3 SV=2	-	1049	937	1162	1018	2045	2088	44.191	42.817	41.888	47.867	60.364	61.99	0.0229416	6.553	0.962856	1	0.562599	7.05042	0.163103	0.295183	0.44882	7.11761	0.364702	0.515983
MSTRG.10088	MSTRG.10088.1	203	-	-	-	-	-	-	-	-	-	-	-	-	-	0	0	2	0	3	3	0	0	11.68	0	16.749	18.183	3.05665	-2.17428	0.559266	0.770075	4.42699	-1.70489	0.116259	0.230797	1.1002	-1.50486	0.568423	0.695689
MSTRG.10089	MSTRG.10089.1	1249	afv:AFLA_101200	39.81	hypothetical protein	-	-	-	gi|531855482|gb|EQK97665.1|	100	Mss4-like protein [Ophiocordyceps sinensis CO18]	-	-	-	GO:0008152,GO:0016846	4063	3732	6364	2056	3994	3981	524.969	522.399	696.383	289.617	353.983	359.322	-0.094048	8.4665	0.867413	0.96258	-0.462678	8.50092	0.281723	0.439716	-0.454217	8.51644	0.417521	0.567319
MSTRG.1009	MSTRG.1009.1	2977	-	-	-	-	-	-	gi|517311907|emb|CCT63216.1|	50.5	TY3B-TY3B protein [Fusarium fujikuroi IMI 58289]	-	-	-	-	802	1381	2276	2137	1624	1123	36.028	67.449	87.969	107.179	50.877	35.444	0.895714	7.20849	0.0934736	0.265023	-0.184098	6.80802	0.67996	0.797917	-1.16592	7.43155	0.0248199	0.072099
MSTRG.10090	MSTRG.10090.1	1384	fgr:FG07610.1	38.46	hypothetical protein	SPBC1271.10c	24.16	[R] KOG0255 Synaptic vesicle transporter SVOP and related transporters (major facilitator superfamily)	gi|531855478|gb|EQK97664.1|	93.8	major facilitator superfamily transporter [Ophiocordyceps sinensis CO18]	sp|O94343|YHMA_SCHPO	24.16	Uncharacterized MFS-type transporter C1271.10c OS=Schizosaccharomyces pombe (strain 972 / ATCC 24843) GN=SPBC1271.10c PE=1 SV=1	-	164.92	128.88	116.95	62.65	157.53	181	18.911	15.966	11.485	8.246	12.607	14.567	-0.861461	3.43524	0.173494	0.39677	-0.284671	3.86132	0.594237	0.727098	0.48764	3.51586	0.444924	0.593178
MSTRG.10091	MSTRG.10091.1	579	fgr:FG07610.1	38.75	hypothetical protein	-	-	-	gi|531855478|gb|EQK97664.1|	100	major facilitator superfamily transporter [Ophiocordyceps sinensis CO18]	-	-	-	-	1.08	2.12	9.05	1.35	4.47	6	0.598	1.292	4.184	0.815	1.718	2.343	1.44031	-1.12887	0.332649	0.581401	1.18116	-1.11351	0.427699	0.587491	-0.352417	-0.68676	0.792391	0.87499
MSTRG.10092	MSTRG.10092.2	2021	ang:ANI_1_3440014	79.55	An01g15140; agmatinase 2; K01480 agmatinase [EC:3.5.3.11]	SPBC8E4.03	70.45	[E] KOG2964 Arginase family protein	gi|531855474|gb|EQK97661.1|	100	hypothetical protein OCS_06624 [Ophiocordyceps sinensis CO18]	sp|O42887|SPEB2_SCHPO	70.45	Putative agmatinase 2 OS=Schizosaccharomyces pombe (strain 972 / ATCC 24843) GN=SPBC8E4.03 PE=3 SV=1	-	3265	2718	1417	275	0	0	230.798	208.945	86.967	20.955	0	0	-2.06005	7.43941	0.00157677	0.0148604	-14.8128	7.32914	5.92636e-53	6.43425e-49	-12.853	5.37708	1.4111e-20	1.53965e-17
MSTRG.10093	rna6624-EQK97662.1	918	ang:ANI_1_516044	38.95	An05g01720; hypothetical protein	-	-	-	gi|531855475|gb|EQK97662.1|	100	hypothetical protein OCS_06625 [Ophiocordyceps sinensis CO18]	-	-	-	-	367	198	394	85	0	0	58.631	34.502	53.781	15.071	0	0	-0.458186	4.51385	0.502023	0.731932	-11.3967	3.91883	4.84903e-21	1.22432e-18	-11.0411	3.57579	1.47969e-13	2.93543e-11
MSTRG.10094	rna6625-EQK97663.1	935	afv:AFLA_069320	47.25	ABC multidrug transporter, putative	At1g04120	34.57	[Q] KOG0054 Multidrug resistance-associated protein/mitoxantrone resistance protein, ABC superfamily	gi|531855476|gb|EQK97663.1|	100	ABC transporter [Ophiocordyceps sinensis CO18]	sp|Q54LE6|ABCC5_DICDI	32.32	ABC transporter C family member 5 OS=Dictyostelium discoideum GN=abcC5 PE=3 SV=1	GO:0005524,GO:0006200,GO:0016887	112	70	167	70	75	102	18.686	12.742	23.787	12.949	8.715	11.961	0.208243	3.2194	0.764009	0.904627	-0.522987	3.07172	0.389027	0.549018	-0.821099	3.27081	0.225889	0.371522
MSTRG.10095	MSTRG.10095.1	600	-	-	-	-	-	-	gi|694452863|ref|XP_009351287.1|	40.59	PREDICTED: keratin-associated protein 10-11-like [Pyrus x bretschneideri]	-	-	-	-	1	0	0	0	6	18	0.294	0	0	0	1.203	3.651	-	-	-	-	3.84761	-0.512965	0.00578013	0.0228366	6.39329	-0.562588	0.00171872	0.00906881
MSTRG.10096	rna6626-EQK97660.1	946	ncr:NCU07853	70.5	uricase; K00365 urate oxidase [EC:1.7.3.3]	SPCC1223.09	42.96	[Q] KOG1599 Uricase (urate oxidase)	gi|531855464|gb|EQK97660.1|	99.24	uricase [Ophiocordyceps sinensis CO18]	sp|P33282|URIC_EMENI	67.05	Uricase OS=Emericella nidulans (strain FGSC A4 / ATCC 38163 / CBS 112.46 / NRRL 194 / M139) GN=uaZ PE=3 SV=1	GO:0004846,GO:0005777,GO:0006144,GO:0019628,GO:0055114	510	691	156	130	584	566	84.689	125.191	22.127	23.954	67.543	66.08	-2.19582	5.11453	9.52914e-05	0.00168997	-0.569499	5.77335	0.198603	0.340751	1.53854	4.91427	0.0054591	0.0224855
MSTRG.10097	MSTRG.10097.1	287	-	-	-	-	-	-	-	-	-	-	-	-	-	0	0	0	0	0	4	0	0	0	0	0	3.94	-	-	-	-	3.88094	-1.91766	0.22147	0.368632	3.89221	-1.91601	0.22974	0.375534
MSTRG.10098	rna6627-EQK97659.1	732	-	-	-	-	-	-	-	-	-	-	-	-	-	3	4	3	6	19	31	0.644	0.941	0.557	1.432	2.863	4.712	0.277959	-0.878122	0.869112	0.963854	2.30455	0.45159	0.0154846	0.0495627	1.93517	0.516608	0.0449209	0.112545
MSTRG.10099	rna6628-EQK97658.1	477	fgr:FG00248.1	50	hypothetical protein	-	-	-	gi|531855436|gb|EQK97658.1|	100	PAP/25A-associated-like protein [Ophiocordyceps sinensis CO18]	-	-	-	-	251	224	338	441	134	139	105.192	103.168	119.15	202.453	39.009	41.008	0.640843	4.83995	0.261689	0.508697	-1.29271	4.17989	0.0117168	0.0399671	-2.02647	4.75309	0.000670948	0.00437556
MSTRG.101	MSTRG.101.1	6332	fgr:FG08603.1	82.33	hypothetical protein; K03267 peptide chain release factor subunit 3	SPCC584.04	64.06	[J] KOG0459 Polypeptide release factor 3	gi|629691549|ref|XP_007811066.1|	88.55	putative translation release factor erf3 [Metarhizium acridum CQMa 102]	sp|O13354|ERF3_CANAX	63.82	Eukaryotic peptide chain release factor GTP-binding subunit OS=Candida albicans GN=SUP35 PE=3 SV=1	-	64.99	66.6	314.59	129.67	101.17	140.33	1.208	1.342	5.038	2.696	1.311	1.834	1.56563	3.63992	0.0171011	0.0836255	0.370992	3.06356	0.535649	0.686523	-1.28232	4.0163	0.0416001	0.106349
MSTRG.1010	MSTRG.1010.1	699	fgr:FG10366.1	33.87	hypothetical protein; K09780 hypothetical protein	-	-	-	gi|531866677|gb|EQL03470.1|	71.88	Dimeric alpha-beta barrel [Ophiocordyceps sinensis CO18]	-	-	-	-	355	361	108	15	2056	1128	132.922	146.55	34.558	6.334	532.144	293.365	-2.79046	4.27594	0.000294691	0.00400772	1.6507	6.32567	0.000178023	0.00129631	4.36036	6.01893	2.03658e-08	8.64634e-07
MSTRG.10100	MSTRG.10100.1	1562	-	-	-	-	-	-	-	-	-	-	-	-	-	210	159	792	956	231	155	17.624	14.523	57.056	89.401	13.512	9.144	2.16732	5.5704	9.16305e-05	0.00164169	-0.427037	4.12246	0.420116	0.580453	-2.6863	5.79973	2.39554e-06	4.5143e-05
MSTRG.10101	MSTRG.10101.1	517	lif:LinJ22.0680	57.45	hypothetical protein	CE09907	31.58	[W] KOG3544 Collagens (type IV and type XIII), and related proteins	gi|546454|gb|AAB30592.1|	57.61	stage-specific S antigen homolog [Leishmania infantum]	sp|Q69140|EBNA6_EBVA8	44.29	Epstein-Barr nuclear antigen 6 OS=Epstein-Barr virus (strain AG876) GN=EBNA6 PE=3 SV=1	-	3	4	0	1	41	45	1.095	3.913	0	1.108	12.757	17.358	-2.62187	-1.46152	0.157437	0.372954	3.08199	1.05112	0.000374225	0.00240128	5.67009	0.950039	1.12415e-05	0.000163107
MSTRG.10102	MSTRG.10102.1	465	-	-	-	-	-	-	-	-	-	-	-	-	-	7	2	22	2.29	4	0	3.071	0.966	8.108	1.097	1.22	0	1.15886	-0.195016	0.349395	0.593717	-1.58193	-1.06269	0.278618	0.435747	-2.82268	-0.279578	0.0491369	0.120263
MSTRG.10103	MSTRG.10103.1	1196	fgr:FG07325.1	75.51	similar to AF238230_1 MRP-like ABC transporter	YGR281w	53.49	[Q] KOG0054 Multidrug resistance-associated protein/mitoxantrone resistance protein, ABC superfamily	gi|531855429|gb|EQK97657.1|	100	protein related to CSI2 protein [Ophiocordyceps sinensis CO18]	sp|P53049|YOR1_YEAST	53.49	Oligomycin resistance ATP-dependent permease YOR1 OS=Saccharomyces cerevisiae (strain ATCC 204508 / S288c) GN=YOR1 PE=1 SV=1	-	51	44	126	108	140	173	14.316	14.9	44.931	33.434	27.331	34.154	1.18495	2.90066	0.07511	0.22984	1.2255	3.13032	0.0370165	0.097451	-0.0510682	3.64643	0.944546	0.984577
MSTRG.10104	rna6630-EQK97657.1	1107	fgr:FG07323.1	62.27	hypothetical protein	-	-	-	gi|531855429|gb|EQK97657.1|	100	protein related to CSI2 protein [Ophiocordyceps sinensis CO18]	-	-	-	-	144	124	445	421	315	381	18.189	17.069	48.113	59.113	27.721	33.821	1.58806	4.66201	0.00502165	0.0352203	0.883569	4.37267	0.0799113	0.173684	-0.796598	5.21176	0.138649	0.260245
MSTRG.10105	rna6631-EQK97655.1	1504	fgr:FG05443.1	62.77	hypothetical protein; K01078 acid phosphatase [EC:3.1.3.2]	SPBC4.06	35.9	[I] KOG3720 Lysosomal & prostatic acid phosphatases	gi|531855421|gb|EQK97655.1|	100	histidine acid phosphatase [Ophiocordyceps sinensis CO18]	sp|Q9USS6|PPA4_SCHPO	35.9	Probable acid phosphatase SPBC4.06 OS=Schizosaccharomyces pombe (strain 972 / ATCC 24843) GN=SPBC4.06 PE=3 SV=1	-	127	116	78	101	107	85	45.229	45.326	23.453	39.527	26.484	21.307	-0.516302	3.29922	0.433063	0.673191	-0.835554	3.37183	0.138976	0.261637	-0.410841	3.14181	0.544308	0.681775
MSTRG.10106	MSTRG.10106.1	1441	-	-	-	-	-	-	-	-	-	-	-	-	-	67	134	61	12	76	85	8.106	17.659	6.318	1.61	6.407	7.222	-1.7038	2.67515	0.0381931	0.147152	-0.834973	3.12296	0.181692	0.320336	0.78843	2.35658	0.327702	0.483118
MSTRG.10107	MSTRG.10107.1	1019	-	-	-	-	-	-	gi|594715042|gb|EXU97957.1|	79.07	Zn(2)-Cys(6) zinc finger domain protein [Metarhizium robertsii]	-	-	-	-	346	304	990	739	259	136	48.413	46.379	118.51	114.902	25.248	13.374	1.28395	5.71266	0.0114507	0.063155	-1.2157	4.65192	0.0214847	0.0646507	-2.5874	5.7476	5.92462e-06	9.48843e-05
MSTRG.10108	MSTRG.10108.1	2700	fgr:FG08432.1	53.66	hypothetical protein	SPAC8F11.09c	42.62	[R] KOG2920 Predicted methyltransferase	gi|531855411|gb|EQK97653.1|	100	protein related to RNA helicase [Ophiocordyceps sinensis CO18]	sp|Q4I2X5|NNT1_GIBZE	51.27	Protein N-methyltransferase NNT1 OS=Gibberella zeae (strain PH-1 / ATCC MYA-4620 / FGSC 9075 / NRRL 31084) GN=NNT1 PE=3 SV=2	GO:0004386,GO:0008152	435	286	884	592	605	647	44.97	32.596	78.274	74.863	45.026	47.756	0.90217	5.59598	0.0842712	0.248297	0.310354	5.43904	0.495262	0.651602	-0.68311	5.98505	0.168794	0.300639
MSTRG.10109	MSTRG.10109.1	382	-	-	-	-	-	-	-	-	-	-	-	-	-	1	2	4	0	5	12	0.644	1.43	2.143	0	2.233	5.45	0.182822	-1.59282	1	1	1.93137	-0.71989	0.133392	0.253943	1.66484	-0.678141	0.179861	0.315053
MSTRG.1011	MSTRG.1011.1	2547	fgr:FG10367.1	53.53	hypothetical protein	-	-	-	gi|531866678|gb|EQL03471.1|	92.31	UPF0662 protein [Ophiocordyceps sinensis CO18]	sp|Q08977|YP260_YEAST	49.61	UPF0662 protein YPL260W OS=Saccharomyces cerevisiae (strain ATCC 204508 / S288c) GN=YPL260W PE=1 SV=1	-	447	283	790	145	2249	1763	25.561	18.951	40.273	9.176	96.061	72.556	0.122448	5.15683	0.856522	0.958659	1.97157	6.5892	4.08874e-06	5.14386e-05	1.76452	6.65447	0.0057084	0.0233187
MSTRG.10110	MSTRG.10110.1	919	-	-	-	-	-	-	-	-	-	-	-	-	-	0	0	0	2	19	32	0	0	0	0.355	2.108	3.589	3.1931	-2.14889	0.560059	0.770075	7.45656	0.279381	9.71013e-06	0.000107684	4.02117	0.345728	0.00132541	0.00738966
MSTRG.10111	MSTRG.10111.1	597	-	-	-	-	-	-	-	-	-	-	-	-	-	183	121	812	715	533	336	75.578	54.908	282.192	323.574	152.914	97.68	2.22331	5.33504	6.04286e-05	0.00118809	1.02577	4.63873	0.049529	0.121194	-1.28833	5.85922	0.0144799	0.0474588
MSTRG.10112	MSTRG.10112.1	2162	mgr:MGG_14376	53.62	hypothetical protein	-	-	-	gi|380477351|emb|CCF44208.1|	61.76	hypothetical protein CH063_13679 [Colletotrichum higginsianum]	-	-	-	-	1008.15	1331.14	1199.85	886.85	878.3	936.84	60.528	86.839	61.88	59.437	36.701	39.472	-0.302135	6.64331	0.535263	0.761534	-0.87164	6.61822	0.0328688	0.0894658	-0.657414	6.50391	0.175067	0.308637
MSTRG.10113	MSTRG.10113.1	3536	mgr:MGG_14376	53.62	hypothetical protein	-	-	-	gi|531855406|gb|EQK97652.1|	100	hypothetical protein OCS_06635 [Ophiocordyceps sinensis CO18]	-	-	-	-	648.85	805.86	630.15	353.15	913.7	870.16	53.392	61.178	38.715	25.313	57.882	55.075	-0.728709	5.78322	0.157341	0.37294	-0.210515	6.20232	0.607921	0.739206	0.431793	5.91508	0.390075	0.541766
MSTRG.10114	MSTRG.10114.1	711	-	-	-	-	-	-	-	-	-	-	-	-	-	34.36	15.28	43.78	42.91	66.93	90.95	21.294	7.813	22.553	28.846	28.75	38.007	0.736171	1.68441	0.340863	0.587467	1.20864	2.18273	0.08938	0.188281	0.377655	2.48663	0.595291	0.719064
MSTRG.10115	MSTRG.10115.1	625	-	-	-	-	-	-	-	-	-	-	-	-	-	66.64	43.72	105.22	90.09	130.07	189.05	18.076	12.981	24.223	26.975	24.551	36.076	0.70398	2.80435	0.298713	0.551038	1.03676	3.21473	0.0815643	0.175948	0.239448	3.53615	0.714744	0.814983
MSTRG.10116	MSTRG.10116.1	4618	fgr:FG08511.1	65.61	hypothetical protein	SPAC8E11.10	36.79	[R] KOG0725 Reductases with broad range of substrate specificities	gi|594717696|gb|EXV00593.1|	66.58	short chain dehydrogenase family protein [Metarhizium robertsii]	sp|P50167|ARDH_PICST	33.94	D-arabinitol 2-dehydrogenase [ribulose-forming] OS=Scheffersomyces stipitis (strain ATCC 58785 / CBS 6054 / NBRC 10063 / NRRL Y-11545) GN=ARDH PE=2 SV=1	-	159.31	195.92	687.99	466.09	1389.2	991.17	8.818	12.178	31.348	30.539	45.997	37.901	1.55561	5.04888	0.00450435	0.0327048	2.23872	5.7879	1.63492e-06	2.36672e-05	0.596532	6.26175	0.235371	0.381317
MSTRG.10117	MSTRG.10117.1	1813	fgr:FG03430.1	87.88	hypothetical protein	SPAC8E11.10	51.04	[R] KOG0725 Reductases with broad range of substrate specificities	gi|380481075|emb|CCF42060.1|	89.9	D-arabinitol 2-dehydrogenase [Colletotrichum higginsianum]	sp|P87219|SOU1_CANAL	55.67	Sorbose reductase SOU1 OS=Candida albicans (strain SC5314 / ATCC MYA-2876) GN=SOU1 PE=1 SV=1	-	4.51	0	38.09	29.5	2.93	44.83	0.327	0	2.356	2.372	0.149	2.264	3.60016	0.820567	0.000723903	0.00805966	2.76207	0.353651	0.0677864	0.154471	-0.958148	1.5372	0.382714	0.53433
MSTRG.10118	MSTRG.10118.1	277	fgr:FG08511.1	71.91	hypothetical protein	-	-	-	gi|358394191|gb|EHK43592.1|	82.02	hypothetical protein TRIATDRAFT_258690 [Trichoderma atroviride IMI 206040]	sp|P50167|ARDH_PICST	48.72	D-arabinitol 2-dehydrogenase [ribulose-forming] OS=Scheffersomyces stipitis (strain ATCC 58785 / CBS 6054 / NBRC 10063 / NRRL Y-11545) GN=ARDH PE=2 SV=1	GO:0016491,GO:0055114	5.18	4.08	29.92	17.41	0.86	0	8.186	7.312	37.277	28.532	0.938	0	2.20536	0.475727	0.0144131	0.0744332	-3.32743	-1.26464	0.0563069	0.133995	-5.62742	0.460991	2.66869e-05	0.000335234
MSTRG.10119	MSTRG.10119.1	244	fgr:FG06950.1	60.49	hypothetical protein	-	-	-	gi|531855276|gb|EQK97634.1|	100	sorting nexin-41 [Ophiocordyceps sinensis CO18]	sp|Q5AZC9|SNX41_EMENI	55.56	Sorting nexin-41 OS=Emericella nidulans (strain FGSC A4 / ATCC 38163 / CBS 112.46 / NRRL 194 / M139) GN=snx41 PE=3 SV=1	-	0	0	0	0	0	2.42	0	0	0	0	0	4.686	-	-	-	-	2.97381	-2.17193	0.554111	0.695043	2.98569	-2.16917	0.562295	0.691712
MSTRG.1012	MSTRG.1012.1	1240	fgr:FG10368.1	77.42	RLA1_CLAHE 60S ACIDIC RIBOSOMAL PROTEIN P1 (ALLERGEN CLA H 12) (CLA H XII); K02942 large subunit ribosomal protein LP1	SPBC3B9.13c	66.67	[J] KOG1762 60s acidic ribosomal protein P1	gi|531866679|gb|EQL03472.1|	93.33	Ribosomal protein 60S [Ophiocordyceps sinensis CO18]	sp|P49148|RLA1_ALTAL	67.74	60S acidic ribosomal protein P1 OS=Alternaria alternata GN=ALTA12 PE=1 SV=1	-	9033	7462.47	960.76	361.39	5798.84	6649.56	2284.39	1937.78	187.58	82.963	1063.14	1122.64	-3.83068	8.68943	4.36761e-10	6.74346e-08	-0.897683	9.41161	0.0428795	0.108797	2.84556	8.1027	7.39616e-07	1.71701e-05
MSTRG.10120	MSTRG.10120.2	3953	fgr:FG10832.1	79.28	hypothetical protein; K12193 charged multivesicular body protein 3	YKL041w	63.16	[U] KOG3229 Vacuolar sorting protein VPS24	gi|531855377|gb|EQK97651.1|	100	charged multivesicular body protein 3 [Ophiocordyceps sinensis CO18]	sp|P36095|VPS24_YEAST	63.16	Vacuolar protein-sorting-associated protein 24 OS=Saccharomyces cerevisiae (strain ATCC 204508 / S288c) GN=VPS24 PE=1 SV=1	-	2686.5	1728.82	2064	1312	2815	2507	221.811	134.259	124.206	84.572	109.78	86.483	-0.522867	7.44713	0.309011	0.562369	-0.216354	7.77965	0.620524	0.749474	0.216023	7.58456	0.666186	0.779825
MSTRG.10121	MSTRG.10121.1	3621	-	-	-	-	-	-	gi|615451742|ref|XP_007595030.1|	27.71	hypothetical protein CFIO01_01067 [Colletotrichum fioriniae PJ7]	-	-	-	-	200.5	198.18	0	0	0	0	6.684	7.186	0	0	0	0	-10.7039	3.24695	1.45428e-15	1.38804e-12	-10.9085	3.43287	4.29182e-19	7.63874e-17	-	-	-	-
MSTRG.10122	MSTRG.10122.1	1718	fgr:FG07934.1	30.24	hypothetical protein	-	-	-	gi|672377198|gb|KFG79472.1|	45.21	hypothetical protein MANI_021731 [Metarhizium anisopliae]	-	-	-	-	74	101	331	553	150	103	5.566	8.278	21.394	46.404	7.868	5.45	2.2763	4.60304	0.000369828	0.0048174	0.0232992	3.28538	0.971949	1	-2.34354	4.90151	0.000200896	0.00168096
MSTRG.10123	MSTRG.10123.1	1090	fgr:FG07934.1	62.83	hypothetical protein	-	-	-	gi|531855370|gb|EQK97649.1|	99.56	hypothetical protein OCS_06637 [Ophiocordyceps sinensis CO18]	-	-	-	-	60	82	219	414	178	97	8.49	12.78	26.561	65.52	17.745	9.636	2.10628	4.16596	0.0018157	0.0164478	0.443411	3.21497	0.472551	0.631367	-1.75323	4.54826	0.00847549	0.0315618
MSTRG.10124	rna6637-EQK97650.1	833	fgr:FG04157.1	64.74	hypothetical protein; K00799 glutathione S-transferase [EC:2.5.1.18]	CE21504	26.06	[O] KOG1695 Glutathione S-transferase	gi|531855371|gb|EQK97650.1|	100	Glutathione S-transferase protein [Ophiocordyceps sinensis CO18]	sp|Q8MU52|GST_PLAFA	27.72	Glutathione S-transferase OS=Plasmodium falciparum GN=GST PE=1 SV=1	GO:0008152,GO:0016740	418	364	233	147	1603	1553	82.815	78.762	39.355	32.263	221.129	216.36	-1.18364	4.72893	0.033206	0.133472	1.51834	6.34898	0.000143476	0.00107876	2.61296	6.15656	6.75885e-07	1.60666e-05
MSTRG.10125	MSTRG.10125.1	261	fgr:FG00506.1	74.12	hypothetical protein; K07566 putative translation factor	SPCC895.03c	48	[J] KOG3051 RNA binding/translational regulation protein of the SUA5 family	gi|629688049|ref|XP_007809320.1|	84.71	translation initiation protein Sua5 [Metarhizium acridum CQMa 102]	sp|O94530|SUA5_SCHPO	48	Threonylcarbamoyl-AMP synthase OS=Schizosaccharomyces pombe (strain 972 / ATCC 24843) GN=sua5 PE=3 SV=1	-	20	46	32	49	24	17	40.07	105.476	49.625	100.249	32.925	24.168	0.213331	1.8311	0.80997	0.931829	-1.20112	1.44746	0.127281	0.24519	-1.50181	1.67299	0.0656752	0.149975
MSTRG.10126	rna6638-EQK97648.1	706	fgr:FG00505.1	80.81	hypothetical protein	SPCC576.07	36.9	[U] KOG3343 Vesicle coat complex COPI, zeta subunit	gi|531855368|gb|EQK97648.1|	89.6	clathrin adaptor complex [Ophiocordyceps sinensis CO18]	sp|O74891|COPZ_SCHPO	36.9	Probable coatomer subunit zeta OS=Schizosaccharomyces pombe (strain 972 / ATCC 24843) GN=ret3 PE=3 SV=1	GO:0015031,GO:0016020	585	525	411	327	1231	1040	171.377	168.41	102.042	105.6	250.817	214.315	-0.710021	5.39371	0.170257	0.391915	0.536803	6.1977	0.183345	0.322362	1.15733	5.99758	0.0213124	0.0642604
MSTRG.10127	MSTRG.10127.1	2730	fgr:FG00504.1	88.22	hypothetical protein; K02212 minichromosome maintenance protein 4 (cell division control protein 54)	YPR019w	69.97	[L] KOG0478 DNA replication licensing factor, MCM4 component	gi|672385536|gb|KFG87623.1|	89.32	cell division control protein 54 [Metarhizium anisopliae]	sp|P29458|MCM4_SCHPO	73.15	DNA replication licensing factor mcm4 OS=Schizosaccharomyces pombe (strain 972 / ATCC 24843) GN=mcm4 PE=1 SV=2	GO:0000727,GO:0003688,GO:0003697,GO:0005524,GO:0005656,GO:0005737,GO:0006200,GO:0006267,GO:0006268,GO:0006270,GO:0006271,GO:0009378,GO:0009379,GO:0031261,GO:0031298,GO:0042555,GO:0043140,GO:0043142,GO:0046809,GO:0051301	351	242	1425	2780	331	341	16.529	12.391	57.733	146.162	10.873	11.285	2.79653	6.78236	2.70199e-06	9.85008e-05	-0.306735	4.8516	0.528401	0.680206	-3.19948	7.0521	1.41654e-07	4.35376e-06
MSTRG.10128	MSTRG.10128.1	903	-	-	-	-	-	-	gi|629691525|ref|XP_007811054.1|	55.41	PH domain protein [Metarhizium acridum CQMa 102]	-	-	-	-	344	327	143	65	264	393	56.147	58.219	19.937	11.768	30.012	45.089	-1.86228	4.33667	0.00191983	0.0171518	-0.524664	4.94473	0.282069	0.440193	1.24955	4.19282	0.0428141	0.108739
MSTRG.10129	MSTRG.10129.1	3366	fgr:FG06580.1	91.63	hypothetical protein; K11262 acetyl-CoA carboxylase / biotin carboxylase [EC:6.4.1.2 6.3.4.14]	YNR016c	80.56	[I] KOG0368 Acetyl-CoA carboxylase	gi|672794533|gb|KFH45103.1|	93.27	Acetyl-CoA carboxylase-like protein [Acremonium chrysogenum ATCC 11550]	sp|Q00955|ACAC_YEAST	80.56	Acetyl-CoA carboxylase OS=Saccharomyces cerevisiae (strain ATCC 204508 / S288c) GN=ACC1 PE=1 SV=2	GO:0003989,GO:0004075,GO:0005524,GO:0006090,GO:0006633,GO:0009343,GO:0046872	210	94	273	174	137	60	8.084	3.938	9.045	7.483	3.677	1.623	0.428084	4.06174	0.496202	0.726485	-1.10497	3.58083	0.0879228	0.186076	-1.62299	3.97279	0.0132801	0.0443796
MSTRG.1013	MSTRG.1013.1	2310	fgr:FG10369.1	60.56	hypothetical protein	CE20713	32.71	[O] KOG2689 Predicted ubiquitin regulatory protein	gi|531866680|gb|EQL03473.1|	100	UBA/TS-N domain containing protein [Ophiocordyceps sinensis CO18]	-	-	-	-	1745	978.53	830.24	375.61	2323.16	2184.44	170.259	100.81	54.793	37.186	167.165	143.146	-1.33971	6.46683	0.0120992	0.0657606	0.244608	7.31137	0.578243	0.713245	1.49457	6.88814	0.00331353	0.0152871
MSTRG.10130	MSTRG.10130.1	1087	-	-	-	-	-	-	gi|632917094|gb|KDB16598.1|	66.98	nuclear distribution protein nudE [Villosiclava virens]	-	-	-	-	401	530	806	796	187	274	51.789	74.598	89.1	114.275	16.824	24.87	0.67417	5.83571	0.190938	0.420794	-1.51749	5.09524	0.00233145	0.0109389	-2.28227	5.71481	3.77819e-05	0.000438086
MSTRG.10131	MSTRG.10131.1	786	fgr:FG09693.1	77.78	hypothetical protein	-	-	-	gi|322705779|gb|EFY97362.1|	78.46	G-protein coupled receptor [Metarhizium anisopliae ARSEF 23]	-	-	-	-	39	39	79	14	10	1	7.644	8.353	13.202	3.041	1.361	0.14	0.0144425	1.94917	1	1	-3.29542	1.27444	0.000530318	0.00322161	-3.38688	1.40089	0.00331591	0.0152916
MSTRG.10132	MSTRG.10132.1	1127	fgr:FG09692.1	36.8	hypothetical protein	Hs16596700	32.43	[S] KOG4781 Uncharacterized conserved protein	gi|531855360|gb|EQK97646.1|	100	thioesterase family protein [Ophiocordyceps sinensis CO18]	sp|Q3UUI3|THEM4_MOUSE	32.43	Acyl-coenzyme A thioesterase THEM4 OS=Mus musculus GN=Them4 PE=1 SV=1	-	62	70	119	78	73	38	11.144	11.752	17.006	15.123	8.648	4.133	0.431973	2.90076	0.518555	0.746	-0.752943	2.54449	0.251923	0.404183	-1.27064	2.90418	0.0704799	0.158138
MSTRG.10133	rna6640-EQK97647.1	1235	fgr:FG09691.1	65.56	hypothetical protein	-	-	-	gi|531855361|gb|EQK97647.1|	99.34	C2 domain containing protein [Ophiocordyceps sinensis CO18]	-	-	-	-	594	1030	3041	5020	2310	1173	69.684	131.638	305.561	655.018	188.827	96.715	2.2463	7.78729	0.00019811	0.00294267	0.583271	6.79192	0.217868	0.365311	-1.75082	8.20138	0.00348981	0.0159053
MSTRG.10134	MSTRG.10134.1	205	-	-	-	-	-	-	-	-	-	-	-	-	-	0	0	0	0	0	0	0	0	0	0	0	0	-	-	-	-	-	-	-	-	-	-	-	-
MSTRG.10135	MSTRG.10135.1	269	-	-	-	-	-	-	-	-	-	-	-	-	-	1	3	1	1	4	1	1.773	6.058	1.382	1.819	4.855	1.255	-1.03733	-1.66479	0.747577	0.897335	-0.181155	-1.39203	1	1	0.791946	-1.58295	0.755163	0.84752
MSTRG.10136	rna6641-EQK97643.1	1218	fgr:FG08892.1	37.99	similar to mating type protein MAT1-1-1	-	-	-	gi|531855347|gb|EQK97643.1|	95.28	mating-type mat1-1-1 [Ophiocordyceps sinensis CO18]	sp|O59851|MAT1_FUSOX	41.11	Mating-type protein MAT-1 OS=Fusarium oxysporum GN=MAT1 PE=3 SV=2	GO:0000772,GO:0003677,GO:0005634,GO:0007165,GO:0045895	4	5	3	1	1	9	0.497	0.677	0.325	0.136	0.083	0.79	-1.27356	-1.0849	0.427372	0.668502	-0.334793	-0.716449	0.791563	0.878644	0.870542	-1.04563	0.635294	0.754101
MSTRG.10137	rna6643-EQK97645.1	685	fgr:FG08890.1	43.24	similar to mating type protein MAT1-1-3	-	-	-	gi|545292423|gb|AGW27558.1|	78.95	MAT1-1-3 [Ophiocordyceps sinensis]	sp|Q08143|SMR2_PODAS	39.13	Sporulation minus regulator 2 OS=Podospora anserina GN=SMR2 PE=3 SV=1	-	0	0	6	1	7	1	0	0	1.726	0.376	1.652	0.237	4.73006	-1.60889	0.0854358	0.249858	4.81972	-1.52154	0.0671878	0.153667	-0.18185	-0.968944	1	1
MSTRG.10138	rna6644-EQK97642.1	1157	fgr:FG05400.1	53.17	hypothetical protein	-	-	-	gi|531855344|gb|EQK97642.1|	100	glycoside hydrolase family 16 protein [Ophiocordyceps sinensis CO18]	-	-	-	GO:0004553,GO:0005975	479	364	186	216	2285	1551	61.307	50.769	20.373	30.737	203.766	139.53	-1.14859	4.84455	0.0436555	0.16009	1.69341	6.58464	6.17231e-05	0.00052069	2.7509	6.41835	5.23132e-07	1.3002e-05
MSTRG.10139	MSTRG.10139.1	274	-	-	-	-	-	-	-	-	-	-	-	-	-	2	2	0	6	2	0	3.297	3.75	0	10.221	2.258	0	0.569982	-1.27915	0.70699	0.871603	-1.37557	-1.66003	0.560341	0.698464	-2.06199	-1.41248	0.35846	0.509929
MSTRG.1014	MSTRG.1014.1	4788	fgr:FG10374.1	69.06	hypothetical protein; K04712 sphingolipid delta-4 desaturase [EC:1.14.-.-]	SPBC3B8.07c	47.48	[I] KOG2987 Fatty acid desaturase	gi|531866682|gb|EQL03475.1|	87.53	dihydroceramide delta(4)-desaturase [Ophiocordyceps sinensis CO18]	sp|O59715|DEGS_SCHPO	47.48	Dihydroceramide delta(4)-desaturase OS=Schizosaccharomyces pombe (strain 972 / ATCC 24843) GN=dsd1 PE=3 SV=1	-	1828.11	1379.88	1494.79	1306.29	1802.95	1609.47	109.923	90.25	77.262	88.523	75.594	68.001	-0.303505	7.08464	0.545819	0.76865	-0.401533	7.24123	0.338391	0.496408	-0.189284	7.14535	0.702743	0.807119
MSTRG.10140	MSTRG.10140.1	203	-	-	-	-	-	-	gi|531863914|gb|EQL01091.1|	81.08	hypothetical protein OCS_03200 [Ophiocordyceps sinensis CO18]	-	-	-	-	0	0	0	0	0	0	0	0	0	0	0	0	-	-	-	-	-	-	-	-	-	-	-	-
MSTRG.10141	MSTRG.10141.1	2667	-	-	-	-	-	-	gi|531859201|gb|EQK98513.1|	74.58	hypothetical protein OCS_05776 [Ophiocordyceps sinensis CO18]	-	-	-	-	5489	7184	6631	5186	6844	7169	280.227	399.177	291.144	295.679	243.572	257.149	-0.232789	9.11033	0.657498	0.844084	-0.36075	9.25597	0.420741	0.581077	-0.216125	9.19671	0.672133	0.784505
MSTRG.10142	MSTRG.10142.1	2963	fgr:FG09988.1	57.31	hypothetical protein; K04640 guanine nucleotide binding protein (G protein), alpha, other	SPBC24C6.06	37.79	[DT] KOG0082 G-protein alpha subunit (small G protein superfamily)	gi|531855309|gb|EQK97639.1|	76.34	Guanine nucleotide binding protein (G-protein), alpha subunit [Ophiocordyceps sinensis CO18]	sp|Q05424|GPA2_NEUCR	54.96	Guanine nucleotide-binding protein alpha-2 subunit OS=Neurospora crassa (strain ATCC 24698 / 74-OR23-1A / CBS 708.71 / DSM 1257 / FGSC 987) GN=gna-2 PE=2 SV=1	-	2799	1796	6971	2967	2487	1969	178.478	107.282	362.256	202.505	108.917	73.925	0.939242	8.28677	0.0875964	0.254124	-0.530772	7.7002	0.227629	0.37536	-1.55805	8.41122	0.00420369	0.0183466
MSTRG.10143	MSTRG.10143.1	534	ncr:NCU02225	56.52	hypothetical protein	YMR218c	42	[R] KOG1931 Putative transmembrane protein	gi|672376045|gb|KFG78349.1|	69.51	putative TMEM1 family protein [Metarhizium anisopliae]	sp|Q03660|TR130_YEAST	42	Trafficking protein particle complex II-specific subunit 130 OS=Saccharomyces cerevisiae (strain ATCC 204508 / S288c) GN=TRS130 PE=1 SV=1	-	70	92	524	195	72	66	27.56	36.183	158.106	77.716	19.264	17.314	1.94782	4.22827	0.00228289	0.0195262	-0.735958	2.8433	0.226839	0.374454	-2.76819	4.39467	1.79178e-05	0.000240468
MSTRG.10144	MSTRG.10144.1	249	-	-	-	-	-	-	-	-	-	-	-	-	-	45	41	93	10	2	2	111.255	116.713	175.074	24.906	3.378	3.519	-0.00130402	2.07519	1	1	-4.82338	1.31479	3.33872e-07	6.03136e-06	-4.90386	1.43757	8.17754e-05	0.000809666
MSTRG.10145	MSTRG.10145.1	3802	fgr:FG00311.1	55.03	hypothetical protein	SPBC17A3.09c	33.57	[H] KOG3159 Lipoate-protein ligase A	gi|531855289|gb|EQK97638.1|	99.36	Biotin/lipoate A/B protein ligase [Ophiocordyceps sinensis CO18]	sp|O13629|LPLA_SCHPO	33.57	Putative lipoate-protein ligase A OS=Schizosaccharomyces pombe (strain 972 / ATCC 24843) GN=aim22 PE=3 SV=1	-	916	917	1327	1014	548	413	40.939	37.801	51.332	45.087	16.035	11.092	0.224998	6.54543	0.639235	0.830611	-1.43101	6.08502	0.000698017	0.00404611	-1.74435	6.34126	0.000602293	0.00399977
MSTRG.10146	MSTRG.10146.1	2645	ani:AN7955.2	61.42	hypothetical protein	SPAC29B12.14c	32.58	[FH] KOG2466 Uridine permease/thiamine transporter/allantoin transport	gi|531855323|gb|EQK97640.1|	66.67	NCS1 family nucleobase:cation symporter-1 [Ophiocordyceps sinensis CO18]	sp|O14035|YEME_SCHPO	32.58	Uncharacterized permease C29B12.14c OS=Schizosaccharomyces pombe (strain 972 / ATCC 24843) GN=SPAC29B12.14c PE=3 SV=2	-	568	397	193.47	44	310	315	34.458	26.049	10.103	2.968	12.806	13.19	-2.24404	4.77617	0.000925406	0.00973135	-1.11397	5.24441	0.0167127	0.0527318	1.04468	4.18356	0.12254	0.238416
MSTRG.10147	MSTRG.10147.1	2102	aor:AOR_1_1304094	45.27	AO090120000450; hypothetical protein	-	-	-	gi|531855324|gb|EQK97641.1|	92.34	HAD-like protein [Ophiocordyceps sinensis CO18]	-	-	-	-	140.75	90.23	111.83	132.47	259.08	253.65	9.608	7.048	6.494	9.981	12.209	12.049	0.00298305	3.45259	1	1	0.664802	4.01551	0.213436	0.359044	0.568476	4.07291	0.346095	0.499275
MSTRG.10148	MSTRG.10148.1	542	-	-	-	-	-	-	-	-	-	-	-	-	-	19.25	21.77	28.7	22.53	70.92	57.35	7.034	8.729	8.851	9.04	18.01	14.743	0.214292	1.17728	0.804368	0.928788	1.13631	1.91222	0.0956339	0.198679	0.834081	2.02349	0.250751	0.398825
MSTRG.10149	MSTRG.10149.1	4526	pan:PODANSg10032	63.74	hypothetical protein	SPAC24H6.09	25.66	[T] KOG3519 Invasion-inducing protein TIAM1/CDC24 and related RhoGEF GTPases	gi|594719687|gb|EXV02576.1|	51.76	RhoGEF domain protein [Metarhizium robertsii]	sp|Q09763|GEF1_SCHPO	25.66	Rho guanine nucleotide exchange factor gef1 OS=Schizosaccharomyces pombe (strain 972 / ATCC 24843) GN=gef1 PE=1 SV=1	-	725	700	921	455	395	363	19.34	20.292	21.162	13.566	7.354	6.801	-0.219565	5.96004	0.664012	0.847686	-1.40788	5.72777	0.00128543	0.00666152	-1.27529	5.65407	0.0176314	0.0552963
MSTRG.1015	MSTRG.1015.3	5093	fgr:FG02032.1	66.78	hypothetical protein	SPBC3B8.07c	47.48	[I] KOG2987 Fatty acid desaturase	gi|531866683|gb|EQL03476.1|	100	Amino acid transporter, transmembrane [Ophiocordyceps sinensis CO18]	sp|O59715|DEGS_SCHPO	47.48	Dihydroceramide delta(4)-desaturase OS=Schizosaccharomyces pombe (strain 972 / ATCC 24843) GN=dsd1 PE=3 SV=1	-	1332.89	1575.12	1826.21	1138.71	1762.05	1154.53	119.181	144.581	133.187	108.799	98.094	64	-0.123905	7.0368	0.804199	0.928788	-0.500843	7.07092	0.241873	0.39174	-0.462726	7.07076	0.361404	0.512713
MSTRG.10150	MSTRG.10150.1	634	-	-	-	-	-	-	-	-	-	-	-	-	-	130.03	116.68	62.11	17.19	101.17	81.94	34.537	33.913	14.009	5.038	18.699	15.304	-1.84837	2.91626	0.012249	0.0663627	-0.927713	3.36222	0.102006	0.209274	0.837443	2.51686	0.274085	0.427096
MSTRG.10151	MSTRG.10151.1	951	ssl:SS1G_09818	32.75	hypothetical protein	-	-	-	gi|730177491|gb|KHJ32168.1|	37.02	hypothetical protein EV44_g3831 [Erysiphe necator]	-	-	-	-	6	7	16	20	3	18	0.915	1.166	2.087	3.386	0.315	1.931	1.36435	0.357778	0.152299	0.365004	0.194753	-0.0959176	0.934715	0.974851	-1.26876	0.628652	0.233322	0.379344
MSTRG.10152	MSTRG.10152.1	3141	fgr:FG04830.1	62.39	hypothetical protein	-	-	-	gi|629693033|ref|XP_007811808.1|	66.87	hypothetical protein MAC_05468 [Metarhizium acridum CQMa 102]	sp|P39529|YJU6_YEAST	31.34	Putative transcriptional regulatory protein YJL206C OS=Saccharomyces cerevisiae (strain ATCC 204508 / S288c) GN=YJL206C PE=2 SV=1	GO:0006355,GO:0006366,GO:0046872	134.33	59.97	274.46	188.1	404.51	754.4	5.419	2.634	9.528	8.476	11.387	21.386	1.12983	3.86021	0.0771576	0.234227	2.10421	4.78561	0.000309368	0.00204681	0.879126	5.12407	0.120725	0.235766
MSTRG.10153	MSTRG.10153.1	4522	fgr:FG04830.1	62.39	hypothetical protein	-	-	-	gi|629693033|ref|XP_007811808.1|	66.87	hypothetical protein MAC_05468 [Metarhizium acridum CQMa 102]	sp|P39529|YJU6_YEAST	31.34	Putative transcriptional regulatory protein YJL206C OS=Saccharomyces cerevisiae (strain ATCC 204508 / S288c) GN=YJL206C PE=2 SV=1	-	97.67	67.03	323.54	149.9	366.49	594.6	4.482	2.659	10.372	5.121	13.861	20.245	1.35433	3.79482	0.0336508	0.134681	2.05562	4.52642	0.000161208	0.00118983	0.610446	4.9546	0.290399	0.44593
MSTRG.10154	MSTRG.10154.1	2015	fgr:FG04576.1	39.08	hypothetical protein	-	-	-	gi|531855279|gb|EQK97635.1|	84.32	N-terminal fungal transcription regulatory domain-containing protein [Ophiocordyceps sinensis CO18]	-	-	-	GO:0006351	113	66	368	360	1403	1950	8.05	5.142	22.303	28.449	68.713	96.618	1.931	4.33916	0.00145213	0.013936	3.74374	6.11175	2.46507e-14	1.96789e-12	1.71851	6.4081	0.000833001	0.00517589
MSTRG.10155	rna6651-EQK97636.1	858	cim:CIMG_03093	48.4	hypothetical protein; K07046	-	-	-	gi|531855280|gb|EQK97636.1|	100	Amidohydrolase family protein [Ophiocordyceps sinensis CO18]	sp|A6XIG6|SLMH_HYDIT	29.86	4-sulfomuconolactone hydrolase OS=Hydrogenophaga intermedia PE=1 SV=1	GO:0008152,GO:0016787	36	15	77	56	275	538	6.277	2.86	11.467	10.838	33.415	65.983	1.26338	2.07455	0.0938702	0.265717	3.51494	4.10312	1.13981e-07	2.33488e-06	2.15656	4.28673	0.000639459	0.00421071
MSTRG.10156	MSTRG.10156.1	268	-	-	-	-	-	-	-	-	-	-	-	-	-	0	0	1	1	2	2	0	0	1.401	1.85	2.465	2.545	3.12266	-2.16161	0.547184	0.76865	3.87517	-1.91882	0.311951	0.474376	0.491282	-1.67735	1	1
MSTRG.10157	MSTRG.10157.1	2403	fgr:FG06950.1	64.38	hypothetical protein	YDL113c	27.56	[U] KOG2273 Membrane coat complex Retromer, subunit VPS5/SNX1, Sorting nexins, and related PX domain-containing proteins	gi|531855276|gb|EQK97634.1|	80.91	sorting nexin-41 [Ophiocordyceps sinensis CO18]	sp|Q7SB54|SNX41_NEUCR	54.05	Sorting nexin-41 OS=Neurospora crassa (strain ATCC 24698 / 74-OR23-1A / CBS 708.71 / DSM 1257 / FGSC 987) GN=vsp-6 PE=3 SV=3	GO:0035091	819	626	1163	1082	922	918.58	53.234	44.749	63.087	76.619	41.532	42.596	0.533734	6.37091	0.277651	0.526754	-0.140863	6.21098	0.726134	0.831081	-0.766517	6.59189	0.117128	0.230474
MSTRG.10158	MSTRG.10158.1	456	-	-	-	-	-	-	-	-	-	-	-	-	-	6	12	11	20	28	15	2.721	6.885	4.193	9.929	9.238	5.66	0.708021	0.380181	0.481854	0.714143	0.735787	0.590099	0.429217	0.588608	-0.0613921	0.906903	0.964287	0.997661
MSTRG.10159	MSTRG.10159.1	200	-	-	-	-	-	-	-	-	-	-	-	-	-	2	3	3	0	1	5	18.787	33.323	19.501	0	6.25	34.075	-0.876672	-1.48887	0.79474	0.9227	-0.225405	-1.22942	1	1	0.59125	-1.41449	0.811078	0.890041
MSTRG.1016	MSTRG.1016.1	693	fgr:FG10375.1	74.42	hypothetical protein	-	-	-	gi|531866683|gb|EQL03476.1|	100	Amino acid transporter, transmembrane [Ophiocordyceps sinensis CO18]	-	-	-	GO:0016021	1	1	2	1	3	0	0.768	0.853	1.271	0.826	1.602	0	0.402264	-1.78541	1	1	0.0761264	-1.78534	1	1	-0.407786	-1.67037	1	1
MSTRG.10160	MSTRG.10160.1	2510	-	-	-	-	-	-	gi|531855273|gb|EQK97633.1|	100	hypothetical protein OCS_06654 [Ophiocordyceps sinensis CO18]	-	-	-	-	145.27	176.37	326.88	257.18	496.51	684.58	7.395	9.757	14.315	15.698	21.886	31.978	0.733485	4.34278	0.199526	0.43205	1.37838	4.97795	0.00564714	0.0224254	0.555094	5.27344	0.300992	0.45791
MSTRG.10161	MSTRG.10161.1	1117	-	-	-	-	-	-	-	-	-	-	-	-	-	24.52	13.96	39.57	17.69	151.63	145.99	3.252	2.019	4.5	2.613	14.027	13.62	0.409244	1.19992	0.634689	0.826442	2.44243	2.80303	0.000178823	0.00130126	1.94343	2.90457	0.00589351	0.0238694
MSTRG.10162	MSTRG.10162.1	1075	-	-	-	-	-	-	-	-	-	-	-	-	-	152.2	130.68	172.55	50.13	488.86	800.44	19.984	18.65	19.473	7.295	44.677	73.969	-0.551884	3.49949	0.420021	0.661636	1.6955	5.02256	0.000814388	0.00459076	2.15945	4.94413	0.000860461	0.00528929
MSTRG.10163	MSTRG.10163.1	1744	fgr:FG08448.1	73.73	hypothetical protein	SPAC31A2.12	37.01	[R] KOG3780 Thioredoxin binding protein TBP-2/VDUP1	gi|531855249|gb|EQK97632.1|	100	arrestin domain-containing protein [Ophiocordyceps sinensis CO18]	sp|Q2UM46|CRED_ASPOR	44.4	Probable HECT-type ubiquitin ligase-interacting protein creD OS=Aspergillus oryzae (strain ATCC 42149 / RIB 40) GN=creD PE=3 SV=2	GO:0008152,GO:0016874	47	40	216	118	4918	1957	3.952	4.026	15.966	11.643	291.718	117.328	1.78163	3.20733	0.00709517	0.0450376	5.80219	7.06019	4.97875e-22	1.46093e-19	3.93493	7.14905	6.38005e-10	4.13092e-08
MSTRG.10164	MSTRG.10164.1	2705	fgr:FG07474.1	34.62	hypothetical protein	-	-	-	gi|531855240|gb|EQK97631.1|	97.06	Wings apart-like protein [Ophiocordyceps sinensis CO18]	-	-	-	-	828.44	847.55	590.5	807	905.56	870.9	44.303	48.988	26.951	47.846	33.697	31.811	-0.333655	6.1436	0.51844	0.745937	-0.414528	6.30932	0.29599	0.457056	-0.17295	6.19736	0.740835	0.836862
MSTRG.10165	MSTRG.10165.1	353	fgr:FG07474.1	49.14	hypothetical protein	-	-	-	gi|531855240|gb|EQK97631.1|	100	Wings apart-like protein [Ophiocordyceps sinensis CO18]	-	-	-	-	0	0	0	0	1	0	0	0	0	0	2.191	0	-	-	-	-	-	-	-	-	-	-	-	-
MSTRG.10166	MSTRG.10166.1	358	-	-	-	-	-	-	gi|531855240|gb|EQK97631.1|	95.29	Wings apart-like protein [Ophiocordyceps sinensis CO18]	-	-	-	-	0	1	1	0	5	2	0	4.214	2.681	0	12.284	5.169	-0.142816	-2.16282	1	1	2.08699	-1.50874	0.230175	0.377095	2.16107	-1.51201	0.241033	0.386482
MSTRG.10167	MSTRG.10167.1	2494	fgr:FG05299.1	64.7	hypothetical protein; K03750 molybdopterin biosynthesis protein MoeA	Hs10880983	40.23	[H] KOG2371 Molybdopterin biosynthesis protein	gi|531855231|gb|EQK97629.1|	90.97	gephyrin [Ophiocordyceps sinensis CO18]	sp|Q9NQX3|GEPH_HUMAN	40.23	Gephyrin OS=Homo sapiens GN=GPHN PE=1 SV=1	GO:0006777	359.47	247.19	193.9	151.33	390.19	375.98	19.634	14.272	9.12	9.385	15.396	14.418	-0.929651	4.44046	0.103447	0.283677	-0.14951	4.95497	0.759186	0.855118	0.688924	4.59882	0.220408	0.364927
MSTRG.10168	MSTRG.10168.1	1429	pan:PODANSg7355	70.19	hypothetical protein; K03661 V-type H+-transporting ATPase 21kDa proteolipid subunit [EC:3.6.3.14]	YHR026w	56.62	[C] KOG0233 Vacuolar H+-ATPase V0 sector, subunit c''	gi|531855232|gb|EQK97630.1|	98.76	proteolipid subunit-like protein [Ophiocordyceps sinensis CO18]	sp|P23968|VATO_YEAST	56.62	V-type proton ATPase subunit c'' OS=Saccharomyces cerevisiae (strain ATCC 204508 / S288c) GN=VMA16 PE=1 SV=1	GO:0015078,GO:0015991,GO:0016021,GO:0033179	1303.53	1579.81	929.1	903.67	1028.81	1330.02	148.897	197.707	90.019	113.773	83.835	106.693	-0.762023	6.7552	0.121578	0.314395	-0.792118	6.94615	0.0567558	0.134776	-0.120625	6.57831	0.808124	0.887942
MSTRG.10169	MSTRG.10169.1	670	-	-	-	-	-	-	-	-	-	-	-	-	-	1	0	0	0	9	6	0.248	0	0	0	1.535	1.036	-	-	-	-	3.17259	-0.952893	0.0235756	0.0693914	5.72351	-1.01843	0.00746561	0.0286217
MSTRG.1017	MSTRG.1017.1	1704	ani:AN2616.2	35.9	hypothetical protein	-	-	-	gi|531866653|gb|EQL03447.1|	100	hypothetical protein OCS_00832 [Ophiocordyceps sinensis CO18]	-	-	-	-	56	286	135	137	154	187	10.861	47.094	8.906	11.768	11.213	15.743	-0.461116	3.83981	0.550852	0.770075	-0.539267	4.01247	0.453788	0.613961	-0.161774	3.8247	0.792365	0.87499
MSTRG.10170	MSTRG.10170.1	324	-	-	-	-	-	-	-	-	-	-	-	-	-	1.01	0	2.01	6	11.28	31.25	0.971	0	1.577	6.135	7.47	21.158	2.69528	-1.38018	0.131663	0.331019	4.6472	0.0851871	0.000465327	0.00288359	1.82798	0.319692	0.0945555	0.196888
MSTRG.10171	MSTRG.10171.1	764	-	-	-	-	-	-	gi|730177491|gb|KHJ32168.1|	33.82	hypothetical protein EV44_g3831 [Erysiphe necator]	-	-	-	-	1.35	1	4.35	5.1	5.44	6.78	0.271	0.226	0.751	1.15	0.772	0.974	1.94906	-1.23308	0.170048	0.391727	1.98224	-1.06067	0.223097	0.369852	-0.0715424	-0.610706	1	1
MSTRG.10172	MSTRG.10172.1	674	-	-	-	-	-	-	-	-	-	-	-	-	-	4	2	4	0	5	8	0.971	0.527	0.826	0	0.847	1.369	-0.744569	-1.32623	0.635913	0.827625	0.61208	-0.746989	0.639322	0.764452	1.2821	-0.881061	0.332289	0.487745
MSTRG.10173	MSTRG.10173.1	318	-	-	-	-	-	-	-	-	-	-	-	-	-	4	2	0	0	3	1	4.042	2.258	0	0	2.092	0.711	-4.69936	-1.66356	0.0754132	0.230499	-1.0218	-1.29758	0.482404	0.639964	3.88948	-1.91667	0.325747	0.481293
MSTRG.10174	MSTRG.10174.1	2108	bfu:BC1G_10100	64.5	hypothetical protein	At3g13772	33.2	[U] KOG1278 Endosomal membrane proteins, EMP70	gi|629695569|ref|XP_007813076.1|	75.61	multispanning membrane protein, putative [Metarhizium acridum CQMa 102]	sp|Q9LIC2|TMN7_ARATH	33.2	Transmembrane 9 superfamily member 7 OS=Arabidopsis thaliana GN=TMN7 PE=2 SV=1	GO:0016021	934	597	2962	1995	652	499	57.649	40.083	157.141	137.373	28.061	21.64	1.56482	7.14248	0.00265387	0.0218191	-0.898068	5.97761	0.0389288	0.101355	-2.55315	7.25931	1.91459e-06	3.7171e-05
MSTRG.10175	MSTRG.10175.1	1131	ncr:NCU06374	82.31	similar to endosomal integral membrane protein	CE09254	45.95	[U] KOG1278 Endosomal membrane proteins, EMP70	gi|380474185|emb|CCF45913.1|	86.49	hypothetical protein CH063_14839 [Colletotrichum higginsianum]	sp|Q4KLL4|TM9S4_RAT	46.62	Transmembrane 9 superfamily member 4 OS=Rattus norvegicus GN=Tm9sf4 PE=2 SV=1	GO:0005739,GO:0016020,GO:0016023	441	504	1335	770	291	249	67.708	84.393	175.176	131.248	31.116	26.871	0.996638	6.05984	0.0473184	0.168863	-1.30969	5.16935	0.00551263	0.022012	-2.39297	6.03376	5.51299e-06	8.96457e-05
MSTRG.10176	MSTRG.10176.1	1339	fgr:FG00450.1	57.58	hypothetical protein	-	-	-	gi|667729743|gb|KFA70463.1|	63.33	hypothetical protein S40285_00559 [Stachybotrys chlorohalonata IBT 40285]	-	-	-	-	84.91	56.31	0	28.41	0	0	8.524	6.158	0	3.177	0	0	-2.24694	2.0505	0.0604713	0.1994	-9.40161	1.94725	2.11769e-11	1.03422e-09	-7.27946	-0.0672706	0.00760397	0.0290094
MSTRG.10177	MSTRG.10177.1	1299	fgr:FG00450.1	57.58	hypothetical protein	-	-	-	gi|667729743|gb|KFA70463.1|	63.33	hypothetical protein S40285_00559 [Stachybotrys chlorohalonata IBT 40285]	-	-	-	-	7075.09	8854.69	3050	2801.59	2300	1346	736.607	1003.99	272.218	324.671	166.891	98.487	-1.55935	8.97248	0.00365773	0.0278042	-2.63495	8.96901	9.95142e-08	2.08576e-06	-1.16266	7.83715	0.0276966	0.0783099
MSTRG.10178	MSTRG.10178.2	1681	-	-	-	-	-	-	-	-	-	-	-	-	-	141	169	373	283	301	247	11.403	14.824	25.847	25.533	16.956	14.05	0.948241	4.42938	0.0954334	0.268765	0.317553	4.2506	0.538693	0.689692	-0.718429	4.81909	0.190747	0.328582
MSTRG.10179	rna6659-EQK97626.1	1176	fgr:FG08949.1	63.54	hypothetical protein	-	-	-	gi|531855203|gb|EQK97626.1|	100	Ribosomal protein S35, mitochondrial [Ophiocordyceps sinensis CO18]	-	-	-	GO:0005840	1383	1072	1309	1123	2143	1741	206.207	174.292	166.855	185.95	222.582	182.478	-0.12383	6.78298	0.798601	0.924218	0.169994	7.13077	0.686124	0.800943	0.203167	7.13647	0.683875	0.795158
MSTRG.1018	rna828-EQL03444.1	663	tca:100141913	33.55	similar to protease, reverse transcriptase, ribonuclease H, integrase	CE17934_2	29.86	[R] KOG0017 FOG: Transposon-encoded proteins with TYA, reverse transcriptase, integrase domains in various combinations	gi|531866650|gb|EQL03444.1|	100	pol polyprotein [Ophiocordyceps sinensis CO18]	sp|Q8I7P9|POL5_DROME	30.2	Retrovirus-related Pol polyprotein from transposon opus OS=Drosophila melanogaster GN=pol PE=3 SV=1	-	27	47	52	49	39	48	6.718	12.793	10.994	13.472	6.748	8.398	0.327987	2.04465	0.667421	0.849503	-0.276502	1.9431	0.695958	0.807957	-0.692856	2.1931	0.34041	0.495157
MSTRG.10180	MSTRG.10180.1	2369	fgr:FG00656.1	69.74	hypothetical protein; K02140 F-type H+-transporting ATPase subunit g [EC:3.6.3.14]	YPR020w	32.05	[C] KOG4103 Mitochondrial F1F0-ATP synthase, subunit g/ATP20	gi|531855206|gb|EQK97628.1|	67.02	ATP synthase subunit g [Ophiocordyceps sinensis CO18]	-	-	-	-	826.59	953.47	323.11	117.76	527.31	397.64	178.828	173.188	48.252	22.669	60.696	56.646	-2.2107	5.67323	0.000107751	0.00186066	-1.44784	6.04234	0.000813764	0.00458963	0.679334	4.87184	0.246721	0.393793
MSTRG.10181	MSTRG.10181.1	3738	pan:PODANSg09473	32.64	hypothetical protein	-	-	-	gi|594712148|gb|EXU95132.1|	53.62	S-adenosylmethionine-dependent methyltransferase family protein [Metarhizium robertsii]	-	-	-	-	1028.41	2517.53	1725.89	1395.24	2440.69	3793.36	44.021	117.265	63.625	66.492	72.888	114.266	-0.326248	7.24531	0.565427	0.774585	0.29367	7.7595	0.574941	0.711111	0.533332	7.67555	0.300608	0.457453
MSTRG.10182	rna6660-EQK97627.1	897	fgr:FG08948.1	76.04	hypothetical protein; K11233 osomolarity two-component system, response regulator SSK1	SPBC887.10	50.25	[T] KOG0519 Sensory transduction histidine kinase	gi|531855204|gb|EQK97627.1|	92.98	CheY-like superfamily [Ophiocordyceps sinensis CO18]	sp|P87323|MCS4_SCHPO	50.25	Response regulator mcs4 OS=Schizosaccharomyces pombe (strain 972 / ATCC 24843) GN=mcs4 PE=3 SV=1	GO:0000160	279	411	290	324	485	757	50.287	80.856	44.606	64.757	60.878	95.934	-0.26762	4.9061	0.637743	0.82939	0.341268	5.41605	0.483264	0.640635	0.518059	5.35986	0.35043	0.502899
MSTRG.10183	MSTRG.10183.1	2104	fgr:FG07308.1	59.09	hypothetical protein	YBR231c	29.63	[S] KOG4776 Uncharacterized conserved protein BCNT	gi|531855197|gb|EQK97625.1|	96.82	SWR1-complex protein 5 [Ophiocordyceps sinensis CO18]	sp|Q4I650|SWC5_GIBZE	59.09	SWR1-complex protein 5 OS=Gibberella zeae (strain PH-1 / ATCC MYA-4620 / FGSC 9075 / NRRL 31084) GN=SWC5 PE=3 SV=1	-	199.85	233.23	484.5	467.53	727.82	658.61	20.029	25.008	42.658	49.728	56.206	51.881	1.02824	4.96017	0.0620573	0.202467	1.17626	5.2633	0.0106718	0.0371478	0.0585491	5.72323	0.911695	0.961002
MSTRG.10184	MSTRG.10184.1	1024	mgr:MGG_09185	45.07	MG09185.4; hypothetical protein	-	-	-	gi|302407089|ref|XP_003001380.1|	31.52	conserved hypothetical protein [Verticillium alfalfae VaMs.102]	-	-	-	-	7.15	2.77	7.5	6.47	10.18	12.39	1.174	0.502	1.058	1.181	1.17	1.43	0.360003	-0.488171	0.797163	0.923583	0.643712	-0.18852	0.534448	0.68547	0.192217	-0.0282057	0.853131	0.919995
MSTRG.10185	MSTRG.10185.1	1440	fgr:FG07307.1	72.87	hypothetical protein	At2g20330	32.72	[S] KOG0772 Uncharacterized conserved protein, contains WD40 repeat	gi|302916019|ref|XP_003051820.1|	73.32	predicted protein [Nectria haematococca mpVI 77-13-4]	sp|Q5EB92|WDR70_RAT	31.64	WD repeat-containing protein 70 OS=Rattus norvegicus GN=Wdr70 PE=2 SV=1	-	448	503	1013	1142	682	683	43.513	53.227	84.341	123.42	46.171	46.651	1.08825	6.1301	0.0318647	0.129674	0.0199649	5.69897	0.965952	0.998033	-1.1591	6.41986	0.0215587	0.0647992
MSTRG.10186	MSTRG.10186.2	2378	ure:UREG_00869	36.39	hypothetical protein	-	-	-	gi|531855195|gb|EQK97624.1|	97.5	hypothetical protein OCS_06663 [Ophiocordyceps sinensis CO18]	-	-	-	-	359	383	636	498	786	943	22.016	26.024	34.206	33.674	34.236	41.043	0.484855	5.39155	0.349437	0.593717	0.721384	5.73546	0.0992659	0.204619	0.146648	5.99835	0.769147	0.857481
MSTRG.10187	MSTRG.10187.1	204	-	-	-	-	-	-	-	-	-	-	-	-	-	0	0	0	0	0	0	0	0	0	0	0	0	-	-	-	-	-	-	-	-	-	-	-	-
MSTRG.10188	MSTRG.10188.1	1869	-	-	-	-	-	-	-	-	-	-	-	-	-	71	28	39	19	107	114	5.532	2.772	2.496	1.63	5.992	6.424	-0.915213	1.87897	0.249415	0.494917	0.683184	2.81758	0.299233	0.460623	1.50655	2.58405	0.0333325	0.0902459
MSTRG.10189	MSTRG.10189.1	2348	fgr:FG08520.1	44.07	hypothetical protein	-	-	-	gi|531855186|gb|EQK97623.1|	100	hypothetical protein OCS_06664 [Ophiocordyceps sinensis CO18]	-	-	-	-	4095	3556	2749	2025	3887	3430	370.516	320.779	188.647	197.029	233.346	195.571	-0.808602	8.13631	0.113348	0.301382	-0.559034	8.43263	0.195089	0.336694	0.160035	8.06961	0.748891	0.842561
MSTRG.1019	MSTRG.1019.1	5319	fgr:FG04293.1	82.65	hypothetical protein	YDR146c	41.18	[R] KOG1721 FOG: Zn-finger	gi|531866651|gb|EQL03445.1|	100	protein related to epithelial zinc-finger ezf protein [Ophiocordyceps sinensis CO18]	sp|P08153|SWI5_YEAST	41.18	Transcriptional factor SWI5 OS=Saccharomyces cerevisiae (strain ATCC 204508 / S288c) GN=SWI5 PE=1 SV=1	-	290.54	502.89	663.96	1018.08	411.8	656.08	10.082	20.706	20.132	51.933	11.18	15.945	1.01076	5.82818	0.0772505	0.2343	-0.0832355	5.40071	0.869665	0.931315	-1.1857	6.08571	0.0339483	0.0916402
MSTRG.10190	rna6665-EQK97620.1	1022	bfu:BC1G_02970	48.11	hypothetical protein ; K03469 ribonuclease HI [EC:3.1.26.4]	SPBC336.06c	37.02	[L] KOG3752 Ribonuclease H	gi|531855174|gb|EQK97620.1|	97.11	RNase H domain protein [Ophiocordyceps sinensis CO18]	sp|Q9UST8|RNH1_SCHPO	37.02	Ribonuclease H OS=Schizosaccharomyces pombe (strain 972 / ATCC 24843) GN=rnh1 PE=1 SV=1	GO:0003676,GO:0004523,GO:0051252,GO:0090502	557	385	365	414	1444	1604	83.052	62.596	46.526	68.55	149.984	168.121	-0.354253	5.29698	0.51362	0.742052	1.20698	6.38644	0.00291093	0.0131418	1.46757	6.33277	0.00445587	0.0192014
MSTRG.10191	rna6666-EQK97621.1	1411	fgr:FG01444.1	70.67	hypothetical protein	SPAP27G11.04c	26.91	[A] KOG2771 Subunit of tRNA-specific adenosine-34 deaminase	gi|531855175|gb|EQK97621.1|	100	Cytidine deaminase-like protein [Ophiocordyceps sinensis CO18]	sp|Q9P7N4|TAD3_SCHPO	26.91	tRNA-specific adenosine deaminase subunit tad3 OS=Schizosaccharomyces pombe (strain 972 / ATCC 24843) GN=tad3 PE=3 SV=1	GO:0008152,GO:0008270,GO:0016787	743	484	402	164	561	857	73.907	52.424	34.289	18.164	38.892	59.91	-1.2922	5.33643	0.0225095	0.101816	-0.274627	5.90907	0.541094	0.691381	0.927482	5.39628	0.101198	0.206541
MSTRG.10192	MSTRG.10192.1	1040	-	-	-	-	-	-	-	-	-	-	-	-	-	158	127	212	146	167	107	21.553	18.888	24.743	22.136	15.869	10.259	0.19592	3.85494	0.74781	0.897335	-0.550519	3.70415	0.327821	0.487354	-0.834836	3.89947	0.172275	0.304799
MSTRG.10193	MSTRG.10193.1	2216	fgr:FG06351.1	51.58	hypothetical protein	-	-	-	gi|672380135|gb|KFG82341.1|	63.58	hypothetical protein MANI_015346 [Metarhizium anisopliae]	-	-	-	-	1438.9	1033	3198	2431	873	710	81.483	63.624	155.703	153.614	34.477	28.248	1.06655	7.48059	0.0366556	0.143181	-1.13245	6.59322	0.00544822	0.0218029	-2.28948	7.49681	1.36072e-05	0.000192316
MSTRG.10194	MSTRG.10194.1	2316	fgr:FG06351.1	51.58	hypothetical protein	-	-	-	gi|672380135|gb|KFG82341.1|	63.58	hypothetical protein MANI_015346 [Metarhizium anisopliae]	-	-	-	-	21.1	0	0	0	0	0	1.14	0	0	0	0	0	-6.43217	-0.612363	0.0146882	0.0753614	-6.62429	-0.542487	0.00988048	0.0349649	-	-	-	-
MSTRG.10195	MSTRG.10195.1	847	-	-	-	-	-	-	gi|531857504|gb|EQK98029.1|	48.81	hypothetical protein OCS_06258 [Ophiocordyceps sinensis CO18]	-	-	-	-	43	29	7	12	173	137	7.632	5.619	1.058	2.362	21.38	17.095	-1.97077	1.18693	0.02201	0.100253	1.61414	3.01309	0.0077668	0.0289701	3.49805	2.76109	1.42909e-05	0.000199397
MSTRG.10196	MSTRG.10196.1	590	-	-	-	-	-	-	-	-	-	-	-	-	-	0	0	0	0	1	7	0	0	0	0	0.207	1.457	-	-	-	-	4.83062	-1.51843	0.0671877	0.153667	4.8426	-1.518	0.0726129	0.161585
MSTRG.10197	rna6667-EQK97619.1	1776	afv:AFLA_041060	43.43	cell wall associated protein, putative	-	-	-	gi|531855158|gb|EQK97619.1|	100	hypothetical protein OCS_06668 [Ophiocordyceps sinensis CO18]	-	-	-	-	9	11	66	15	62	158	0.655	0.865	4.11	1.212	3.137	8.047	1.77826	1.19793	0.0518319	0.179362	2.9498	2.32439	0.000188331	0.00135861	1.08279	2.6965	0.188418	0.325753
MSTRG.10198	MSTRG.10198.1	1011	-	-	-	-	-	-	-	-	-	-	-	-	-	0	1	4	1	20	22	0	0.151	0.482	0.157	1.967	2.185	1.90736	-1.69261	0.328706	0.578175	4.62832	0.0842642	0.000503303	0.00307783	2.60301	0.207208	0.013255	0.0443229
MSTRG.10199	MSTRG.10199.1	2519	fgr:FG05659.1	46.25	hypothetical protein	YML123c	35.52	[P] KOG0252 Inorganic phosphate transporter	gi|629719381|ref|XP_007821116.1|	59.01	phosphate:H+ symporter [Metarhizium anisopliae ARSEF 23]	sp|Q7RVX9|PHO5_NEUCR	39.82	Repressible high-affinity phosphate permease OS=Neurospora crassa (strain ATCC 24698 / 74-OR23-1A / CBS 708.71 / DSM 1257 / FGSC 987) GN=pho-5 PE=1 SV=2	GO:0005215,GO:0006810	7	6	16	22	60	75	0.35	0.326	0.696	1.244	2.108	2.659	1.45457	0.410207	0.117593	0.307423	2.86329	1.66683	0.000230874	0.00161508	1.31503	1.95411	0.0917883	0.192226
MSTRG.102	MSTRG.102.1	3022	pan:PODANSg2501	67.71	hypothetical protein	-	-	-	gi|531867433|gb|EQL04191.1|	100	ATP synthase F0 [Ophiocordyceps sinensis CO18]	-	-	-	-	59.03	92.6	17.92	10.37	43.43	242.49	2.439	4.151	0.64	0.481	3.419	11.241	-2.59097	2.11924	0.000935345	0.00979081	0.40349	3.2923	0.606752	0.738178	2.90817	2.69967	0.00175852	0.0092424
MSTRG.1020	MSTRG.1020.1	2400	fgr:FG04292.1	76.62	hypothetical protein; K12843 U4/U6 small nuclear ribonucleoprotein PRP3	SPAC29E6.02	35.66	[A] KOG2769 Putative u4/u6 small nuclear ribonucleoprotein	gi|531866652|gb|EQL03446.1|	100	U4/U6 small nuclear ribonucleoprotein [Ophiocordyceps sinensis CO18]	sp|Q09856|PRP3_SCHPO	35.66	U4/U5/U6 small nuclear ribonucleoprotein prp3 OS=Schizosaccharomyces pombe (strain 972 / ATCC 24843) GN=prp3 PE=1 SV=1	GO:0000398,GO:0019013,GO:0046540	817.46	715.11	756.04	612.92	1397.2	1472.92	56.96	49.239	44.513	41.816	68.83	64.842	-0.281068	6.03398	0.566189	0.775022	0.411681	6.58804	0.296235	0.457305	0.602113	6.52974	0.214971	0.358757
MSTRG.10200	MSTRG.10200.1	1523	ncr:NCU07001	66.96	homoserine O-acetyltransferase; K00641 homoserine O-acetyltransferase [EC:2.3.1.31]	-	-	-	gi|358383209|gb|EHK20877.1|	74.18	hypothetical protein TRIVIDRAFT_50363 [Trichoderma virens Gv29-8]	sp|Q9Y875|MET2_EMENI	61.11	Homoserine O-acetyltransferase OS=Emericella nidulans (strain FGSC A4 / ATCC 38163 / CBS 112.46 / NRRL 194 / M139) GN=metE PE=3 SV=1	GO:0004414,GO:0005737,GO:0009086,GO:0042967	184	257	122	72	319	307	15.897	24.168	9.045	6.929	19.214	18.639	-1.34319	3.8738	0.0302113	0.125494	-0.00229215	4.59093	1	1	1.25487	4.12176	0.0344734	0.0927086
MSTRG.10201	MSTRG.10201.1	811	-	-	-	-	-	-	gi|531863176|gb|EQL00541.1|	94.59	hypothetical protein OCS_03747 [Ophiocordyceps sinensis CO18]	-	-	-	-	62.68	50.62	44	45	39	51.09	11.787	10.385	7.051	9.375	5.104	6.757	-0.452774	2.25908	0.521844	0.749602	-0.829892	2.30245	0.203138	0.34563	-0.469556	2.11283	0.513016	0.654601
MSTRG.10202	MSTRG.10202.1	801	-	-	-	-	-	-	-	-	-	-	-	-	-	1	1	3	5	24	28	0.192	0.213	0.492	1.056	3.195	3.765	1.79888	-1.30507	0.231919	0.472111	4.07074	0.357911	0.000294826	0.00197437	2.171	0.528109	0.0251332	0.0727783
MSTRG.10203	MSTRG.10203.1	366	-	-	-	-	-	-	-	-	-	-	-	-	-	0	0	0	0	0.75	2.62	0	0	0	0	0.365	1.308	-	-	-	-	3.87761	-1.91824	0.318198	0.477562	3.89112	-1.91623	0.325115	0.481127
MSTRG.10204	MSTRG.10204.1	436	-	-	-	-	-	-	-	-	-	-	-	-	-	0	3	0	0	0	7	0	1.63	0	0	0	2.431	-3.78237	-2.01032	0.341824	0.587467	0.666071	-1.32073	0.857568	0.922848	4.65784	-1.60703	0.12681	0.244672
MSTRG.10205	MSTRG.10205.1	1615	fgr:GizefMp12	74.63	nad4; NADH:ubiquinone oxidoreductase subunit 4; K03881 NADH dehydrogenase I subunit 4 [EC:1.6.5.3]	AtMi046	41.64	[C] KOG4845 NADH dehydrogenase, subunit 4	gi|556506015|ref|YP_008758064.1|	77.21	NADH dehydrogenase subunit 4 (mitochondrion) [Beauveria pseudobassiana]	sp|P0CY44|NU4M_NEUCR	69.74	NADH-ubiquinone oxidoreductase chain 4 OS=Neurospora crassa (strain ATCC 24698 / 74-OR23-1A / CBS 708.71 / DSM 1257 / FGSC 987) GN=ndh-4 PE=3 SV=1	GO:0005739,GO:0006120,GO:0006744,GO:0006814,GO:0008137,GO:0015992,GO:0016021	13	59	9	1	14	5	1.05	5.192	0.622	0.094	0.788	0.281	-3.0635	1.05862	0.00776499	0.0478527	-2.44084	1.2985	0.0153804	0.0493272	0.554565	-0.312409	0.702261	0.807034
MSTRG.10206	MSTRG.10206.1	771	bfu:BC1G_03841	44	hypothetical protein	-	-	-	gi|666407595|gb|KEY72740.1|	58.44	hypothetical protein S7711_02527 [Stachybotrys chartarum IBT 7711]	-	-	-	-	66	80	80	70	150	301	14.011	19.063	13.721	15.604	22.393	42.974	-0.0802041	2.77817	0.91762	0.991404	1.12658	3.67845	0.0612336	0.142909	1.11535	3.69854	0.0904958	0.190434
MSTRG.10207	MSTRG.10207.1	3314	fgr:FG04387.1	87.39	hypothetical protein; K07478 putative ATPase	SPAC4G9.04c	47.52	[A] KOG2071 mRNA cleavage and polyadenylation factor I/II complex, subunit Pcf11	gi|672382812|gb|KFG84932.1|	57.69	mRNA cleavage factor complex component Pcf11 [Metarhizium anisopliae]	sp|Q10237|YD14_SCHPO	47.52	Uncharacterized protein C4G9.04c OS=Schizosaccharomyces pombe (strain 972 / ATCC 24843) GN=SPAC4G9.04c PE=3 SV=1	GO:0006886	1096	1415	1660	2309	643	825	44.913	63.047	58.42	106.646	18.259	23.825	0.586034	7.21019	0.274512	0.522309	-1.27841	6.58873	0.00223295	0.0105359	-1.95642	7.11833	0.000348876	0.00261801
MSTRG.10208	MSTRG.10208.1	1850	fgr:FG07515.1	72.59	hypothetical protein	SPBC3E7.07c	51.06	[S] KOG4093 Uncharacterized conserved protein	gi|594722240|gb|EXV05127.1|	77.78	polysaccharide biosynthesis protein [Metarhizium robertsii]	sp|O59727|YHX7_SCHPO	51.06	Protein PBDC1 homolog OS=Schizosaccharomyces pombe (strain 972 / ATCC 24843) GN=SPBC3E7.07c PE=3 SV=1	-	948.63	1094.45	477.59	857	830.2	949.25	73.749	92.595	31.877	74.257	44.993	51.854	-0.662671	6.29526	0.22696	0.467058	-0.701034	6.48201	0.0774843	0.16988	-0.13168	6.17763	0.812353	0.89092
MSTRG.10209	MSTRG.10209.1	1768	fgr:FG01350.1	64.93	hypothetical protein	YNL027w	48.86	[R] KOG1721 FOG: Zn-finger	gi|629691277|ref|XP_007810930.1|	63.78	putative zinc finger protein crol gamma [Metarhizium acridum CQMa 102]	sp|P53968|CRZ1_YEAST	48.86	Transcriptional regulator CRZ1 OS=Saccharomyces cerevisiae (strain ATCC 204508 / S288c) GN=CRZ1 PE=1 SV=1	GO:0003676,GO:0046872	519	514	1462	2007	434	599	37.947	40.823	91.865	163.585	22.102	30.741	1.67796	6.67125	0.00127039	0.0126066	-0.49591	5.57767	0.268159	0.423415	-2.26758	6.86436	2.87944e-05	0.000356612
MSTRG.1021	MSTRG.1021.1	2317	fgr:FG04297.1	75.1	hypothetical protein	YFR021w	34.77	[S] KOG2110 Uncharacterized conserved protein, contains WD40 repeats	gi|531866654|gb|EQL03448.1|	95.48	protein-vacuolar targeting protein Atg18 [Ophiocordyceps sinensis CO18]	sp|Q524W4|ATG18_MAGO7	65.93	Autophagy-related protein 18 OS=Magnaporthe oryzae (strain 70-15 / ATCC MYA-4617 / FGSC 8958) GN=ATG18 PE=3 SV=1	-	1456.13	1404.05	539.44	497.62	813.02	1187.9	95.471	105.3	30.504	36.026	37.905	55.531	-1.57154	6.48781	0.00155541	0.0146987	-1.01013	6.85136	0.014386	0.0467072	0.469422	6.06528	0.358647	0.510062
MSTRG.10210	MSTRG.10210.1	1794	-	-	-	-	-	-	-	-	-	-	-	-	-	61.21	58.44	167.86	198.93	96.01	134.62	4.494	4.553	10.437	15.949	4.847	6.871	1.53903	3.47057	0.0187593	0.0890389	0.461508	2.9666	0.445527	0.605015	-1.17082	3.87791	0.0628597	0.145028
MSTRG.10211	MSTRG.10211.1	1794	-	-	-	-	-	-	-	-	-	-	-	-	-	72.79	98.56	144.14	183.07	145.99	156.38	5.306	7.801	8.906	14.632	7.437	8.003	0.840777	3.52304	0.199041	0.431585	0.305934	3.40902	0.603882	0.736133	-0.62548	3.91023	0.310312	0.468301
MSTRG.10212	MSTRG.10212.1	4009	fgr:FG07295.1	93.72	similar to AF525688_1 MAP kinase kinase; MKK1; K08294 mitogen-activated protein kinase kinase [EC:2.7.12.2]	YOR231w	55.41	[T] KOG0581 Mitogen-activated protein kinase kinase (MAP2K)	gi|531855121|gb|EQK97617.1|	99.1	map kinase [Ophiocordyceps sinensis CO18]	sp|P32490|MKK1_YEAST	55.41	MAP kinase kinase MKK1/SSP32 OS=Saccharomyces cerevisiae (strain ATCC 204508 / S288c) GN=MKK1 PE=1 SV=1	-	2566	3116	1769	1393	1698	1835	132.143	177.151	83.478	83.653	60.231	67.08	-0.974966	7.6571	0.0562157	0.189707	-1.18883	7.7908	0.00647836	0.0249771	-0.302598	7.25727	0.546377	0.683034
MSTRG.10213	MSTRG.10213.1	2309	-	-	-	-	-	-	-	-	-	-	-	-	-	69	30	116	75	477	433	3.861	1.819	5.576	4.672	18.583	16.998	0.820143	2.70751	0.251152	0.496232	2.71983	4.34037	2.94114e-06	3.88569e-05	1.80784	4.51555	0.00177506	0.0093149
MSTRG.10214	MSTRG.10214.1	765	fgr:FG08453.1	70.93	hypothetical protein	SPCC162.05	41.01	[H] KOG1270 Methyltransferases	gi|629689005|ref|XP_007809794.1|	76.7	hexaprenyldihydroxybenzoate methyltransferase precursor [Metarhizium acridum CQMa 102]	sp|O93995|COQ3_CANAX	40.45	Hexaprenyldihydroxybenzoate methyltransferase, mitochondrial OS=Candida albicans GN=COQ3 PE=3 SV=1	GO:0006744,GO:0008425,GO:0032259	446	324	382	603	946	1077	90.741	71.989	66.222	135.857	133.991	154.071	0.305433	5.33432	0.588857	0.79221	0.905199	5.89457	0.0353787	0.0942594	0.50463	6.06608	0.351827	0.504154
MSTRG.10215	MSTRG.10215.1	2861	pan:PODANSg178	87.18	hypothetical protein; K12393 AP-1 complex subunit mu	SPBP16F5.07	60.34	[U] KOG0937 Adaptor complexes medium subunit family	gi|531855109|gb|EQK97616.1|	90.17	adaptor complexes medium subunit family protein [Ophiocordyceps sinensis CO18]	sp|Q9HFE5|AP1M1_SCHPO	60.34	AP-1 complex subunit mu-1 OS=Schizosaccharomyces pombe (strain 972 / ATCC 24843) GN=apm1 PE=1 SV=1	GO:0006886,GO:0016192,GO:0030131	1245.82	1303.35	1272.76	971.57	814.14	947.1	80.534	93.586	62.827	68.885	30.526	34.725	-0.31219	6.75719	0.51546	0.74349	-1.03199	6.68065	0.00995735	0.0351682	-0.809508	6.55532	0.0987437	0.203226
MSTRG.10216	MSTRG.10216.1	1053	-	-	-	-	-	-	-	-	-	-	-	-	-	42.18	110.65	225.24	62.43	233.86	296.9	6.198	17.734	28.305	10.19	23.945	30.679	0.669316	3.26586	0.388597	0.634755	1.27272	3.86493	0.0440036	0.110846	0.521269	4.14103	0.427278	0.577204
MSTRG.10217	MSTRG.10217.1	1411	-	-	-	-	-	-	-	-	-	-	-	-	-	38	40	79	35	105	155	3.726	4.54	6.568	3.898	7.088	10.785	0.369177	2.13056	0.614645	0.811449	1.23774	2.86728	0.0433007	0.109508	0.780324	3.02972	0.252894	0.401442
MSTRG.10218	MSTRG.10218.1	411	fgr:FG09446.1	72.73	hypothetical protein; K09142 hypothetical protein	-	-	-	gi|672384335|gb|KFG86433.1|	83.72	deoxyribose-phosphate aldolase 2 [Metarhizium anisopliae]	-	-	-	-	7	7	8	9	2	8	5.284	5.87	4.982	7.326	1.046	4.265	0.176285	-0.18601	0.91993	0.992431	-0.958406	-0.449916	0.345923	0.503376	-1.23002	-0.293157	0.254278	0.403256
MSTRG.10219	MSTRG.10219.1	1139	fgr:FG09447.1	44.56	hypothetical protein	-	-	-	gi|531855105|gb|EQK97614.1|	100	37S ribosomal protein Rsm22 [Ophiocordyceps sinensis CO18]	-	-	-	GO:0005840	388	226	709	605	183	107	47.318	30.037	74.043	82.054	15.554	9.17	0.992873	5.42205	0.0648122	0.208029	-1.56677	4.46155	0.00421459	0.0177287	-2.65075	5.35767	5.03597e-06	8.40079e-05
MSTRG.1022	MSTRG.1022.2	3395	fgr:FG04296.1	62.08	hypothetical protein	YBR276c	32.08	[V] KOG1716 Dual specificity phosphatase	gi|531866655|gb|EQL03449.1|	97.03	dual specificity phosphatase [Ophiocordyceps sinensis CO18]	sp|P38148|PPS1_YEAST	32.08	Dual specificity protein phosphatase PPS1 OS=Saccharomyces cerevisiae (strain ATCC 204508 / S288c) GN=PPS1 PE=1 SV=1	GO:0004725,GO:0006570,GO:0008138,GO:0035335	2067.87	1910.95	1792.56	537.38	1117.98	1159.1	87.771	90.501	64.515	25.564	32.336	34.698	-0.983003	7.13436	0.0822886	0.244685	-1.30075	7.23591	0.00195573	0.00943937	-0.403153	6.68054	0.458929	0.607322
MSTRG.10220	MSTRG.10220.1	1610	-	-	-	-	-	-	-	-	-	-	-	-	-	245	213	274	234	872	980	23.269	22.349	22.312	24.184	57.177	65.65	0.035759	4.45156	0.952779	1	1.52183	5.58275	0.000686071	0.00398965	1.39501	5.63591	0.00825903	0.0309884
MSTRG.10221	rna6672-EQK97615.1	774	fgr:FG09447.1	61.15	hypothetical protein	SPBC577.08c	41.59	[O] KOG0908 Thioredoxin-like protein	gi|531855106|gb|EQK97615.1|	100	thioredoxin [Ophiocordyceps sinensis CO18]	sp|Q9UW02|THIO_COPCM	40.4	Thioredoxin OS=Coprinus comatus PE=1 SV=1	GO:0006118,GO:0006662,GO:0015035,GO:0045454,GO:0055114	416	347	399	316	524	552	106.276	96.972	86.586	89.171	93.148	99.189	-0.21377	5.06176	0.688018	0.860966	0.0033719	5.36554	0.996883	1	0.126408	5.32595	0.810231	0.889379
MSTRG.10222	MSTRG.10222.1	3235	pan:PODANSg09480	89.89	hypothetical protein	SPCC1450.14c	53.54	[OU] KOG2608 Endoplasmic reticulum membrane-associated oxidoreductin involved in disulfide bond formation	gi|729186301|emb|CEJ85133.1|	93.26	Putative Endoplasmic reticulum oxidoreductin 1 [Torrubiella hemipterigena]	sp|Q7SEY9|ERO1_NEUCR	80	Endoplasmic reticulum oxidoreductin-1 OS=Neurospora crassa (strain ATCC 24698 / 74-OR23-1A / CBS 708.71 / DSM 1257 / FGSC 987) GN=ero-1 PE=3 SV=1	-	40	58	95	124	28	40	1.502	2.37	3.071	5.205	0.73	1.053	1.07385	2.88015	0.127026	0.322917	-1.03007	2.03714	0.133197	0.253749	-2.19555	2.90529	0.00240122	0.0118388
MSTRG.10223	rna6673-EQK97613.1	1090	pan:PODANSg09480	88.89	hypothetical protein	SPCC1450.14c	58.02	[OU] KOG2608 Endoplasmic reticulum membrane-associated oxidoreductin involved in disulfide bond formation	gi|531855097|gb|EQK97613.1|	97.18	Endoplasmic reticulum oxidoreductin 1 [Ophiocordyceps sinensis CO18]	sp|Q7SEY9|ERO1_NEUCR	80.9	Endoplasmic reticulum oxidoreductin-1 OS=Neurospora crassa (strain ATCC 24698 / 74-OR23-1A / CBS 708.71 / DSM 1257 / FGSC 987) GN=ero-1 PE=3 SV=1	-	0	0	0	0	0	0	0	0	0	0	0	0	-	-	-	-	-	-	-	-	-	-	-	-
MSTRG.10224	MSTRG.10224.1	1539	-	-	-	-	-	-	-	-	-	-	-	-	-	32	29	34	34	133	132	2.924	2.696	2.496	3.804	8.69	8.969	0.054615	1.62796	0.950487	1	1.62046	2.79335	0.008342	0.0306346	1.47545	2.84638	0.0313832	0.0862306
MSTRG.10225	rna6674-EQK97612.1	2339	fgr:FG08285.1	56.37	hypothetical protein	Hs4503743	36	[Z] KOG0444 Cytoskeletal regulator Flightless-I (contains leucine-rich and gelsolin repeats)	gi|531855094|gb|EQK97612.1|	100	Leucine-rich repeat protein [Ophiocordyceps sinensis CO18]	sp|Q13045|FLII_HUMAN	36	Protein flightless-1 homolog OS=Homo sapiens GN=FLII PE=1 SV=2	-	1230	980	1077	2236	876	976	67.212	58.244	50.608	136.359	33.381	37.471	0.557046	6.99751	0.329934	0.579558	-0.745724	6.56753	0.0612829	0.142963	-1.3987	7.02887	0.0150185	0.0489549
MSTRG.10226	MSTRG.10226.1	203	-	-	-	-	-	-	-	-	-	-	-	-	-	0	0	0	0	0	1	0	0	0	0	0	6.064	-	-	-	-	-	-	-	-	-	-	-	-
MSTRG.10227	rna6675-EQK97611.1	852	-	-	-	-	-	-	gi|531855084|gb|EQK97611.1|	100	hypothetical protein OCS_06676 [Ophiocordyceps sinensis CO18]	-	-	-	-	0	0	0	0	0	1	0	0	0	0	0	0.123	-	-	-	-	-	-	-	-	-	-	-	-
MSTRG.10228	MSTRG.10228.1	214	ssl:SS1G_06327	60.56	hypothetical protein	-	-	-	gi|156052323|ref|XP_001592088.1|	60.56	hypothetical protein SS1G_06327 [Sclerotinia sclerotiorum 1980]	-	-	-	-	0	0	1	2	1	0	0	0	4.119	10.995	3.868	0	3.67825	-2.01909	0.31924	0.568875	-	-	-	-	-1.81271	-1.86981	0.48039	0.627282
MSTRG.10229	MSTRG.10229.1	3935	fgr:FG05993.1	76.46	hypothetical protein; K01477 allantoicase [EC:3.5.3.4]	Hs10835119	25.16	[Z] KOG0160 Myosin class V heavy chain	gi|531855073|gb|EQK97610.1|	96.7	DIL and Ankyrin domain containing protein [Ophiocordyceps sinensis CO18]	sp|Q9UTB0|YL88_SCHPO	29.69	Dilute domain-containing protein C25B8.08 OS=Schizosaccharomyces pombe (strain 972 / ATCC 24843) GN=SPAC25B8.08 PE=3 SV=1	GO:0000256,GO:0004037,GO:0006144	1322	1083	1990	2335	1219	885	56.734	48.348	72.874	115.446	37.813	23.799	0.766401	7.24812	0.138259	0.341447	-0.686866	6.7124	0.0891572	0.187921	-1.54482	7.31929	0.0040199	0.017736
MSTRG.1023	MSTRG.1023.1	2716	mgr:MGG_03132	82.58	MG03132.4; hypothetical protein; K10844 DNA excision repair protein ERCC-2 [EC:3.6.4.12]	YER171w	77.09	[KL] KOG1131 RNA polymerase II transcription initiation/nucleotide excision repair factor TFIIH, 5'-3' helicase subunit RAD3	gi|531866656|gb|EQL03450.1|	100	DNA repair helicase RAD3 [Ophiocordyceps sinensis CO18]	sp|P06839|RAD3_YEAST	77.09	DNA repair helicase RAD3 OS=Saccharomyces cerevisiae (strain ATCC 204508 / S288c) GN=RAD3 PE=1 SV=1	GO:0003677,GO:0004003,GO:0005524,GO:0005634,GO:0005657,GO:0006200,GO:0006289,GO:0032508	395.27	338.26	370.95	178.24	585.82	564.34	22.569	20.92	18.174	11.486	23.563	22.474	-0.585162	4.8452	0.2982	0.550423	0.155919	5.38692	0.727296	0.83151	0.653332	5.19452	0.230499	0.376156
MSTRG.10230	MSTRG.10230.1	891	fgr:FG01895.1	68.69	hypothetical protein	-	-	-	gi|358400392|gb|EHK49723.1|	67.35	hypothetical protein TRIATDRAFT_156919 [Trichoderma atroviride IMI 206040]	-	-	-	-	163	167	136	159	181	151	30.145	33.712	21.459	32.598	23.306	19.631	-0.248859	3.85138	0.684709	0.857642	-0.4906	3.94461	0.355105	0.513776	-0.332408	3.87696	0.592191	0.7165
MSTRG.10231	MSTRG.10231.1	344	-	-	-	-	-	-	gi|531857911|gb|EQK98138.1|	50.68	hypothetical protein OCS_06149 [Ophiocordyceps sinensis CO18]	-	-	-	-	54	102	41	45	40	55	44.326	93.11	27.647	39.663	22.708	31.846	-0.965723	2.52482	0.185122	0.413307	-1.22637	2.6338	0.0680439	0.154907	-0.349048	2.12255	0.643417	0.76101
MSTRG.10232	MSTRG.10232.1	401	-	-	-	-	-	-	-	-	-	-	-	-	-	8	6	7	5	2	4	4.652	3.85	3.396	3.156	0.805	1.641	-0.343211	-0.392151	0.720131	0.878941	-1.66516	-0.628722	0.149117	0.275943	-1.41079	-0.739884	0.233109	0.379059
MSTRG.10233	MSTRG.10233.1	2522	fgr:FG00460.1	63.47	hypothetical protein	SPAC1783.04c	48.77	[BK] KOG2684 Sirtuin 5 and related class III sirtuins (SIR2 family)	gi|531855064|gb|EQK97609.1|	100	Sir2 family histone deacetylase Hst4 [Ophiocordyceps sinensis CO18]	sp|Q5BE04|HST4_EMENI	46.65	NAD-dependent protein deacetylase hst4 OS=Emericella nidulans (strain FGSC A4 / ATCC 38163 / CBS 112.46 / NRRL 194 / M139) GN=AN1226 PE=3 SV=1	GO:0070403	552	636	755	739	245	356	28.881	37.174	32.388	41.701	8.399	13.128	0.224123	5.92414	0.654461	0.842057	-1.48283	5.45099	0.00159974	0.00800753	-1.79826	5.70833	0.0009516	0.0057049
MSTRG.10234	MSTRG.10234.1	208	-	-	-	-	-	-	-	-	-	-	-	-	-	0	0	0	0	0	0	0	0	0	0	0	0	-	-	-	-	-	-	-	-	-	-	-	-
MSTRG.10235	MSTRG.10235.1	1969	fgr:FG07212.1	50.12	hypothetical protein	-	-	-	gi|629682829|ref|XP_007806710.1|	62.22	hypothetical protein MAC_00370 [Metarhizium acridum CQMa 102]	-	-	-	-	242	59	236	168	398	577	17.184	4.553	14.399	13.305	19.704	28.792	0.318003	3.97549	0.65395	0.841709	1.23425	4.74342	0.0517344	0.125375	0.819031	4.89707	0.140539	0.262283
MSTRG.10236	rna6678-EQK97608.1	522	fgr:FG07211.1	40.7	hypothetical protein	-	-	-	gi|531855057|gb|EQK97608.1|	88.44	hypothetical protein OCS_06679 [Ophiocordyceps sinensis CO18]	-	-	-	-	18	9	12	8	349	314	7.982	4.39	4.472	3.877	107.498	98.057	-0.552172	0.30006	0.565325	0.774585	4.12256	3.77065	2.38639e-10	9.63159e-09	4.58653	3.76763	5.55883e-10	3.65376e-08
MSTRG.10237	MSTRG.10237.1	547	fgr:FG06729.1	58.89	hypothetical protein; K09554 cell division cycle protein 37	At3g24010	44.87	[B] KOG1973 Chromatin remodeling protein, contains PHD Zn-finger	gi|358378944|gb|EHK16625.1|	72.73	hypothetical protein TRIVIDRAFT_195532 [Trichoderma virens Gv29-8]	sp|Q9LIQ6|ING1_ARATH	44.87	PHD finger protein ING1 OS=Arabidopsis thaliana GN=ING1 PE=1 SV=1	GO:0005515,GO:0044699,GO:0050794	109	86	155	151	130	190	44.529	38.603	53.299	67.61	36.892	54.636	0.550618	3.51255	0.380844	0.626719	0.224983	3.52854	0.698149	0.808944	-0.418872	3.87349	0.500381	0.643523
MSTRG.10238	MSTRG.10238.1	961	fgr:FG06349.1	75.11	hypothetical protein; K09140 pre-rRNA-processing protein TSR3	SPAC1F3.04c	51.55	[S] KOG3154 Uncharacterized conserved protein	gi|685851013|ref|XP_009252539.1|	75.11	hypothetical protein FPSE_01144 [Fusarium pseudograminearum CS3096]	sp|Q10409|TSR3_SCHPO	51.55	Ribosome biogenesis protein tsr3 OS=Schizosaccharomyces pombe (strain 972 / ATCC 24843) GN=tsr3 PE=3 SV=1	GO:0005634,GO:0005737,GO:0006364	190	180	126	136	264	187	29.671	30.727	16.968	23.474	28.966	20.833	-0.59084	3.86788	0.332045	0.581254	-0.212629	4.22781	0.683589	0.799552	0.288193	4.00606	0.640252	0.758172
MSTRG.10239	MSTRG.10239.1	878	fgr:FG01634.1	64.07	hypothetical protein	-	-	-	gi|672377379|gb|KFG79651.1|	69.14	pathway-specific nitrogen regulator [Metarhizium anisopliae]	-	-	-	-	344	74	532	22	103	133	58.224	13.67	76.891	4.128	12.142	15.831	0.139875	4.34829	0.893381	0.977734	-1.28243	3.96617	0.0628986	0.145936	-1.51054	4.15257	0.116859	0.230186
MSTRG.1024	MSTRG.1024.1	714	fgr:FG04295.1	92.83	hypothetical protein; K10844 DNA excision repair protein ERCC-2 [EC:3.6.4.12]	YER171w	76.79	[KL] KOG1131 RNA polymerase II transcription initiation/nucleotide excision repair factor TFIIH, 5'-3' helicase subunit RAD3	gi|531866656|gb|EQL03450.1|	100	DNA repair helicase RAD3 [Ophiocordyceps sinensis CO18]	sp|P06839|RAD3_YEAST	76.79	DNA repair helicase RAD3 OS=Saccharomyces cerevisiae (strain ATCC 204508 / S288c) GN=RAD3 PE=1 SV=1	GO:0003677,GO:0004003,GO:0005524,GO:0005634,GO:0005657,GO:0006200,GO:0006289,GO:0032508	12	15	12.09	13.55	26.11	8.05	4.99	7.211	4.156	5.445	7.428	2.22	-0.152201	0.468153	0.896205	0.979722	-0.173782	0.63365	0.866028	0.928914	-0.109155	0.625376	0.958242	0.993008
MSTRG.10240	MSTRG.10240.1	1462	-	-	-	-	-	-	-	-	-	-	-	-	-	68	26	33	2	20	23	6.165	2.559	3.692	0.199	1.262	1.466	-1.66527	1.59909	0.109332	0.29395	-1.59471	1.78624	0.0361102	0.0955751	-0.0126988	0.898351	1	1
MSTRG.10241	MSTRG.10241.1	291	-	-	-	-	-	-	-	-	-	-	-	-	-	48	8	82	7	15	12	63.712	11.977	86.874	9.73	13.703	11.268	0.425756	1.68281	0.715245	0.876442	-1.50267	1.0917	0.120846	0.23586	-2.01725	1.49692	0.0567486	0.134681
MSTRG.10242	rna6679-EQK97606.1	312	pan:PODANSg1252	55.34	hypothetical protein; K01062 1-alkyl-2-acetylglycerophosphocholine esterase [EC:3.1.1.47]	Hs4557741	61.36	[S] KOG0295 WD40 repeat-containing protein	gi|531855039|gb|EQK97606.1|	100	Nuclear distribution protein pac-1a [Ophiocordyceps sinensis CO18]	sp|B2AEZ5|LIS11_PODAN	55.34	Nuclear distribution protein PAC1-1 OS=Podospora anserina (strain S / ATCC MYA-4624 / DSM 980 / FGSC 10383) GN=PAC1-1 PE=3 SV=2	GO:0044424,GO:0044763	72	53	70	10	68	78	76.82	63.336	60.48	11.319	50.039	58.77	-0.883166	2.22429	0.303862	0.55686	-0.264467	2.65761	0.671842	0.7919	0.534794	2.31492	0.528683	0.667778
MSTRG.10243	MSTRG.10243.1	3180	fgr:FG04982.1	74.89	hypothetical protein	YLL023c	28.57	[S] KOG4002 Uncharacterized integral membrane protein	gi|531855040|gb|EQK97607.1|	99.44	ER membrane protein [Ophiocordyceps sinensis CO18]	sp|Q12164|POM33_YEAST	28.57	Pore membrane protein of 33 kDa OS=Saccharomyces cerevisiae (strain ATCC 204508 / S288c) GN=POM33 PE=1 SV=1	-	6088	4192	1878	3382	3817	2891	400.955	311.26	117.712	272.707	196.371	133.388	-1.00238	8.48935	0.082865	0.245485	-1.10458	8.65534	0.0143043	0.0464974	-0.196907	8.1235	0.72725	0.825104
MSTRG.10244	MSTRG.10244.1	213	-	-	-	-	-	-	-	-	-	-	-	-	-	1	2	2	1	5	7	5.961	13.971	8.489	5.665	19.953	29.907	-0.135326	-1.67494	1	1	1.43732	-0.989253	0.341954	0.499677	1.49245	-0.991358	0.359442	0.510828
MSTRG.10245	MSTRG.10245.1	3641	pan:PODANSg3187	64.45	hypothetical protein; K00362 nitrite reductase (NAD(P)H) large subunit [EC:1.7.1.4]	At3g27820	26.98	[R] KOG1336 Monodehydroascorbate/ferredoxin reductase	gi|672795828|gb|KFH46381.1|	66.71	Nitrite reductase [NAD(P)H]-like protein [Acremonium chrysogenum ATCC 11550]	sp|P38681|NIR_NEUCR	59.12	Nitrite reductase [NAD(P)H] OS=Neurospora crassa (strain ATCC 24698 / 74-OR23-1A / CBS 708.71 / DSM 1257 / FGSC 987) GN=nit-6 PE=2 SV=2	GO:0008942,GO:0020037,GO:0042128,GO:0046872,GO:0050660,GO:0050661,GO:0051537,GO:0055114	683	878	3341	1059	3703	2033	23.992	33.524	101.05	41.555	90.766	50.187	1.28029	6.97988	0.02332	0.104141	1.36877	7.24612	0.00327136	0.0144262	0.00708423	7.79201	0.99044	1
MSTRG.10246	MSTRG.10246.1	1937	-	-	-	-	-	-	-	-	-	-	-	-	-	3	0	0	1	5	18	0.192	0	0	0.073	0.232	0.834	-1.42275	-1.88861	0.699997	0.867639	2.39154	-0.458022	0.0860593	0.183133	3.76899	-0.549607	0.0264824	0.0757007
MSTRG.10247	MSTRG.10247.1	417	-	-	-	-	-	-	-	-	-	-	-	-	-	2	2	1	0	13	5	2.326	2.621	0.965	0	10.466	4.186	-1.90112	-1.77876	0.46209	0.699795	1.61998	-0.621348	0.197328	0.339576	3.48678	-0.792654	0.0217882	0.0653288
MSTRG.10248	MSTRG.10248.1	812	-	-	-	-	-	-	-	-	-	-	-	-	-	4	0	8	5	14	16	0.745	0	1.28	1.045	1.826	2.115	1.52398	-0.858349	0.261003	0.50821	2.37473	-0.165358	0.045455	0.113475	0.751521	0.15751	0.412362	0.56382
MSTRG.10249	MSTRG.10249.1	222	-	-	-	-	-	-	-	-	-	-	-	-	-	0	0	0	0	0	0	0	0	0	0	0	0	-	-	-	-	-	-	-	-	-	-	-	-
MSTRG.1025	MSTRG.1025.1	3832	fgr:FG04294.1	73.46	hypothetical protein	SPCC1020.13c	31.95	[IU] KOG2308 Phosphatidic acid-preferring phospholipase A1, contains DDHD domain	gi|531866657|gb|EQL03451.1|	100	DDHD domain protein [Ophiocordyceps sinensis CO18]	sp|Q7LKZ6|YJMD_SCHPO	31.95	Probable phospholipase C1020.13c OS=Schizosaccharomyces pombe (strain 972 / ATCC 24843) GN=SPCC1020.13c PE=3 SV=1	GO:0046872	560.02	352.74	824.31	436.48	625.08	398.61	21.023	14.31	27.127	18.687	16.384	10.329	0.311783	5.57924	0.558546	0.770075	-0.321697	5.46201	0.497151	0.653142	-0.721853	5.71885	0.179195	0.31439
MSTRG.10250	MSTRG.10250.1	547	-	-	-	-	-	-	-	-	-	-	-	-	-	2	0	3	3	22	24	0.666	0	0.844	1.097	5.096	5.625	1.38165	-1.48574	0.419855	0.661615	3.90643	0.216514	0.000955581	0.00521344	2.42764	0.341039	0.0121532	0.0417123
MSTRG.10251	rna6682-EQK97603.1	1564	fgr:FG00960.1	84.35	hypothetical protein; K03857 phosphatidylinositol glycan, class A [EC:2.4.1.198]	SPBC3D6.07	59.4	[MOI] KOG1111 N-acetylglucosaminyltransferase complex, subunit PIG-A/SPT14, required for phosphatidylinositol biosynthesis/Sulfolipid synthase	gi|531855009|gb|EQK97603.1|	100	phosphatidylinositol:UDP-GlcNAc transferase subunit PIG-A [Ophiocordyceps sinensis CO18]	sp|P87172|GPI3_SCHPO	59.4	Phosphatidylinositol N-acetylglucosaminyltransferase gpi3 subunit OS=Schizosaccharomyces pombe (strain 972 / ATCC 24843) GN=gpi3 PE=3 SV=1	GO:0006506,GO:0016757	454	549	460	488	167	216	40.487	53.302	35.208	48.484	10.383	13.541	-0.181084	5.47841	0.73253	0.887472	-1.89031	5.11199	0.000115228	0.000890417	-1.80022	5.06187	0.00142741	0.00785402
MSTRG.10252	MSTRG.10252.1	989	fgr:FG00959.1	74.39	hypothetical protein	-	-	-	gi|531855010|gb|EQK97604.1|	100	WD domain containing protein [Ophiocordyceps sinensis CO18]	-	-	-	-	387	371	261	198	148	243	94.117	96.295	52	48.693	24.492	39.893	-0.850935	4.7961	0.121287	0.314031	-1.44857	4.80882	0.00457198	0.0189025	-0.688912	4.31851	0.240955	0.386455
MSTRG.10253	MSTRG.10253.1	435	fgr:FG01141.1	74.83	hypothetical protein; K00294 1-pyrroline-5-carboxylate dehydrogenase [EC:1.5.1.12]	SPBC24C6.04	55.86	[E] KOG2455 Delta-1-pyrroline-5-carboxylate dehydrogenase	gi|666398932|gb|KEY64786.1|	83.92	hypothetical protein S7711_08065 [Stachybotrys chartarum IBT 7711]	sp|Q9P8I0|PUT2_EMENI	66.43	Delta-1-pyrroline-5-carboxylate dehydrogenase, mitochondrial OS=Emericella nidulans (strain FGSC A4 / ATCC 38163 / CBS 112.46 / NRRL 194 / M139) GN=prnC PE=3 SV=2	GO:0003842,GO:0006525,GO:0006537,GO:0006561,GO:0016620,GO:0055114	50	59	322	50	1594	1354	24.782	32.22	133.651	27.048	548.379	472.64	1.51236	3.33437	0.0585598	0.194602	4.2521	5.8944	9.8405e-18	1.38751e-15	2.65659	6.05199	0.000129088	0.00117373
MSTRG.10254	MSTRG.10254.4	2409	fgr:FG07475.1	72.83	hypothetical protein; K00761 uracil phosphoribosyltransferase [EC:2.4.2.9]	YHR128w	60.37	[TZ] KOG4203 Armadillo/beta-Catenin/plakoglobin	gi|531855016|gb|EQK97605.1|	87.5	uracil phosphoribosyltransferase [Ophiocordyceps sinensis CO18]	sp|A5H0J4|UPP_LACKL	59.76	Uracil phosphoribosyltransferase OS=Lachancea kluyveri GN=FUR1 PE=3 SV=1	-	1205.16	1275.83	683.01	418.03	2437.06	2607.96	164.388	183.548	75.917	56.625	202.862	219.616	-1.32286	6.35186	0.00772318	0.0476974	0.52449	7.35345	0.211968	0.357128	1.75922	6.98625	0.000437099	0.00312528
MSTRG.10255	MSTRG.10255.1	1432	fgr:FG07476.1	91.11	hypothetical protein	SPAC1B3.02c	63.04	[S] KOG3214 Uncharacterized Zn ribbon-containing protein	gi|573982473|ref|XP_006669157.1|	95.74	transcription elongation factor, putative [Cordyceps militaris CM01]	sp|O13868|ELOF1_SCHPO	63.04	Transcription elongation factor 1 homolog OS=Schizosaccharomyces pombe (strain 972 / ATCC 24843) GN=SPAC1B3.02c PE=1 SV=1	-	400.84	316.17	207.99	173.97	1393.94	1316.04	73.896	62.934	32.712	35.556	178.934	170.561	-1.02143	4.65369	0.0671159	0.213595	1.42642	6.1539	0.000570191	0.00342521	2.35719	5.97621	6.04498e-06	9.61468e-05
MSTRG.10256	MSTRG.10256.1	3205	aor:AOR_1_2810174	56.72	AO090005001603; transcription factor btf3	SPBC24C6.04	44.9	[E] KOG2455 Delta-1-pyrroline-5-carboxylate dehydrogenase	gi|531855004|gb|EQK97602.1|	93.24	Alkaline phosphatase D-related protein [Ophiocordyceps sinensis CO18]	sp|P53326|YG5L_YEAST	37.92	Uncharacterized protein YGR266W OS=Saccharomyces cerevisiae (strain ATCC 204508 / S288c) GN=YGR266W PE=1 SV=1	-	245	327	1356	629	3013.86	2568	11.189	15.251	50.97	37.698	90.193	77.417	1.61209	5.77793	0.00291785	0.0234388	2.77919	6.93419	3.46518e-10	1.35891e-08	1.08226	7.31576	0.0396871	0.102613
MSTRG.10257	MSTRG.10257.1	294	-	-	-	-	-	-	gi|672385737|gb|KFG87824.1|	69.05	delta 1-pyrroline-5-carboxylate dehydrogenase [Metarhizium anisopliae]	-	-	-	-	0	0	0	0	1.14	0	0	0	0	0	1.328	0	-	-	-	-	-	-	-	-	-	-	-	-
MSTRG.10258	MSTRG.10258.1	3521	fgr:FG00667.1	63.94	hypothetical protein; K10751 chromatin assembly factor 1 subunit B	SPAC26H5.03	45.78	[BL] KOG1009 Chromatin assembly complex 1 subunit B/CAC2 (contains WD40 repeats)	gi|531854995|gb|EQK97601.1|	95.08	WD40/YVTN repeat-like-containing domain protein [Ophiocordyceps sinensis CO18]	sp|O13985|YEG3_SCHPO	45.78	Uncharacterized WD repeat-containing protein C26H5.03 OS=Schizosaccharomyces pombe (strain 972 / ATCC 24843) GN=SPAC26H5.03 PE=1 SV=2	-	908	1344.94	653.83	308	743.45	924	43.265	68.139	25.958	15.729	24.667	30.012	-1.41079	6.19628	0.00782625	0.048074	-0.942707	6.54279	0.0264148	0.0757289	0.38257	5.83904	0.464049	0.612577
MSTRG.10259	MSTRG.10259.1	891	fgr:FG00573.1	62.2	hypothetical protein	-	-	-	gi|667729793|gb|KFA70513.1|	66.67	hypothetical protein S40285_00670 [Stachybotrys chlorohalonata IBT 40285]	-	-	-	GO:0006355,GO:0006366,GO:0046872	67	42	266	172	144	75	12.307	8.428	41.702	35.033	18.425	9.688	1.87024	3.58759	0.00383847	0.0289929	0.516827	2.86451	0.426069	0.585919	-1.44237	3.99152	0.022227	0.0662982
MSTRG.1026	MSTRG.1026.2	8926	mgr:MGG_03140	41.76	MG03140.4; hypothetical protein	YLR175w	81.34	[J] KOG2529 Pseudouridine synthase	gi|531866658|gb|EQL03452.1|	98.9	Leucine carboxyl methyltransferase family [Ophiocordyceps sinensis CO18]	sp|O43100|CBF5_EMENI	91.87	Centromere/microtubule-binding protein CBF5 OS=Emericella nidulans (strain FGSC A4 / ATCC 38163 / CBS 112.46 / NRRL 194 / M139) GN=cbf5 PE=2 SV=1	-	3944.35	3903.63	4934.63	3328.64	2959.1	2934.45	179.144	210.638	179.147	164.003	67.917	75.346	-0.0655679	8.4919	0.89797	0.980631	-0.911159	8.34096	0.0343285	0.092208	-0.934363	8.3766	0.0656242	0.14989
MSTRG.10260	MSTRG.10260.1	1182	-	-	-	-	-	-	-	-	-	-	-	-	-	250	206	646	493	502	441	31.263	28.068	69.154	68.54	43.739	38.753	1.19673	5.14107	0.0244476	0.107801	0.554764	4.92814	0.243059	0.393102	-0.73198	5.60721	0.159132	0.288086
MSTRG.10261	MSTRG.10261.1	1187	fgr:FG00570.1	75.76	hypothetical protein; K11770 chromatin structure-remodeling complex subunit SFH1	-	-	-	gi|572283252|gb|ETS06226.1|	90.91	SNF5-domain-containing protein [Trichoderma reesei RUT C-30]	-	-	-	-	221	227	529	512	93	137	28.068	31.417	57.511	72.282	8.225	12.224	1.11104	5.06192	0.039668	0.150787	-1.45749	4.0541	0.00678383	0.0260163	-2.66047	5.03445	5.94366e-06	9.49507e-05
MSTRG.10262	MSTRG.10262.1	520	fgr:FG05275.1	53.66	hypothetical protein	-	-	-	gi|667736811|gb|KFA76116.1|	61.48	hypothetical protein S40288_00395 [Stachybotrys chartarum IBT 40288]	-	-	-	-	242	173	353	253	398	380	105.701	83.089	129.55	120.933	120.719	116.837	0.419561	4.51155	0.456775	0.695733	0.41767	4.70948	0.395993	0.555824	-0.0925861	4.96835	0.86509	0.928449
MSTRG.10263	MSTRG.10263.1	311	fgr:FG05275.1	75	hypothetical protein	-	-	-	gi|667524603|gb|KFA53405.1|	78.57	hypothetical protein S40293_03419 [Stachybotrys chartarum IBT 40293]	-	-	-	-	40	41	116	46	102	108	87.139	102.491	194.344	101.786	151.968	167.086	0.811078	2.43955	0.254859	0.500704	0.874595	2.67899	0.15587	0.285329	-0.0232399	3.06691	0.980934	1
MSTRG.10264	MSTRG.10264.1	2359	-	-	-	-	-	-	gi|531854980|gb|EQK97600.1|	100	hypothetical protein OCS_06687 [Ophiocordyceps sinensis CO18]	-	-	-	-	247	285	406	567	438	432	13.819	17.333	19.529	35.388	17.081	16.981	0.798808	5.1062	0.155003	0.369953	0.207307	4.96274	0.664806	0.785995	-0.683153	5.46146	0.216511	0.360389
MSTRG.10265	MSTRG.10265.1	407	-	-	-	-	-	-	-	-	-	-	-	-	-	15	55	60	56	52	70	11.11	45.2	36.683	44.711	26.667	36.559	0.593715	2.12834	0.470982	0.705474	0.274188	2.15204	0.73341	0.835884	-0.40496	2.5013	0.562047	0.691712
MSTRG.10266	MSTRG.10266.1	4189	fgr:FG01434.1	46.67	hypothetical protein	-	-	-	gi|531854973|gb|EQK97599.1|	100	Anaphase-promoting complex, subunit 15/MND2 [Ophiocordyceps sinensis CO18]	-	-	-	-	549.33	451.51	589.52	438.4	1718.68	3003.33	45.523	38.591	41.609	43.54	81.262	141.233	-0.0877469	5.51081	0.865572	0.961981	1.74836	6.87626	7.23173e-05	0.00059481	1.74372	6.89542	0.000795351	0.00499314
MSTRG.10267	MSTRG.10267.1	2152	-	-	-	-	-	-	-	-	-	-	-	-	-	5.67	2.49	14.48	1.6	314.32	549.67	0.395	0.188	0.863	0.125	15.222	26.835	0.771642	-0.529542	0.557118	0.770075	6.23579	4.08989	6.68399e-16	6.71927e-14	5.36124	4.12013	1.47424e-10	1.18275e-08
MSTRG.10268	MSTRG.10268.1	1787	-	-	-	-	-	-	-	-	-	-	-	-	-	46	20	25	11.71	74	121	3.308	1.568	1.549	0.941	3.718	6.125	-0.977889	1.30956	0.229921	0.470255	1.08565	2.5106	0.117393	0.23219	1.97135	2.30993	0.0092397	0.0338872
MSTRG.10269	MSTRG.10269.1	526	pan:PODANSg2421	76.34	hypothetical protein; K12622 U6 snRNA-associated Sm-like protein LSm3	SPBC9B6.05c	60	[A] KOG3460 Small nuclear ribonucleoprotein (snRNP) LSM3	gi|531860774|gb|EQK99146.1|	91.67	Like-Sm ribonucleoprotein (LSM)-related domain protein [Ophiocordyceps sinensis CO18]	sp|Q9Y7M4|LSM3_SCHPO	60	Probable U6 snRNA-associated Sm-like protein LSm3 OS=Schizosaccharomyces pombe (strain 972 / ATCC 24843) GN=lsm3 PE=1 SV=2	GO:0005730,GO:0005732,GO:0019013	10	10	25	12	12	28	6.548	8.114	13.87	7.828	5.602	12.882	0.716401	0.512555	0.44156	0.681402	0.501939	0.580455	0.583436	0.717124	-0.303822	0.93246	0.754285	0.847056
MSTRG.1027	MSTRG.1027.1	479	-	-	-	-	-	-	-	-	-	-	-	-	-	62.36	174.37	85.03	27.09	16.9	65.55	38.647	119.485	43.808	18.206	7.262	28.626	-1.29823	3.01211	0.0990305	0.274768	-2.02278	3.03254	0.012663	0.042446	-0.807411	2.20126	0.352367	0.504418
MSTRG.10270	MSTRG.10270.1	2583	fgr:FG09672.1	55.15	hypothetical protein; K09561 STIP1 homology and U-box containing protein 1 [EC:6.3.2.19]	7297702	22.05	[O] KOG4642 Chaperone-dependent E3 ubiquitin protein ligase (contains TPR repeats)	gi|531854966|gb|EQK97598.1|	99.46	U-box domain-containing protein [Ophiocordyceps sinensis CO18]	sp|Q9SRS9|CHIP_ARATH	43.64	E3 ubiquitin-protein ligase CHIP OS=Arabidopsis thaliana GN=CHIP PE=1 SV=1	-	89	64	97	79	137	112	71.005	56.751	63.513	67.62	75.619	62.973	0.087436	2.91492	0.902712	0.983628	0.21225	3.17587	0.726977	0.831433	0.0343294	3.27922	0.965309	0.998532
MSTRG.10271	MSTRG.10271.1	1864	fgr:FG09672.1	55.15	hypothetical protein; K09561 STIP1 homology and U-box containing protein 1 [EC:6.3.2.19]	7297702	22.05	[O] KOG4642 Chaperone-dependent E3 ubiquitin protein ligase (contains TPR repeats)	gi|531854966|gb|EQK97598.1|	99.46	U-box domain-containing protein [Ophiocordyceps sinensis CO18]	sp|Q9SRS9|CHIP_ARATH	43.64	E3 ubiquitin-protein ligase CHIP OS=Arabidopsis thaliana GN=CHIP PE=1 SV=1	GO:0003824,GO:0043581	1567	1741	2446	1617	1454	1994	189.927	234.066	254.628	219.552	120.421	157.38	0.151784	7.35944	0.763199	0.903979	-0.439615	7.28053	0.30675	0.468672	-0.68064	7.44315	0.181822	0.317468
MSTRG.10272	MSTRG.10272.1	1700	fgr:FG02025.1	81.48	hypothetical protein; K06185 ATP-binding cassette, sub-family F, member 2	YER036c	66.78	[R] KOG0927 Predicted transporter (ABC superfamily)	gi|671180334|ref|XP_008730628.1|	84.35	ABC transporter ATP-binding protein ARB1 [Cladophialophora carrionii CBS 160.54]	sp|P40024|ARB1_YEAST	66.78	ABC transporter ATP-binding protein ARB1 OS=Saccharomyces cerevisiae (strain ATCC 204508 / S288c) GN=ARB1 PE=1 SV=1	GO:0000056,GO:0005524,GO:0005634,GO:0005840,GO:0006144,GO:0006200,GO:0042624	1124.67	2185.41	1764.36	610.24	843.32	367.38	91.034	192.528	122.611	55.047	47.591	20.894	-0.696127	6.98892	0.230401	0.470894	-1.97287	6.82742	0.000152579	0.0011371	-1.35552	6.38311	0.0220228	0.065869
MSTRG.10273	MSTRG.10273.1	2335	fgr:FG02024.1	50	hypothetical protein	-	-	-	gi|531854939|gb|EQK97596.1|	99.35	hypothetical protein OCS_06691 [Ophiocordyceps sinensis CO18]	-	-	-	-	2257	2267	1545	560	1818	468	331.192	208.104	75.166	35.409	94.476	22.86	-1.3013	7.22211	0.0174691	0.0847004	-1.48958	7.37137	0.00953701	0.0340379	-0.269164	6.60954	0.67842	0.789792
MSTRG.10274	MSTRG.10274.1	2474	fgr:FG01347.1	63.11	hypothetical protein; K02178 checkpoint serine/threonine-protein kinase [EC:2.7.11.1]	YJL013c	27.35	[D] KOG1166 Mitotic checkpoint serine/threonine protein kinase	gi|594718283|gb|EXV01177.1|	70.85	Mad3/BUB1-like region 1 protein [Metarhizium robertsii]	sp|O59767|MAD3_SCHPO	32.38	Mitotic spindle checkpoint component mad3 OS=Schizosaccharomyces pombe (strain 972 / ATCC 24843) GN=mad3 PE=1 SV=2	GO:0004674,GO:0005524,GO:0006468,GO:0009069	625	461	810	579	541	449	33.307	26.651	37.314	34.552	20.002	16.717	0.227612	5.78642	0.653012	0.841546	-0.623681	5.58945	0.16098	0.292072	-0.941337	5.81073	0.0644678	0.147744
MSTRG.10275	MSTRG.10275.1	224	-	-	-	-	-	-	-	-	-	-	-	-	-	5	3	0	3	5	4	21.655	15.15	0	12.604	14.607	12.373	-1.37741	-1.20883	0.401434	0.645332	-0.311068	-0.833709	1	1	0.98207	-1.1625	0.574459	0.700953
MSTRG.10276	MSTRG.10276.1	478	-	-	-	-	-	-	-	-	-	-	-	-	-	0	2.98	5	5.15	12.18	10	0	1.367	1.753	2.362	3.536	2.94	1.53727	-1.08919	0.252039	0.497399	2.28093	-0.495714	0.0680601	0.154912	0.651439	-0.178011	0.542616	0.6804
MSTRG.10277	MSTRG.10277.1	398	fgr:FG00905.1	78.03	hypothetical protein	-	-	-	gi|672794957|gb|KFH45521.1|	79.55	NADH dehydrogenase [ubiquinone] complex I, assembly factor-like protein [Acremonium chrysogenum ATCC 11550]	sp|O14138|NDUF7_SCHPO	30.36	NADH dehydrogenase [ubiquinone] complex I, assembly factor 7 homolog OS=Schizosaccharomyces pombe (strain 972 / ATCC 24843) GN=SPAC25A8.03c PE=3 SV=2	-	49	31	55	41	27	48	28.949	20.23	27.062	26.306	11.064	19.982	0.142187	2.03569	0.869677	0.964073	-0.574426	1.90115	0.422801	0.583049	-0.809885	2.05807	0.279219	0.43289
MSTRG.10278	MSTRG.10278.1	4191	fgr:FG09643.1	86.31	FOX2_NEUCR Peroxisomal hydratase-dehydrogenase-epimerase (HDE) (Multifunctional beta-oxidation protein) (MFP); K14729 multifunctional beta-oxidation protein [EC:4.2.1.- 1.1.1.-]	YKR009c	67.36	[I] KOG1206 Peroxisomal multifunctional beta-oxidation protein and related enzymes	gi|531854932|gb|EQK97595.1|	99.7	short chain dehydrogenase [Ophiocordyceps sinensis CO18]	sp|Q01373|FOX2_NEUCR	88.1	Peroxisomal hydratase-dehydrogenase-epimerase OS=Neurospora crassa (strain ATCC 24698 / 74-OR23-1A / CBS 708.71 / DSM 1257 / FGSC 987) GN=fox-2 PE=1 SV=1	-	904	972	2046	4368	2627	2787	34.278	41.3	66.965	195.148	71.817	75.566	1.74186	7.5816	0.00355428	0.0272184	1.02907	7.26939	0.0147002	0.0475002	-0.807014	8.17219	0.168476	0.300367
MSTRG.10279	MSTRG.10279.1	2512	-	-	-	-	-	-	-	-	-	-	-	-	-	48	43	44	23	147	185	2.371	2.308	1.865	1.265	5.063	6.415	-0.597757	1.89203	0.404617	0.648067	1.37149	3.17288	0.0191692	0.0591419	1.88045	3.06956	0.00637498	0.0253397
MSTRG.1028	MSTRG.1028.1	448	-	-	-	-	-	-	-	-	-	-	-	-	-	116	154	73	65	55	116	54.42	79.527	28.723	33.319	17.911	38.314	-1.08691	3.25157	0.0963807	0.270345	-1.15984	3.42364	0.0634302	0.14693	-0.1639	2.84839	0.819909	0.895409
MSTRG.10280	MSTRG.10280.1	1573	-	-	-	-	-	-	-	-	-	-	-	-	-	27	25	56	41	112	101	2.247	2.27	3.999	3.804	6.499	5.906	0.766656	1.79785	0.295136	0.547147	1.53413	2.50916	0.0154286	0.049438	0.678132	2.78597	0.313182	0.471197
MSTRG.10281	MSTRG.10281.1	301	-	-	-	-	-	-	-	-	-	-	-	-	-	0	0	0	5	0	0	0	0	0	6.271	0	0	4.46911	-1.75729	0.161808	0.379118	-	-	-	-	-4.78159	-1.71011	0.133545	0.253613
MSTRG.10282	MSTRG.10282.1	696	-	-	-	-	-	-	-	-	-	-	-	-	-	0	0	8	12	4	9	0	0	1.577	3.083	0.647	1.466	6.33008	-0.672851	0.00111069	0.0112995	5.50885	-1.14329	0.0125008	0.0420254	-1.11629	-0.0547517	0.292733	0.448498
MSTRG.10283	MSTRG.10283.1	723	-	-	-	-	-	-	-	-	-	-	-	-	-	143	202	86	123	145	141	31.455	48.549	16.245	29.933	22.534	22.176	-0.798743	3.69872	0.220574	0.461765	-0.77784	3.90445	0.152711	0.280585	-0.0695509	3.5269	0.922276	0.969083
MSTRG.10284	MSTRG.10284.1	3677	fgr:FG07546.1	50.95	hypothetical protein	-	-	-	gi|531854906|gb|EQK97593.1|	93.37	myb family transcription factor [Ophiocordyceps sinensis CO18]	-	-	-	-	710.97	841.75	550.36	446.76	638.64	539.06	55.312	65.392	35.041	44.878	30.941	30.293	-0.764981	5.86248	0.129916	0.328118	-0.902508	6.01443	0.0326654	0.0891083	-0.225628	5.63372	0.663714	0.778101
MSTRG.10285	MSTRG.10285.1	2311	fgr:FG02271.1	65.17	hypothetical protein; K00276 primary-amine oxidase [EC:1.4.3.21]	SPAC2E1P3.04	54.84	[Q] KOG1186 Copper amine oxidase	gi|531854907|gb|EQK97594.1|	100	hypothetical protein OCS_06694 [Ophiocordyceps sinensis CO18]	sp|P12807|AMO_PICAN	44.09	Peroxisomal primary amine oxidase OS=Pichia angusta GN=AMO PE=1 SV=1	-	339.03	303.25	505.64	709.24	258.36	634.94	18.855	18.374	24.066	43.812	9.968	24.677	0.85452	5.40557	0.119165	0.309988	-0.014032	5.11092	0.98004	1	-0.965011	5.67969	0.113551	0.225265
MSTRG.10286	MSTRG.10286.1	482	-	-	-	-	-	-	-	-	-	-	-	-	-	1	0	1	0	6	93	0.406	0	0.343	0	1.718	26.941	-0.12535	-2.16572	1	1	5.88708	1.12545	0.000201747	0.00144064	5.94267	1.12693	0.000300754	0.00232238
MSTRG.10287	rna6695-EQK97591.1	823	mgr:MGG_09396	73	MG09396.4; het-c	-	-	-	gi|531854897|gb|EQK97591.1|	69.43	HET-C2-like protein [Ophiocordyceps sinensis CO18]	-	-	-	GO:0005737,GO:0017089,GO:0046836,GO:0051861	1403	699	360	86	1324	1364	384.302	209.547	83.673	25.993	252.295	262.809	-2.44704	5.85401	0.000184603	0.00277672	-0.123366	6.74701	0.775692	0.867947	2.23558	5.98465	0.000260841	0.00206534
MSTRG.10288	MSTRG.10288.1	780	aor:AOR_1_1662174	42.11	AO090005000945; ferulic acid esterase (FaeA)	-	-	-	gi|729188521|emb|CEJ79864.1|	66.06	hypothetical protein VHEMI00079 [Torrubiella hemipterigena]	sp|B8N7Z6|FAEC_ASPFN	25.71	Probable feruloyl esterase C OS=Aspergillus flavus (strain ATCC 200026 / FGSC A1120 / NRRL 3357 / JCM 12722 / SRRC 167) GN=faeC PE=3 SV=1	-	164	583	3395	1912	3794	438	35.858	139.301	632.053	462.692	577.527	67.352	2.64422	7.01766	6.14467e-05	0.0012036	1.96215	6.66042	0.0162209	0.0514493	-0.75729	7.78273	0.323661	0.481127
MSTRG.10289	MSTRG.10289.1	1726	fgr:FG02553.1	75	hypothetical protein	SPAPB1A10.09	28.04	[DZ] KOG4302 Microtubule-associated protein essential for anaphase spindle elongation	gi|629690303|ref|XP_007810443.1|	79.23	microtubule associated protein (Ase1), putative [Metarhizium acridum CQMa 102]	sp|Q9HDY1|ASE1_SCHPO	28.04	Anaphase spindle elongation protein 1 OS=Schizosaccharomyces pombe (strain 972 / ATCC 24843) GN=ase1 PE=1 SV=1	GO:0000226,GO:0000910,GO:0008017,GO:0045298	90	69	356	127	200	195	7.248	6.045	24.604	11.392	11.221	11.031	1.40994	3.78459	0.0325168	0.131508	0.821123	3.58682	0.137405	0.259445	-0.676044	4.3245	0.268193	0.419534
MSTRG.1029	rna839-EQL03455.1	4472	fgr:FG07196.1	64.64	hypothetical protein	SPCC576.05	33.1	[UD] KOG1860 Nuclear protein export factor	gi|531866661|gb|EQL03455.1|	100	SAC3/GANP family protein [Ophiocordyceps sinensis CO18]	sp|O74889|SAC31_SCHPO	33.1	SAC3 family protein 1 OS=Schizosaccharomyces pombe (strain 972 / ATCC 24843) GN=SPCC576.05 PE=1 SV=1	-	725	645	843	564	405	316	19.713	19.063	19.752	17.14	7.686	6.038	-0.0997769	5.958	0.840033	0.948844	-1.42178	5.66494	0.00140475	0.00718727	-1.41042	5.67836	0.00760026	0.0290054
MSTRG.10290	MSTRG.10290.1	810	-	-	-	-	-	-	-	-	-	-	-	-	-	355	132	895	472	5606	4606	94.297	38.365	201.812	138.397	1035.96	860.508	1.34608	5.32371	0.0251831	0.110304	3.91692	7.70043	1.86985e-12	1.12783e-10	2.47895	7.86666	3.81914e-06	6.67776e-05
MSTRG.10291	MSTRG.10291.1	853	fgr:FG00248.1	71.88	hypothetical protein	-	-	-	gi|667720758|gb|KFA63043.1|	73.91	hypothetical protein S40285_06390 [Stachybotrys chlorohalonata IBT 40285]	-	-	-	-	103	49	458	624	133	70	18.11	9.406	68.727	121.664	16.284	8.653	2.7747	4.80046	1.85021e-05	0.000463613	-0.0640379	3.01567	0.927835	0.971222	-2.93302	5.09049	3.76257e-06	6.63221e-05
MSTRG.10292	MSTRG.10292.1	2337	mgr:MGG_09124	49.38	MG09124.4; hypothetical protein	SPAC821.04c	46.67	[D] KOG2277 S-M checkpoint control protein CID1 and related nucleotidyltransferases	gi|672791512|gb|KFH42148.1|	54.07	Poly(A) RNA polymerase-like protein [Acremonium chrysogenum ATCC 11550]	sp|Q9UT49|CID13_SCHPO	46.67	Poly(A) RNA polymerase cid13 OS=Schizosaccharomyces pombe (strain 972 / ATCC 24843) GN=cid13 PE=1 SV=1	GO:0016740	727	476	2120	2802.95	593	422	43.457	30.953	108.945	186.943	24.717	17.727	1.96932	7.10782	0.000343856	0.00454735	-0.732737	5.69128	0.108014	0.218504	-2.79539	7.28713	1.07483e-06	2.36671e-05
MSTRG.10293	MSTRG.10293.1	822	bfu:BC1G_07881	56.59	hypothetical protein	SPBC1685.06	51.95	[D] KOG2277 S-M checkpoint control protein CID1 and related nucleotidyltransferases	gi|672791512|gb|KFH42148.1|	65.09	Poly(A) RNA polymerase-like protein [Acremonium chrysogenum ATCC 11550]	sp|O74326|CID11_SCHPO	51.95	Poly(A) RNA polymerase cid11 OS=Schizosaccharomyces pombe (strain 972 / ATCC 24843) GN=cid11 PE=3 SV=1	-	0	0	0	2.05	0	0	0	0	0	1.913	0	0	3.19278	-2.14889	0.55971	0.770075	-	-	-	-	-3.47915	-2.12817	0.564583	0.692181
MSTRG.10294	rna6696-EQK97590.1	1080	ncr:NCU06457	72.98	asparaginyl-tRNA synthetase; K01893 asparaginyl-tRNA synthetase [EC:6.1.1.22]	SPBC1773.10c	57.56	[J] KOG0555 Asparaginyl-tRNA synthetase	gi|531854859|gb|EQK97590.1|	94.15	Aminoacyl-tRNA synthetase, class II (D/K/N)-like protein [Ophiocordyceps sinensis CO18]	sp|O94567|SYNC_SCHPO	57.56	Probable asparagine--tRNA ligase, cytoplasmic OS=Schizosaccharomyces pombe (strain 972 / ATCC 24843) GN=nrs1 PE=3 SV=1	GO:0003676,GO:0004816,GO:0005524,GO:0005737,GO:0006421,GO:0006522,GO:0006531	583	426	419	168	1637	1439	81.787	65.154	50.274	26.181	159.985	141.9	-0.961699	5.1616	0.0881628	0.255414	1.11819	6.42559	0.00499551	0.0202828	1.99241	6.2238	0.000245327	0.00197402
MSTRG.10295	MSTRG.10295.1	228	-	-	-	-	-	-	-	-	-	-	-	-	-	2	2	2	2	6	5	7.813	9.093	5.743	7.629	15.844	13.927	-0.110385	-1.47719	1	1	0.927205	-0.981568	0.567024	0.704449	0.954041	-0.976435	0.583984	0.709316
MSTRG.10296	MSTRG.10296.1	543	hhy:Halhy_6571	50.56	RNA-directed DNA polymerase	YMi009	30.74	[A] KOG4768 Mitochondrial mRNA maturase	gi|385153443|ref|YP_006072996.1|	55.08	orf557 gene product (mitochondrion) [Nitella hyalina]	sp|P19593|RDPO_ACUOB	37.36	Probable reverse transcriptase OS=Acutodesmus obliquus PE=3 SV=1	-	661	491	184	42	1179	780	222.872	181.516	52.445	15.573	276.372	185.058	-2.56891	4.98028	0.000132715	0.00216363	0.274171	6.0962	0.522798	0.675573	2.75925	5.45087	3.64606e-05	0.000430078
MSTRG.10297	MSTRG.10297.1	479	-	-	-	-	-	-	-	-	-	-	-	-	-	0	0	0	0	0	2	0	0	0	0	0	0.588	-	-	-	-	2.97381	-2.17193	0.554113	0.695043	2.98569	-2.16917	0.562396	0.691712
MSTRG.10298	MSTRG.10298.1	1189	-	-	-	-	-	-	-	-	-	-	-	-	-	9	9	40	13	114	130	1.039	1.129	3.971	1.672	9.196	10.574	1.35027	0.762867	0.135256	0.336666	3.24957	2.43428	5.61311e-06	6.68952e-05	1.8098	2.65237	0.0145331	0.0476188
MSTRG.10299	MSTRG.10299.1	402	-	-	-	-	-	-	-	-	-	-	-	-	-	1	2	1	1	19	43	0.576	1.279	0.482	0.627	7.627	17.533	-0.64489	-1.77496	1	1	3.7815	0.590241	0.000488434	0.0030079	4.35356	0.569099	0.000437417	0.00312552
MSTRG.103	MSTRG.103.1	2220	act:ACLA_099070	64.35	MFS transporter, putative	YLR004c	31.94	[G] KOG2533 Permease of the major facilitator superfamily	gi|531867434|gb|EQL04192.1|	73.53	allantoate permease [Ophiocordyceps sinensis CO18]	sp|Q07904|THI73_YEAST	31.94	Thiamine pathway transporter THI73 OS=Saccharomyces cerevisiae (strain ATCC 204508 / S288c) GN=THI73 PE=1 SV=1	-	609	609	4234	2399	4278	6128	42.023	45.514	249.906	184.153	204.887	295.787	2.28755	7.39422	1.6469e-05	0.000424836	2.59855	7.85841	2.26408e-08	5.74304e-07	0.221752	8.54946	0.671992	0.784505
MSTRG.1030	rna840-EQL03456.1	1290	fgr:FG07195.1	78.25	hypothetical protein; K14798 protein LTV1	SPAC3F10.17	34.8	[S] KOG2637 Uncharacterized conserved protein	gi|531866662|gb|EQL03456.1|	95.34	low-temperature viability protein ltv1 [Ophiocordyceps sinensis CO18]	sp|Q10191|LTV1_SCHPO	34.8	Protein LTV1 OS=Schizosaccharomyces pombe (strain 972 / ATCC 24843) GN=ltv1 PE=1 SV=1	-	751	816	810	920	917	802	83.21	98.477	76.91	113.429	70.805	62.455	0.0524263	6.23145	0.917116	0.991183	-0.367636	6.23451	0.359268	0.518141	-0.51055	6.3375	0.312714	0.470689
MSTRG.10300	MSTRG.10300.1	210	-	-	-	-	-	-	-	-	-	-	-	-	-	0	0	0	0	0	0	0	0	0	0	0	0	-	-	-	-	-	-	-	-	-	-	-	-
MSTRG.10301	MSTRG.10301.1	353	pcs:Pc22g11500	69.44	Pc22g11500	-	-	-	gi|700486862|gb|KGO72428.1|	68	Cation/H+ exchanger [Penicillium italicum]	-	-	-	-	23	8	6	3	43	36	50.107	19.991	10.057	6.637	64.065	55.698	-1.88628	0.11229	0.0563509	0.189929	0.8692	1.34143	0.258688	0.412116	2.66934	0.990685	0.00377914	0.016927
MSTRG.10302	MSTRG.10302.1	2379	fgr:FG01442.1	38.15	hypothetical protein	-	-	-	gi|672380706|gb|KFG82903.1|	53.04	ankyrin repeat protein [Metarhizium anisopliae]	-	-	-	-	691.64	176.75	534.08	427.36	644.12	898.33	39.392	10.999	26.153	27.257	25.538	36.05	0.0500373	5.35231	0.939899	1	0.3661	5.71546	0.524029	0.676824	0.21839	5.80054	0.671588	0.784298
MSTRG.10303	MSTRG.10303.1	2379	fgr:FG01442.1	38.15	hypothetical protein	-	-	-	gi|672380706|gb|KFG82903.1|	53.04	ankyrin repeat protein [Metarhizium anisopliae]	-	-	-	-	57.36	6.25	2.92	4.64	147.88	302.67	10.782	1.279	0.473	0.972	19.355	40.008	-2.97898	0.843372	0.0134691	0.0710612	2.38563	3.39653	0.00563743	0.0224114	5.28531	3.20482	4.44445e-09	2.20424e-07
MSTRG.10304	MSTRG.10304.1	2578	-	-	-	-	-	-	gi|399166834|emb|CCE32355.1|	60.34	uncharacterized protein CPUR_06215 [Claviceps purpurea 20.1]	-	-	-	-	64	30	102	64	69	65	3.071	1.568	4.212	3.428	2.307	2.194	0.688465	2.55596	0.337776	0.587137	0.0325922	2.3894	0.96864	0.999005	-0.747872	2.83109	0.267777	0.419064
MSTRG.10305	MSTRG.10305.1	211	-	-	-	-	-	-	-	-	-	-	-	-	-	0	0	0	0	1	0	0	0	0	0	4.249	0	-	-	-	-	-	-	-	-	-	-	-	-
MSTRG.10306	MSTRG.10306.1	4061	pan:PODANSg4429	33.47	hypothetical protein	YKL101w	43.43	[D] KOG0588 Serine/threonine protein kinase	gi|531854791|gb|EQK97589.1|	100	serine/threonine-protein kinase GIN4 [Ophiocordyceps sinensis CO18]	sp|P34244|HSL1_YEAST	43.43	Probable serine/threonine-protein kinase HSL1 OS=Saccharomyces cerevisiae (strain ATCC 204508 / S288c) GN=HSL1 PE=1 SV=2	GO:0004674,GO:0005524,GO:0006468,GO:0009069	774	559	893	367	1176	1380	24.76	19.929	24.455	13.524	28.617	33.794	-0.260039	5.83872	0.626201	0.820273	0.451371	6.40497	0.257372	0.410683	0.622735	6.35485	0.230865	0.376471
MSTRG.10307	MSTRG.10307.1	4051	fgr:FG02563.1	68.18	hypothetical protein; K01412 mitochondrial processing peptidase [EC:3.4.24.64]	YHR024c	49.01	[O] KOG2067 Mitochondrial processing peptidase, alpha subunit	gi|531854788|gb|EQK97587.1|	99.62	Peptidase M16, core [Ophiocordyceps sinensis CO18]	sp|P23955|MPPA_NEUCR	62.08	Mitochondrial-processing peptidase subunit alpha OS=Neurospora crassa (strain ATCC 24698 / 74-OR23-1A / CBS 708.71 / DSM 1257 / FGSC 987) GN=mpp PE=1 SV=2	GO:0004222,GO:0006508,GO:0006627,GO:0017087,GO:0046872	2411	2085	4715	4845	3647	3781	111.549	90.727	165.537	238.124	112.179	83.376	0.993742	8.29837	0.0565576	0.19032	0.230694	8.03846	0.587484	0.721039	-0.854981	8.65892	0.100438	0.205452
MSTRG.10308	MSTRG.10308.1	1979	fgr:FG06781.1	78.5	hypothetical protein; K03355 anaphase-promoting complex subunit 8	SPAC6F12.14	48.47	[DO] KOG1155 Anaphase-promoting complex (APC), Cdc23 subunit	gi|558862841|gb|ESU12924.1|	86.92	hypothetical protein FGSG_06781 [Fusarium graminearum PH-1]	sp|O94556|APC8_SCHPO	48.47	Anaphase-promoting complex subunit 8 OS=Schizosaccharomyces pombe (strain 972 / ATCC 24843) GN=cut23 PE=1 SV=2	GO:0005680,GO:0030071	128	100	352	318	292	226	9.179	7.801	21.672	25.407	14.591	11.382	1.44847	4.32599	0.0123014	0.0665049	0.690862	4.01827	0.190073	0.330804	-0.848311	4.81977	0.125925	0.243509
MSTRG.10309	MSTRG.10309.1	4045	fgr:FG04365.1	55.23	hypothetical protein	-	-	-	gi|531854784|gb|EQK97586.1|	85.07	hypothetical protein OCS_06701 [Ophiocordyceps sinensis CO18]	-	-	-	-	1875.98	1852.05	4460.86	5270.27	2658.5	4830.03	80.41	72.466	123.056	186.41	108.602	144.41	1.30027	8.24246	0.0144804	0.0747077	0.511693	7.93074	0.264708	0.419307	-0.882564	8.68931	0.113544	0.225265
MSTRG.1031	rna841-EQL03457.1	1429	ssl:SS1G_08822	65.71	hypothetical protein ; K14539 large subunit GTPase 1 [EC:3.6.1.-]	YGL099w	47.17	[R] KOG1424 Predicted GTP-binding protein MMR1	gi|531866663|gb|EQL03457.1|	95.18	GTP-binding domain, HSR1-related protein [Ophiocordyceps sinensis CO18]	sp|P53145|LSG1_YEAST	47.17	Large subunit GTPase 1 OS=Saccharomyces cerevisiae (strain ATCC 204508 / S288c) GN=LSG1 PE=1 SV=1	GO:0005525	581	636	910	841	992	566	56.463	67.299	75.843	91	67.194	38.656	0.413799	6.06264	0.402567	0.645972	-0.147389	5.97121	0.741591	0.842378	-0.649016	6.27787	0.21346	0.356616
MSTRG.10310	MSTRG.10310.1	2678	fgr:FG04360.1	31.22	hypothetical protein	-	-	-	gi|594721786|gb|EXV04673.1|	40.78	hypothetical protein X797_002354 [Metarhizium robertsii]	-	-	-	-	908.02	939.95	1785.14	2110.73	347.5	689.97	43.129	48.574	72.689	112.007	11.628	23.255	0.990951	7.01936	0.0534665	0.183566	-1.32738	6.12656	0.00396939	0.0169658	-2.41232	6.99264	2.04098e-05	0.000267016
MSTRG.10311	MSTRG.10311.1	897	afv:AFLA_133640	38.46	hypothetical protein	-	-	-	gi|531867217|gb|EQL03984.1|	95.32	cell wall cysteine-rich protein [Ophiocordyceps sinensis CO18]	-	-	-	-	13.49	30.25	32.59	8.67	55.21	10.04	2.224	5.431	4.583	1.589	6.333	1.158	-0.255852	1.0374	0.812881	0.933746	0.0700417	1.37294	0.976503	1	0.253434	1.32246	0.815953	0.893413
MSTRG.10312	rna6701-EQK97585.1	1100	ncr:NCU01175	75.97	farnesyl pyrophosphate synthetase; K00787 farnesyl diphosphate synthase [EC:2.5.1.1 2.5.1.10]	SPAC6F12.13c	61.69	[H] KOG0711 Polyprenyl synthetase	gi|531854781|gb|EQK97585.1|	100	Farnesyl pyrophosphate synthetase [Ophiocordyceps sinensis CO18]	sp|Q92250|FPPS_NEUCR	75.97	Farnesyl pyrophosphate synthase OS=Neurospora crassa (strain ATCC 24698 / 74-OR23-1A / CBS 708.71 / DSM 1257 / FGSC 987) GN=fpp PE=3 SV=2	GO:0004161,GO:0004337,GO:0005783,GO:0006694,GO:0033384,GO:0045337,GO:0046872	615	685	358	206	555	658	83.492	101.375	41.591	31.082	52.496	62.797	-1.36206	5.4122	0.0104223	0.0593406	-0.600093	5.86947	0.160979	0.292072	0.674108	5.26353	0.210365	0.352797
MSTRG.10313	MSTRG.10313.1	444	-	-	-	-	-	-	-	-	-	-	-	-	-	417	363	736	120	171	201	198.914	190.634	294.299	62.52	56.621	67.51	-0.114227	5.14119	0.867615	0.96266	-1.56061	4.81788	0.00151116	0.00763101	-1.53025	4.81679	0.0320797	0.0877026
MSTRG.10314	MSTRG.10314.1	3944	pan:PODANSg8538	64.81	hypothetical protein; K00323 NAD(P) transhydrogenase [EC:1.6.1.2]	-	-	-	gi|322712676|gb|EFZ04249.1|	69.1	NAD(P) transhydrogenase [Metarhizium anisopliae ARSEF 23]	sp|Q61941|NNTM_MOUSE	46.6	NAD(P) transhydrogenase, mitochondrial OS=Mus musculus GN=Nnt PE=1 SV=2	GO:0008746,GO:0044699	1504.5	812.44	2223.15	1120.47	1752.13	1744.59	51.665	30.075	66.538	43.206	41.615	41.78	0.37525	6.9508	0.476719	0.710107	0.114	7.00724	0.790657	0.878445	-0.35191	7.26973	0.493542	0.638113
MSTRG.10315	MSTRG.10315.1	678	-	-	-	-	-	-	-	-	-	-	-	-	-	161.5	141.56	107.85	115.53	125.87	245.41	47.747	45.903	26.858	38.179	25.704	50.661	-0.532276	3.60976	0.390973	0.636704	-0.203293	3.94935	0.724764	0.830213	0.234811	3.75334	0.724687	0.823098
MSTRG.10316	MSTRG.10316.1	384	-	-	-	-	-	-	-	-	-	-	-	-	-	0	0	1	1.04	1	2	0	0	0.529	0.721	0.44	0.895	3.12267	-2.16161	0.547268	0.768662	3.49389	-2.03951	0.317106	0.477562	0.108406	-1.77907	1	1
MSTRG.10317	MSTRG.10317.1	769	fgr:FG01964.1	86.59	similar to AF484941_1 class V chitin synthase; K00698 chitin synthase [EC:2.4.1.16]	-	-	-	gi|94469539|gb|ABF20219.1|	93.9	class V chitin synthase [Neotyphodium lolii]	-	-	-	GO:0003774,GO:0005524,GO:0008152,GO:0016459	96	34	472	514	165	98	19.397	7.5	81.252	114.996	23.206	13.918	2.84937	4.63654	1.99121e-05	0.000489596	0.541495	3.11315	0.419942	0.580453	-2.40277	5.00665	5.69386e-05	0.000603748
MSTRG.10318	MSTRG.10318.1	667	-	-	-	-	-	-	-	-	-	-	-	-	-	63	55	56	102	75	68	15.536	14.837	11.736	27.801	12.873	11.794	0.375954	2.70562	0.61436	0.811318	-0.217135	2.60267	0.725653	0.83086	-0.686925	2.88437	0.33892	0.493728
MSTRG.10319	MSTRG.10319.1	3858	mgr:MGG_06643	32.28	MG06643.4; hypothetical protein; K01415 endothelin-converting enzyme [EC:3.4.24.71]	Hs7662200	28.81	[E] KOG3624 M13 family peptidase	gi|531854731|gb|EQK97583.1|	96.75	Peptidase M13, neprilysin [Ophiocordyceps sinensis CO18]	sp|O60344|ECE2_HUMAN	28.81	Endothelin-converting enzyme 2 OS=Homo sapiens GN=ECE2 PE=1 SV=4	GO:0004222,GO:0006508	40.85	40.72	79.68	58.74	103.05	155.88	1.276	1.38	2.143	2.048	2.241	3.414	0.628809	2.34522	0.359727	0.603619	1.16165	2.88398	0.0586459	0.138207	0.44202	3.15409	0.507337	0.650242
MSTRG.1032	MSTRG.1032.1	4831	pno:SNOG_14152	57.25	hypothetical protein	-	-	-	gi|322703507|gb|EFY95115.1|	76.44	putative glycosyltransferase family 2 protein [Metarhizium anisopliae ARSEF 23]	-	-	-	-	291.74	159.09	219.95	73.46	298.03	111.74	8.919	5.217	5.038	2.163	5.918	2.141	-0.810262	4.05473	0.217673	0.457803	-0.623081	4.32016	0.300833	0.462234	0.102444	3.95442	0.887633	0.944322
MSTRG.10320	rna6703-EQK97583.1	1845	mgr:MGG_06643	32.73	MG06643.4; hypothetical protein; K01415 endothelin-converting enzyme [EC:3.4.24.71]	Hs7662200	28.81	[E] KOG3624 M13 family peptidase	gi|531854731|gb|EQK97583.1|	96.75	Peptidase M13, neprilysin [Ophiocordyceps sinensis CO18]	sp|O60344|ECE2_HUMAN	28.81	Endothelin-converting enzyme 2 OS=Homo sapiens GN=ECE2 PE=1 SV=4	GO:0004222,GO:0006508	7.15	27.28	87.32	23.26	49.95	90.12	0.508	2.12	5.362	1.85	2.49	4.528	1.44664	1.68998	0.120008	0.311487	1.51313	1.93996	0.0717088	0.160529	-0.01773	2.49654	1	1
MSTRG.10321	rna6704-EQK97582.1	366	fgr:FG01438.1	95.83	hypothetical protein	YOL001w	60.81	[R] KOG1674 Cyclin	gi|629682163|ref|XP_007806377.1|	95.83	Nuc-1 negative regulatory protein preg [Metarhizium acridum CQMa 102]	sp|Q06712|PREG_NEUCR	86.46	Nuc-1 negative regulatory protein preg OS=Neurospora crassa (strain ATCC 24698 / 74-OR23-1A / CBS 708.71 / DSM 1257 / FGSC 987) GN=preg PE=1 SV=1	GO:0000079,GO:0016301,GO:0019901	79	86	63	79	54	74	55.978	67.537	36.906	60.43	26.493	36.962	-0.299428	2.84773	0.668181	0.849532	-0.863527	2.81781	0.15983	0.290763	-0.656526	2.71149	0.3575	0.509051
MSTRG.10322	MSTRG.10322.1	3674	fgr:FG08306.1	76.71	hypothetical protein	-	-	-	gi|302919719|ref|XP_003052922.1|	80.82	hypothetical protein NECHADRAFT_99503 [Nectria haematococca mpVI 77-13-4]	-	-	-	-	2359.68	4242.63	944.51	783.44	1613.6	2479.49	326.506	602.227	110.476	143.173	151.901	206.47	-2.06716	7.59813	0.000197	0.00293377	-1.20242	8.01433	0.013972	0.0456773	0.7766	6.97496	0.121863	0.237564
MSTRG.10323	MSTRG.10323.1	672	-	-	-	-	-	-	-	-	-	-	-	-	-	1821.32	3531.37	764.49	579.56	1251.4	2126.51	444.378	942.132	158.551	156.279	212.473	364.894	-2.13699	7.28378	0.000140039	0.00223106	-1.17781	7.72095	0.0195733	0.0601662	0.871519	6.66445	0.0855477	0.182521
MSTRG.10324	MSTRG.10324.1	999	-	-	-	-	-	-	-	-	-	-	-	-	-	21	13	6	16	134	98	3.015	2.032	0.733	2.55	13.396	9.881	-0.649074	0.556327	0.54368	0.768457	2.27476	2.47971	0.000867187	0.00482081	2.83596	2.422	0.000832062	0.00517321
MSTRG.10325	MSTRG.10325.1	3776	fgr:FG09219.1	61.94	similar to laccase	At2g40370	32.58	[Q] KOG1263 Multicopper oxidases	gi|531854669|gb|EQK97579.1|	99.62	Lcc1 [Ophiocordyceps sinensis CO18]	sp|Q12570|LAC1_BOTFU	26.38	Laccase-1 OS=Botryotinia fuckeliana GN=lcc1 PE=2 SV=3	-	828.06	957.1	1142.85	2342.64	1105	1395.94	47.51	60.915	60.925	147.782	47.964	55.101	0.928709	6.93091	0.104383	0.285321	-0.0144287	6.58874	0.972712	1	-1.03746	7.20983	0.076677	0.168098
MSTRG.10326	MSTRG.10326.1	583	fgr:FG00450.1	52.5	hypothetical protein	-	-	-	gi|672385487|gb|KFG87574.1|	69.74	hypothetical protein MANI_001543 [Metarhizium anisopliae]	-	-	-	-	5771.52	7504.08	1575.92	1088.93	1241.8	1445.37	1739.96	2477.88	402.455	361.753	260.362	306.546	-2.46061	8.52993	7.04297e-06	0.000220072	-2.8096	8.68424	3.61047e-09	1.10105e-07	-0.436928	6.93857	0.366809	0.518091
MSTRG.10327	MSTRG.10327.1	624	-	-	-	-	-	-	-	-	-	-	-	-	-	39	47	154	224	112	175	10.602	13.984	35.542	67.234	21.189	33.479	2.06354	3.41621	0.00272802	0.0222199	1.2364	3.00657	0.0450028	0.112605	-0.920864	4.02174	0.150809	0.27697
MSTRG.10328	MSTRG.10328.1	1646	pan:PODANSg2067	68.18	hypothetical protein; K02918 large subunit ribosomal protein L35e	At3g55170	43.14	[J] KOG3436 60S ribosomal protein L35	gi|672794408|gb|KFH44980.1|	71.43	60S ribosomal protein-like protein [Acremonium chrysogenum ATCC 11550]	sp|Q8L805|RL35_WHEAT	66.88	60S ribosomal protein L35 OS=Triticum aestivum GN=RPL35 PE=1 SV=1	GO:0005737	6909.13	7080.86	1615.03	1175.31	3328.08	4053.1	804.665	898.437	161.13	152.266	270.106	331.775	-2.45931	8.60006	5.0501e-06	0.000168857	-1.42022	9.01854	0.00147239	0.00746648	0.949363	7.76296	0.0591695	0.138392
MSTRG.10329	MSTRG.10329.1	3163	fgr:FG01022.1	44.13	hypothetical protein	Hs22052592	34.16	[R] KOG1721 FOG: Zn-finger	gi|531854667|gb|EQK97578.1|	79.17	zinc finger domain-containing protein [Ophiocordyceps sinensis CO18]	sp|Q8L805|RL35_WHEAT	86.67	60S ribosomal protein L35 OS=Triticum aestivum GN=RPL35 PE=1 SV=1	GO:0003676,GO:0046872	335.87	401.14	239.97	195.69	327.92	329.9	14.282	17.483	9.472	9.741	9.171	10.513	-0.882461	4.74983	0.112119	0.299372	-0.666465	5.02949	0.16004	0.290957	0.127308	4.6201	0.823079	0.897612
MSTRG.1033	MSTRG.1033.1	645	fgr:FG07194.1	66.67	hypothetical protein; K14539 large subunit GTPase 1 [EC:3.6.1.-]	-	-	-	gi|594713625|gb|EXU96557.1|	58.46	60S ribosomal subunit biogenesis GTPase LSG1 [Metarhizium robertsii]	-	-	-	-	181.26	345.91	278.05	212.54	308.97	396.26	46.945	97.988	61.157	60.785	55.674	72.179	-0.244094	4.53604	0.684052	0.857642	-0.0947784	4.80928	0.862668	0.926408	0.0624519	4.75037	0.911218	0.960702
MSTRG.10330	MSTRG.10330.1	2933	fgr:FG04358.1	51.14	hypothetical protein	-	-	-	gi|531854664|gb|EQK97577.1|	95.12	PP-loop family protein [Ophiocordyceps sinensis CO18]	sp|Q10441|TILS_SCHPO	26.12	Probable tRNA(Ile)-lysidine synthase OS=Schizosaccharomyces pombe (strain 972 / ATCC 24843) GN=SPAC12B10.08c PE=3 SV=1	GO:0005524,GO:0005737,GO:0008033,GO:0016879	355.41	583.24	1706.39	3311.51	751.6	2871.15	20.311	35.041	69.785	178.655	31.871	113.643	2.36981	7.09773	0.000119373	0.0020182	1.44366	6.57393	0.0137706	0.0451684	-1.02196	7.73531	0.137117	0.25839
MSTRG.10331	MSTRG.10331.1	307	fgr:FG04358.1	64.29	hypothetical protein	-	-	-	gi|531854664|gb|EQK97577.1|	100	PP-loop family protein [Ophiocordyceps sinensis CO18]	-	-	-	-	0	0	1	4	0	8	0	0	1.846	9.793	0	13.795	4.40906	-1.76891	0.131289	0.33087	4.83321	-1.51791	0.0910981	0.19138	0.118431	-1.07362	1	1
MSTRG.10332	MSTRG.10332.1	1012	mgr:MGG_01799	58.59	MG01799.4; hypothetical protein	-	-	-	gi|629720779|ref|XP_007821546.1|	62.81	hypothetical protein MAA_05357 [Metarhizium anisopliae ARSEF 23]	-	-	-	-	50.59	31.76	8.61	26.49	39.4	4.85	8.411	5.819	1.336	5.058	4.565	0.57	-1.25441	1.54314	0.149507	0.360029	-1.40262	1.67514	0.131213	0.250983	-0.246023	1.01657	0.844765	0.913449
MSTRG.10333	MSTRG.10333.1	515	-	-	-	-	-	-	gi|531861353|gb|EQK99441.1|	100	leucine rich repeat domain-containing protein [Ophiocordyceps sinensis CO18]	-	-	-	-	175.16	271.34	147.03	164.54	129.65	290.09	64.4	109.476	45.608	66.439	33.132	75.057	-0.615636	4.13579	0.314751	0.567042	-0.592553	4.34536	0.305254	0.467242	-0.0687386	4.0752	0.921691	0.968561
MSTRG.10334	MSTRG.10334.1	2078	fgr:FG05446.1	76.84	hypothetical protein; K01480 agmatinase [EC:3.5.3.11]	SPBC8E4.03	54.7	[E] KOG2964 Arginase family protein	gi|531854652|gb|EQK97576.1|	100	Ureohydrolase [Ophiocordyceps sinensis CO18]	sp|O42887|SPEB2_SCHPO	54.7	Putative agmatinase 2 OS=Schizosaccharomyces pombe (strain 972 / ATCC 24843) GN=SPBC8E4.03 PE=3 SV=1	GO:0006807,GO:0016813,GO:0046872	472	383	327	406	2581	2585	47.25	42.88	25.439	43.969	182.137	176.361	-0.297254	5.18674	0.587501	0.791296	2.10274	6.92892	4.27428e-07	7.4969e-06	2.3072	6.91288	1.1556e-05	0.000166782
MSTRG.10335	MSTRG.10335.1	285	fgr:FG05446.1	72.09	hypothetical protein; K01480 agmatinase [EC:3.5.3.11]	SPBC8E4.03	60	[E] KOG2964 Arginase family protein	gi|531854652|gb|EQK97576.1|	100	Ureohydrolase [Ophiocordyceps sinensis CO18]	sp|O42887|SPEB2_SCHPO	60	Putative agmatinase 2 OS=Schizosaccharomyces pombe (strain 972 / ATCC 24843) GN=SPBC8E4.03 PE=3 SV=1	-	0	0	0	0	1	0	0	0	0	0	3.544	0	-	-	-	-	-	-	-	-	-	-	-	-
MSTRG.10336	MSTRG.10336.1	328	-	-	-	-	-	-	-	-	-	-	-	-	-	1	2	2	3.01	2.06	19.15	0.926	2.069	1.512	2.989	1.32	12.54	0.596654	-1.47367	0.787762	0.918969	2.23353	-0.536087	0.133676	0.254305	1.53539	-0.432027	0.261808	0.412028
MSTRG.10337	MSTRG.10337.1	3851	fgr:FG07555.1	59.76	hypothetical protein; K14674 TAG lipase / steryl ester hydrolase / phospholipase A2 / LPA acyltransferase [EC:3.1.1.3 3.1.1.13 3.1.1.4 2.3.1.51]	YOR081c	43.4	[R] KOG2214 Predicted esterase of the alpha-beta hydrolase superfamily	gi|531854649|gb|EQK97575.1|	100	Acyl transferase/acyl hydrolase/lysophospholipase [Ophiocordyceps sinensis CO18]	sp|Q12043|TGL5_YEAST	43.4	Lipase 5 OS=Saccharomyces cerevisiae (strain ATCC 204508 / S288c) GN=TGL5 PE=1 SV=1	GO:0006629,GO:0016740,GO:0016787	1377	1242	1867	5124.78	4160	4700	197.378	155.504	112.378	361.575	542.295	583.466	1.40897	7.80934	0.0255985	0.111518	1.26384	7.9066	0.0033784	0.0148199	-0.241533	8.54939	0.700147	0.806001
MSTRG.10338	MSTRG.10338.1	316	fgr:FG07555.1	86.96	hypothetical protein; K14674 TAG lipase / steryl ester hydrolase / phospholipase A2 / LPA acyltransferase [EC:3.1.1.3 3.1.1.13 3.1.1.4 2.3.1.51]	-	-	-	gi|531854649|gb|EQK97575.1|	100	Acyl transferase/acyl hydrolase/lysophospholipase [Ophiocordyceps sinensis CO18]	-	-	-	-	8	11	33	74.22	21	24	19.408	30.715	61.055	181.613	34.784	41.385	2.44216	1.62216	0.00592364	0.0398158	0.734742	0.651112	0.381094	0.539938	-1.80329	2.01803	0.0294334	0.0818217
MSTRG.10339	MSTRG.10339.1	1670	fgr:FG09584.1	91.46	hypothetical protein; K01001 UDP-N-acetylglucosamine--dolichyl-phosphate N-acetylglucosaminephosphotransferase [EC:2.7.8.15]	YBR243c	58.9	[G] KOG2788 Glycosyltransferase	gi|358394078|gb|EHK43479.1|	91.02	UDP-N-acetylglucosamine:dolichyl phosphate N-acetylglucosamine-1-phosphate transferase [Trichoderma atroviride IMI 206040]	sp|P07286|GPT_YEAST	58.9	UDP-N-acetylglucosamine--dolichyl-phosphate N-acetylglucosaminephosphotransferase OS=Saccharomyces cerevisiae (strain ATCC 204508 / S288c) GN=ALG7 PE=3 SV=1	GO:0003975,GO:0006487,GO:0006629,GO:0008963,GO:0009060,GO:0009252,GO:0016021,GO:0043541	317	304	534	800	269	179	26.013	27.153	37.611	73.149	15.388	10.32	1.04196	5.48241	0.0598677	0.197844	-0.969685	4.66757	0.05453	0.130952	-2.10328	5.52572	0.000402119	0.00293676
MSTRG.1034	MSTRG.1034.1	1116	-	-	-	-	-	-	-	-	-	-	-	-	-	10	12	9	3	5	5	1.253	1.63	0.965	0.418	0.432	0.439	-1.03549	-0.0878858	0.294769	0.546685	-1.61076	-0.0975029	0.0800278	0.173684	-0.65522	-0.567552	0.593787	0.717636
MSTRG.10340	MSTRG.10340.1	1588	afv:AFLA_038670	45.81	MFS transporter, putative	SPCC1529.01	33.51	[R] KOG0255 Synaptic vesicle transporter SVOP and related transporters (major facilitator superfamily)	gi|358389277|gb|EHK26869.1|	69.63	hypothetical protein TRIVIDRAFT_196765 [Trichoderma virens Gv29-8]	sp|Q9USN4|YJA1_SCHPO	33.51	Uncharacterized transporter C1529.01 OS=Schizosaccharomyces pombe (strain 972 / ATCC 24843) GN=SPCC1529.01 PE=3 SV=2	GO:0016021,GO:0055085	323	59	200	26	929	95	27.853	5.531	14.798	2.498	55.832	5.757	-0.984203	3.73997	0.276348	0.524946	0.955852	4.89043	0.288182	0.4478	1.85682	4.6711	0.0574881	0.135737
MSTRG.10341	MSTRG.10341.1	710	-	-	-	-	-	-	gi|531855179|gb|EQK97622.1|	50.53	hypothetical protein OCS_06665 [Ophiocordyceps sinensis CO18]	-	-	-	-	1	6	10	3	19	25	0.226	1.48	1.92	0.752	2.98	3.967	0.668029	-0.696554	0.591997	0.794907	2.10301	0.322551	0.0414599	0.105988	1.34275	0.47117	0.155902	0.283981
MSTRG.10342	MSTRG.10342.1	238	-	-	-	-	-	-	-	-	-	-	-	-	-	0	0	0	1	9	8	0	0	0	3.062	18.907	17.604	-	-	-	-	5.88498	-0.904406	0.00273924	0.0125432	3.34547	-0.835101	0.0428862	0.108897
MSTRG.10343	MSTRG.10343.1	2536	fgr:FG10849.1	79.45	hypothetical protein	SPBC3B9.10	45.91	[U] KOG1666 V-SNARE	gi|531854615|gb|EQK97573.1|	100	vesicle transport v-SNARE protein [Ophiocordyceps sinensis CO18]	sp|P78768|VTI1_SCHPO	45.91	Vesicle transport v-SNARE protein vti1 OS=Schizosaccharomyces pombe (strain 972 / ATCC 24843) GN=vti1 PE=2 SV=2	-	622	847	891.36	1175	864.55	1118.68	49.486	64.815	50.2	96.56	44.287	53.689	0.411001	6.33698	0.431448	0.671973	-0.0719833	6.28458	0.864851	0.928061	-0.574455	6.58243	0.266957	0.41797
MSTRG.10344	MSTRG.10344.1	449	-	-	-	-	-	-	-	-	-	-	-	-	-	0	0	12.64	0	121.45	256.32	0	0	4.954	0	39.39	84.324	5.5193	-1.16131	0.0408443	0.153808	10.3369	2.90662	1.94143e-14	1.58482e-12	4.50769	2.97507	1.35483e-05	0.000192089
MSTRG.10345	MSTRG.10345.2	1017	fgr:FG07443.1	77.23	hypothetical protein	YIL138c	37.76	[Z] KOG1003 Actin filament-coating protein tropomyosin	gi|531854604|gb|EQK97571.1|	100	hypothetical protein OCS_06715 [Ophiocordyceps sinensis CO18]	sp|P40414|TPM2_YEAST	37.76	Tropomyosin-2 OS=Saccharomyces cerevisiae (strain ATCC 204508 / S288c) GN=TPM2 PE=1 SV=1	-	3130.59	3106.98	507.27	300.7	3257.06	3452.15	543.157	588.745	75.583	57.995	393.846	421.119	-3.10048	7.35288	1.32361e-08	1.22979e-06	-0.392537	8.2118	0.357752	0.516573	2.61969	7.24128	9.77852e-07	2.18194e-05
MSTRG.10346	MSTRG.10346.1	1080	fgr:FG07442.1	70.42	hypothetical protein; K14851 ribosomal RNA-processing protein 17	-	-	-	gi|531854605|gb|EQK97572.1|	98.64	protein required for cell viability Rrp17 [Ophiocordyceps sinensis CO18]	-	-	-	-	229.41	298.02	186.73	261.3	476.94	547.85	32.584	46.153	22.683	41.231	47.192	54.698	-0.30968	4.49834	0.605178	0.804885	0.454845	5.09015	0.338943	0.497007	0.673177	5.0226	0.236138	0.381761
MSTRG.10347	MSTRG.10347.1	1264	-	-	-	-	-	-	gi|558603444|ref|YP_008815538.1|	62	NADH dehydrogenase subunit 2 (mitochondrion) [Metacordyceps chlamydosporia]	sp|Q35137|YM001_NEUCR	50	Putative uncharacterized mitochondrial protein NCU16001 OS=Neurospora crassa (strain ATCC 24698 / 74-OR23-1A / CBS 708.71 / DSM 1257 / FGSC 987) GN=NCU16001 PE=3 SV=2	-	2	4	2	2	12	20	0.215	0.464	0.186	0.24	0.896	1.509	-0.675347	-1.30134	0.815544	0.935302	1.87605	-0.0222384	0.0574377	0.13595	2.47152	-0.0943382	0.0280891	0.0791939
MSTRG.10348	MSTRG.10348.1	2384	fgr:FG01805.1	51.43	hypothetical protein	-	-	-	gi|531854600|gb|EQK97570.1|	94.81	hypothetical protein OCS_06717 [Ophiocordyceps sinensis CO18]	-	-	-	-	205	265	422	281	780	462	18.528	21.797	33.074	28.689	46.669	22.176	0.433429	4.71121	0.438008	0.677656	0.893455	5.19452	0.0714819	0.160181	0.374644	5.41831	0.491264	0.636298
MSTRG.10349	MSTRG.10349.1	800	-	-	-	-	-	-	gi|572273857|gb|ETR97443.1|	40.88	DEAD-domain-containing protein [Trichoderma reesei RUT C-30]	sp|Q4IBS2|MAK5_GIBZE	38.56	ATP-dependent RNA helicase MAK5 OS=Gibberella zeae (strain PH-1 / ATCC MYA-4620 / FGSC 9075 / NRRL 31084) GN=MAK5 PE=3 SV=2	-	107	90	350	490	122	81	20.492	18.813	57.149	103.97	16.267	10.908	2.02637	4.5593	0.000864186	0.00926771	-0.451486	3.22137	0.437491	0.596863	-2.57	4.77612	4.35216e-05	0.000489046
MSTRG.1035	MSTRG.1035.1	1644	ncr:NCU04168	57.94	hypothetical protein	-	-	-	gi|629733554|ref|XP_007825632.1|	66.36	gram-negative bacteria-binding protein 1 precursor [Metarhizium anisopliae ARSEF 23]	sp|Q8N0N3|BGBP_PENMO	35	Beta-1,3-glucan-binding protein OS=Penaeus monodon PE=2 SV=1	-	47	44	25	22	74	30	4.686	4.49	2.44	2.341	4.797	2.255	-1.06372	1.73237	0.14491	0.352096	-0.307102	2.20123	0.669783	0.790331	0.669915	1.79492	0.423472	0.573193
MSTRG.10350	MSTRG.10350.1	643	-	-	-	-	-	-	-	-	-	-	-	-	-	1	0	4	2	192	207	0.26	0	0.881	0.575	34.751	37.875	2.19694	-1.59069	0.223005	0.463447	7.87822	2.98693	1.20869e-14	1.03328e-12	5.56433	3.02462	2.18292e-10	1.64261e-08
MSTRG.10351	MSTRG.10351.1	2108	fgr:FG05119.1	47.51	hypothetical protein	YCR023c	45.98	[R] KOG2615 Permease of the major facilitator superfamily	gi|685861751|ref|XP_009257908.1|	47.51	hypothetical protein FPSE_06515 [Fusarium pseudograminearum CS3096]	sp|P25351|YCR3_YEAST	45.98	Uncharacterized membrane protein YCR023C OS=Saccharomyces cerevisiae (strain ATCC 204508 / S288c) GN=YCR023C PE=1 SV=2	-	89	66	140	83	8301	1886	7.113	6.02	11.161	8.351	459.306	93.863	0.37908	3.08852	0.568732	0.776791	5.53951	7.62927	1.89094e-14	1.5553e-12	5.07573	7.66573	5.22938e-11	5.04936e-09
MSTRG.10352	MSTRG.10352.1	2012	pcs:Pc22g16560	29.96	Pc22g16560	-	-	-	gi|531854582|gb|EQK97566.1|	100	hypothetical protein OCS_06720 [Ophiocordyceps sinensis CO18]	-	-	-	-	302.16	299.18	413.34	460.92	488.03	395.93	54.736	45.677	62.855	75.135	64.182	47.177	0.450016	5.06716	0.406608	0.649571	0.0577398	5.05525	0.902224	0.953883	-0.482905	5.36463	0.371383	0.522523
MSTRG.10353	MSTRG.10353.1	3188	fgr:FG00753.1	39.11	hypothetical protein	-	-	-	gi|531854583|gb|EQK97567.1|	92.81	hypothetical protein OCS_06721 [Ophiocordyceps sinensis CO18]	-	-	-	-	1023.84	1281.82	1859.66	1856.08	1855.97	2297.07	51.055	68.641	84.174	107.524	67.751	74.995	0.581959	7.08432	0.254412	0.500294	0.345267	7.14998	0.420856	0.5811	-0.327049	7.50408	0.52164	0.662378
MSTRG.10354	MSTRG.10354.1	1377	-	-	-	-	-	-	-	-	-	-	-	-	-	1864	3315	2012	1900	569	985	181.143	350.779	167.69	205.599	38.544	67.273	-0.524591	7.70011	0.330971	0.580326	-2.24807	7.41869	1.00765e-05	0.000110842	-1.81282	7.08805	0.000713777	0.00458929
MSTRG.10355	MSTRG.10355.1	277	ncr:NCU02663	40	hypothetical protein; K01843 lysine 2,3-aminomutase [EC:5.4.3.2]	-	-	-	gi|531866637|gb|EQL03432.1|	98.73	hypothetical protein OCS_00852 [Ophiocordyceps sinensis CO18]	-	-	-	-	0.6	0.01	5.7	0.99	3.62	2.9	0.937	0.013	7.097	1.62	3.934	3.256	2.36388	-1.51407	0.241502	0.484467	2.10554	-1.51066	0.221091	0.368632	-0.373807	-1.02867	0.863666	0.927597
MSTRG.10356	MSTRG.10356.1	467	-	-	-	-	-	-	-	-	-	-	-	-	-	4	3	5	2	3	3	1.739	1.43	1.828	0.951	0.905	0.921	-0.149127	-1.03066	1	1	-0.688735	-1.07693	0.688966	0.802845	-0.62275	-1.08176	0.703669	0.807317
MSTRG.10357	MSTRG.10357.1	2259	aor:AOR_1_1300094	41.4	AO090120000448; cytochrome P450 monooxygenase	At4g31500	25.56	[Q] KOG0156 Cytochrome P450 CYP2 subfamily	gi|531854555|gb|EQK97564.1|	100	cytochrome P450 monooxygenase [Ophiocordyceps sinensis CO18]	sp|Q4WAW8|FTME_ASPFU	37.92	Fumitremorgin C synthase OS=Neosartorya fumigata (strain ATCC MYA-4609 / Af293 / CBS 101355 / FGSC A1100) GN=ftmP450-2 PE=3 SV=1	GO:0004497,GO:0005506,GO:0016705,GO:0020037,GO:0055114	1230	1096	948	1497	1044	570	209.177	191.073	149.58	252.954	128.662	64.131	0.0180306	6.77809	0.973048	1	-1.02508	6.54631	0.0174847	0.0548328	-1.13462	6.64327	0.0427265	0.108593
MSTRG.10358	rna6723-EQK97565.1	1086	nfi:NFIA_043670	53.19	nonribosomal peptide synthase, putative	-	-	-	gi|531854556|gb|EQK97565.1|	100	non-ribosomal peptide synthetase [Ophiocordyceps sinensis CO18]	sp|Q00869|ESYN_FUSEQ	49	Enniatin synthase OS=Fusarium equiseti GN=ESYN1 PE=1 SV=2	-	10	13	31	18	3	2	1.298	1.831	3.433	2.592	0.274	0.184	0.928798	0.815753	0.266276	0.51385	-2.63665	-0.224738	0.0115729	0.0395739	-3.6528	0.59649	0.000336966	0.00254615
MSTRG.10359	rna6725-EQK97561.1	954	pan:PODANSg2123	42.47	hypothetical protein	-	-	-	gi|531854545|gb|EQK97561.1|	100	hypothetical protein OCS_06726 [Ophiocordyceps sinensis CO18]	-	-	-	-	240	192	181	162	213	204	36.502	31.843	23.528	27.362	22.567	21.807	-0.439881	4.14658	0.449952	0.68964	-0.542592	4.30132	0.283017	0.441329	-0.193846	4.12812	0.742617	0.838267
MSTRG.1036	MSTRG.1036.1	379	-	-	-	-	-	-	-	-	-	-	-	-	-	10	3	6	8	4	1	6.56	2.182	3.266	5.675	1.818	0.465	0.0349749	-0.343148	1	1	-1.7978	-0.741776	0.148544	0.275259	-1.92682	-0.653531	0.103333	0.209722
MSTRG.10360	MSTRG.10360.1	611	-	-	-	-	-	-	gi|358386708|gb|EHK24303.1|	43.66	hypothetical protein TRIVIDRAFT_30536 [Trichoderma virens Gv29-8]	-	-	-	-	26	67	50	42	78	196	7.294	20.581	11.903	13.001	15.23	38.7	-0.153514	2.12874	0.854034	0.956835	1.04032	3.00215	0.154512	0.283224	1.10564	2.99736	0.128307	0.246211
MSTRG.10361	MSTRG.10361.1	3853	fgr:FG01430.1	79.89	hypothetical protein	YDR109c	51.4	[G] KOG2517 Ribulose kinase and related carbohydrate kinases	gi|531854547|gb|EQK97562.1|	100	ribitol kinase [Ophiocordyceps sinensis CO18]	sp|Q04585|YDR09_YEAST	51.4	Uncharacterized sugar kinase YDR109C OS=Saccharomyces cerevisiae (strain ATCC 204508 / S288c) GN=YDR109C PE=1 SV=1	-	1066.03	734.61	1213.25	631.33	2765	2528	50.863	35.154	49.996	34.678	101.904	88.931	-0.122506	6.33474	0.808536	0.931097	1.0674	7.22349	0.0123671	0.0416986	1.10077	7.2334	0.033074	0.0897114
MSTRG.10362	MSTRG.10362.1	848	mgl:MGL_2082	46.32	hypothetical protein; K14307 nucleoporin p58/p45	-	-	-	gi|387592276|gb|EIJ87300.1|	31.49	hypothetical protein NEQG_02423 [Nematocida parisii ERTm3]	-	-	-	-	81.97	0.39	305.75	268.67	0	0	14.519	0.075	46.229	52.79	0	0	2.73891	3.85902	0.025316	0.110701	-8.57399	1.16124	0.000576932	0.00345872	-11.4317	3.95982	3.79869e-19	2.59047e-16
MSTRG.10363	MSTRG.10363.2	1452	fgr:FG10016.1	69.86	hypothetical protein	-	-	-	gi|302914234|ref|XP_003051097.1|	57.73	hypothetical protein NECHADRAFT_41472 [Nectria haematococca mpVI 77-13-4]	-	-	-	-	111	65	231	320	359	130	16.698	11.952	30.068	58.914	32.103	13.19	1.58727	4.05195	0.0135789	0.0714613	0.984866	3.82943	0.12021	0.234945	-0.694395	4.63944	0.291114	0.446618
MSTRG.10364	MSTRG.10364.1	847	-	-	-	-	-	-	-	-	-	-	-	-	-	60	25	187	250	176	77	10.647	4.841	28.324	49.195	21.745	9.609	2.30351	3.57182	0.00121451	0.0121324	1.0916	2.86588	0.117429	0.23219	-1.3059	4.09952	0.0496997	0.121249
MSTRG.10365	MSTRG.10365.1	246	-	-	-	-	-	-	-	-	-	-	-	-	-	5	5	8	11	25	31	13.097	15.1	15.883	28.908	44.644	57.734	0.826044	-0.261072	0.387842	0.633964	1.96742	0.641257	0.0178686	0.055731	1.04874	0.853486	0.222328	0.36716
MSTRG.10366	rna6726-EQK97560.1	1550	fgr:FG07467.1	77.18	hypothetical protein; K11279 nucleosome assembly protein 1-like 1	SPCC364.06	54.15	[BD] KOG1507 Nucleosome assembly protein NAP-1	gi|531858168|gb|EQK98202.1|	99.59	nucleosome assembly protein [Ophiocordyceps sinensis CO18]	sp|O59797|YCO6_SCHPO	54.15	Putative nucleosome assembly protein C364.06 OS=Schizosaccharomyces pombe (strain 972 / ATCC 24843) GN=SPCC364.06 PE=1 SV=1	GO:0005634,GO:0006334	5084.79	5056.07	2664.9	2691.62	3254.33	2655.37	566.698	613.816	254.499	333.774	252.759	207.997	-1.02033	8.47243	0.0501013	0.175221	-1.27827	8.59359	0.00374707	0.0161628	-0.348045	8.0234	0.494161	0.638535
MSTRG.10367	MSTRG.10367.1	244	-	-	-	-	-	-	-	-	-	-	-	-	-	0	0	1	0	3	2	0	0	2.06	0	5.569	3.879	-	-	-	-	4.17625	-1.80795	0.190206	0.33082	1.69874	-1.69593	0.474813	0.622351
MSTRG.10368	MSTRG.10368.1	638	-	-	-	-	-	-	-	-	-	-	-	-	-	3	3	11	3	6	3	0.79	0.865	2.459	0.867	1.096	0.553	1.00483	-0.707617	0.381469	0.627159	0.0832151	-0.9631	1	1	-1.00682	-0.514405	0.471524	0.619521
MSTRG.10369	MSTRG.10369.1	820	-	-	-	-	-	-	gi|531857911|gb|EQK98138.1|	54.46	hypothetical protein OCS_06149 [Ophiocordyceps sinensis CO18]	-	-	-	-	78	82	49	26	164	242	14.452	16.58	7.747	5.341	21.156	31.522	-1.25063	2.45949	0.0721974	0.224062	0.845388	3.61955	0.136163	0.257728	2.00774	3.32799	0.00345791	0.0157995
MSTRG.1037	MSTRG.1037.1	4344	fgr:FG05095.1	87.91	hypothetical protein	YNL123w	47.32	[R] KOG1421 Predicted signaling-associated protein (contains a PDZ domain)	gi|531866630|gb|EQL03425.1|	100	Peptidase cysteine/serine, trypsin-like protein [Ophiocordyceps sinensis CO18]	sp|A4RJH4|NM111_MAGO7	78.64	Pro-apoptotic serine protease NMA111 OS=Magnaporthe oryzae (strain 70-15 / ATCC MYA-4617 / FGSC 8958) GN=NMA111 PE=3 SV=1	GO:0004252,GO:0006508,GO:0030163,GO:0034605,GO:0044255	3814	4052	4954	6061	4981	4574	116.709	131.512	140.915	227.181	108.004	94.512	0.4036	8.74508	0.447676	0.687476	-0.219762	8.62546	0.612303	0.742291	-0.714523	8.93303	0.179183	0.31439
MSTRG.10370	MSTRG.10370.1	420	-	-	-	-	-	-	-	-	-	-	-	-	-	6	6	6	2	2	8	4.336	4.803	3.581	1.557	0.996	4.072	-0.733339	-0.678065	0.551051	0.770075	-0.739419	-0.551712	0.519285	0.672457	-0.0847322	-0.787896	1	1
MSTRG.10371	rna6727-EQK97559.1	1143	pan:PODANSg8760	41.59	hypothetical protein	-	-	-	gi|531854522|gb|EQK97559.1|	100	F-box domain containing protein [Ophiocordyceps sinensis CO18]	-	-	-	-	14	4	21	31	10	21	1.705	0.527	2.18	4.191	0.847	1.79	1.46852	0.813487	0.105931	0.28783	0.311056	0.329918	0.787557	0.876256	-1.25754	1.1314	0.14933	0.274715
MSTRG.10372	MSTRG.10372.1	807	fgr:FG01372.1	80	hypothetical protein	Hs20544596	39.29	[TU] KOG1029 Endocytic adaptor protein intersectin	gi|672384523|gb|KFG86619.1|	76.27	Actin cytoskeleton-regulatory complex protein sla1 [Metarhizium anisopliae]	sp|A7E8B6|SLA1_SCLS1	69.81	Actin cytoskeleton-regulatory complex protein sla1 OS=Sclerotinia sclerotiorum (strain ATCC 18683 / 1980 / Ss-1) GN=sla1 PE=3 SV=2	-	149	74	272	277	153	85	32.9	17.859	51.128	67.673	23.513	13.198	1.21476	4.11877	0.0515385	0.178673	-0.387697	3.41066	0.540376	0.690944	-1.69504	4.29743	0.0057884	0.0235749
MSTRG.10373	MSTRG.10373.1	1487	-	-	-	-	-	-	gi|531854512|gb|EQK97556.1|	97.87	hypothetical protein OCS_06730 [Ophiocordyceps sinensis CO18]	-	-	-	-	64.53	75.01	65.22	56.4	140.07	141.73	19.25	20.468	14.139	13.482	34.045	34.26	-0.329671	2.60503	0.63074	0.823711	0.50796	3.22758	0.373286	0.531818	0.748601	3.15533	0.251588	0.39981
MSTRG.10374	MSTRG.10374.1	1824	-	-	-	-	-	-	gi|531854513|gb|EQK97557.1|	90.32	hypothetical protein OCS_06731 [Ophiocordyceps sinensis CO18]	-	-	-	-	61.47	84.99	174.78	1555.6	1035.93	493.27	5.566	9.72	14.686	186.567	74.764	31.943	3.60884	5.5125	9.49827e-05	0.00168735	2.87612	5.05925	4.34769e-07	7.6041e-06	-0.827374	6.36124	0.325358	0.481127
MSTRG.10375	MSTRG.10375.1	906	pan:PODANSg6141	58.89	hypothetical protein	-	-	-	gi|667729838|gb|KFA70552.1|	67.71	hypothetical protein S40285_08371 [Stachybotrys chlorohalonata IBT 40285]	-	-	-	-	165	104	96	54	192	140	29.84	20.531	14.816	10.828	24.177	17.797	-0.987009	3.2618	0.132297	0.332055	-0.183169	3.77534	0.744659	0.84445	0.715069	3.39745	0.274798	0.427843
MSTRG.10376	MSTRG.10376.1	367	-	-	-	-	-	-	-	-	-	-	-	-	-	2	0	2	1	6	7	1.411	0	1.169	0.763	2.921	3.475	0.41351	-1.78809	1	1	2.10809	-1.00218	0.103334	0.211283	1.60485	-0.933363	0.289847	0.445363
MSTRG.10377	MSTRG.10377.1	830	-	-	-	-	-	-	-	-	-	-	-	-	-	3	6	0	0	21	60	0.621	1.342	0	0	3.004	8.679	-5.28323	-1.37247	0.024044	0.106424	2.63934	1.02212	0.00508229	0.0205813	8.13618	0.85361	3.77283e-06	6.63957e-05
MSTRG.10378	MSTRG.10378.1	2677	-	-	-	-	-	-	-	-	-	-	-	-	-	0	0	0	0	0	0	0	0	0	0	0	0	-	-	-	-	-	-	-	-	-	-	-	-
MSTRG.10379	MSTRG.10379.1	1222	-	-	-	-	-	-	-	-	-	-	-	-	-	36.59	67.1	178.75	155.98	599.86	576	4.098	8.19	17.154	19.44	46.819	45.343	1.55803	3.30752	0.0211024	0.0968755	2.98394	4.67541	1.44691e-07	2.89835e-06	1.33814	4.99976	0.014118	0.0465242
MSTRG.1038	MSTRG.1038.2	4619	fgr:FG05106.1	40.33	hypothetical protein	-	-	-	gi|531866641|gb|EQL03436.1|	100	inner centromere protein [Ophiocordyceps sinensis CO18]	sp|Q1MTN3|PIC1_SCHPO	47.87	Inner centromere protein-related protein pic1 OS=Schizosaccharomyces pombe (strain 972 / ATCC 24843) GN=pic1 PE=1 SV=2	-	457.06	507.27	774.08	217.18	341.25	388	13.165	15.803	18.87	6.867	6.681	7.793	-0.179732	5.41988	0.761136	0.903263	-0.903222	5.32624	0.0457224	0.113855	-0.807915	5.28547	0.180859	0.316296
MSTRG.10380	MSTRG.10380.1	1020	fgr:FG07060.1	57.46	hypothetical protein	YLR151c	30.73	[L] KOG3069 Peroxisomal NUDIX hydrolase	gi|672385376|gb|KFG87464.1|	62.28	hydrolase, NUDIX family protein [Metarhizium anisopliae]	sp|Q12524|PCD1_YEAST	30.73	Peroxisomal coenzyme A diphosphatase 1, peroxisomal OS=Saccharomyces cerevisiae (strain ATCC 204508 / S288c) GN=PCD1 PE=1 SV=1	-	423.54	232.68	268	203	2414.11	1818.13	79.62	47.759	42.973	42.297	316.012	240.317	-0.594967	4.67461	0.299046	0.551148	2.20412	6.62167	7.53308e-07	1.22252e-05	2.70782	6.56533	2.52307e-07	7.04965e-06
MSTRG.10381	MSTRG.10381.1	1116	pan:PODANSg09673	60	hypothetical protein; K14686 solute carrier family 31 (copper transporter), member 1	YHR175w	34.25	[P] KOG3386 Copper transporter	gi|572273739|gb|ETR97341.1|	67.14	ctr copper transporter family protein [Trichoderma reesei RUT C-30]	sp|P38865|CTR2_YEAST	34.25	Copper transport protein CTR2 OS=Saccharomyces cerevisiae (strain ATCC 204508 / S288c) GN=CTR2 PE=1 SV=1	-	23	69	250	115	2415	9645	4.223	18.085	59.515	37.625	355.784	1379.56	1.78807	3.31643	0.0169157	0.0829897	6.51354	7.87142	6.33206e-15	5.63501e-13	4.63828	7.92796	6.75708e-10	4.28643e-08
MSTRG.10382	MSTRG.10382.1	873	fgr:FG07058.1	64.8	hypothetical protein; K00452 3-hydroxyanthranilate 3,4-dioxygenase [EC:1.13.11.6]	YJR025c	48.47	[E] KOG3995 3-hydroxyanthranilate oxygenase HAAO	gi|358378047|gb|EHK15730.1|	64.8	hypothetical protein TRIVIDRAFT_86998 [Trichoderma virens Gv29-8]	sp|Q7SDX3|3HAO_NEUCR	62.24	3-hydroxyanthranilate 3,4-dioxygenase OS=Neurospora crassa (strain ATCC 24698 / 74-OR23-1A / CBS 708.71 / DSM 1257 / FGSC 987) GN=bna1 PE=3 SV=1	GO:0005506,GO:0009072,GO:0009435,GO:0051213	69	112	196	166	477	1122	15.648	28.256	37.203	43.917	76.723	185.777	0.870748	3.61858	0.173671	0.396903	2.63529	5.16245	7.45346e-06	8.55415e-05	1.67387	5.35516	0.00488532	0.0206364
MSTRG.10383	MSTRG.10383.1	230	-	-	-	-	-	-	gi|531861849|gb|EQK99766.1|	72.22	polyprotein [Ophiocordyceps sinensis CO18]	-	-	-	-	0	0	0	0	3	6	0	0	0	0	7.553	15.901	-	-	-	-	4.99167	-1.4354	0.0348398	0.0931246	5.00588	-1.43461	0.0386528	0.100612
MSTRG.10384	MSTRG.10384.1	633	-	-	-	-	-	-	gi|531862514|gb|EQL00183.1|	47.69	hypothetical protein OCS_04106 [Ophiocordyceps sinensis CO18]	-	-	-	-	0	0	1	0	1	10	0	0	0.223	0	0.183	1.869	-	-	-	-	5.27745	-1.28035	0.0419316	0.106942	2.80423	-1.2038	0.133251	0.253205
MSTRG.10385	rna6735-EQK97551.1	2709	fgr:FG01071.1	65.45	hypothetical protein; K08773 RalA-binding protein 1	SPAC26A3.09	38.37	[T] KOG4269 Rac GTPase-activating protein BCR/ABR	gi|531854490|gb|EQK97551.1|	100	RhoGAP domain protein [Ophiocordyceps sinensis CO18]	sp|Q10164|RGA2_SCHPO	38.37	Probable Rho-type GTPase-activating protein 2 OS=Schizosaccharomyces pombe (strain 972 / ATCC 24843) GN=rga2 PE=1 SV=1	GO:0005096,GO:0005622,GO:0007165,GO:0035091,GO:0043547	793	653	1001	1060	700	610	36.061	32.295	39.169	53.824	22.202	19.49	0.420542	6.30792	0.394449	0.639648	-0.635584	5.99984	0.126453	0.244028	-1.1478	6.35261	0.0230331	0.0680884
MSTRG.10386	rna6736-EQK97549.1	504	ang:ANI_1_2118014	64.86	An01g00570; hypothetical protein	-	-	-	gi|531854479|gb|EQK97549.1|	100	capsule polysaccharide biosynthesis protein [Ophiocordyceps sinensis CO18]	-	-	-	-	45	45	217	396	243	156	17.15	18.838	69.738	165.675	64.364	41.85	2.72028	4.02057	8.23764e-05	0.00152205	1.64593	3.35987	0.00578926	0.0228477	-1.16685	4.65583	0.0661393	0.150814
MSTRG.10387	MSTRG.10387.1	2116	fgr:FG09308.1	34.84	hypothetical protein	-	-	-	gi|531854493|gb|EQK97552.1|	91.52	helix-loop-helix DNA-binding domain-containing protein [Ophiocordyceps sinensis CO18]	-	-	-	GO:0003677	898	581	1295	682	1240	459	89.77	64.627	107.897	77.047	93.098	33.891	0.264658	6.24775	0.599672	0.800911	-0.290538	6.17045	0.56262	0.70067	-0.641543	6.39738	0.261251	0.411448
MSTRG.10388	MSTRG.10388.1	1228	mgr:MGG_00595	60.94	MG00595.4; hypothetical protein	SPBC354.05c	53.06	[K] KOG2588 Predicted DNA-binding protein	gi|531854494|gb|EQK97553.1|	98.44	helix-loop-helix DNA-binding domain-containing protein [Ophiocordyceps sinensis CO18]	sp|O43019|SRE2_SCHPO	53.06	Putative transcription factor sre2 OS=Schizosaccharomyces pombe (strain 972 / ATCC 24843) GN=sre2 PE=1 SV=1	-	454.27	442.87	685.33	330.27	649.1	541.48	90.154	92.947	116.033	71.163	90.309	56.462	0.00674809	5.4035	0.992722	1	-0.0905693	5.55634	0.83825	0.909959	-0.183788	5.62588	0.732254	0.829315
MSTRG.10389	MSTRG.10389.1	1225	fgr:FG09309.1	81.4	hypothetical protein; K01262 Xaa-Pro aminopeptidase [EC:3.4.11.9]	YER078c	53.25	[E] KOG2414 Putative Xaa-Pro aminopeptidase	gi|629710299|ref|XP_007818259.1|	86.55	xaa-pro dipeptidase app [Metarhizium anisopliae ARSEF 23]	sp|P40051|ICP55_YEAST	53.25	Intermediate cleaving peptidase 55 OS=Saccharomyces cerevisiae (strain ATCC 204508 / S288c) GN=ICP55 PE=1 SV=1	GO:0004177,GO:0006508,GO:0030145	257.73	133.13	130.67	59.73	244.9	256.52	38.76	21.384	18.035	10.619	27.58	23.913	-1.19224	3.72389	0.0682971	0.21611	-0.11885	4.3342	0.827878	0.903526	0.982914	3.89148	0.113522	0.225265
MSTRG.1039	MSTRG.1039.1	809	fgr:FG05106.1	67.68	hypothetical protein	-	-	-	gi|531866641|gb|EQL03436.1|	100	inner centromere protein [Ophiocordyceps sinensis CO18]	sp|Q1MTN3|PIC1_SCHPO	47.87	Inner centromere protein-related protein pic1 OS=Schizosaccharomyces pombe (strain 972 / ATCC 24843) GN=pic1 PE=1 SV=2	-	32.94	54.73	31.92	16.82	49.75	59	11.957	21.797	9.778	6.71	12.549	15.068	-1.00972	1.7142	0.196365	0.427637	-0.200946	2.21649	0.775011	0.867363	0.723607	1.84148	0.332311	0.487745
MSTRG.10390	MSTRG.10390.1	2727	cpw:CPC735_007760	46.99	alkaline phosphatase family protein (EC:3.1.3.1); K01113 alkaline phosphatase D [EC:3.1.3.1]	-	-	-	gi|531854480|gb|EQK97550.1|	99.35	Alkaline phosphatase D-related protein [Ophiocordyceps sinensis CO18]	sp|P42251|PPBD_BACSU	40.98	Alkaline phosphatase D OS=Bacillus subtilis (strain 168) GN=phoD PE=1 SV=3	-	218	147	976	1762	479	218	11.979	8.992	45.858	107.774	18.21	8.372	2.87084	6.14863	1.37162e-06	5.62527e-05	0.441985	4.53804	0.42812	0.587697	-2.52203	6.509	5.22437e-05	0.000563829
MSTRG.10391	MSTRG.10391.1	591	-	-	-	-	-	-	-	-	-	-	-	-	-	2	3	1	1	9	36	0.587	0.966	0.25	0.324	1.851	7.477	-1.33808	-1.56472	0.549825	0.770075	2.62441	0.287527	0.0178363	0.0556781	3.89308	0.198168	0.00444003	0.0191634
MSTRG.10392	MSTRG.10392.1	530	-	-	-	-	-	-	-	-	-	-	-	-	-	7	5	4	3	5	3	2.45	1.919	1.188	1.16	1.22	0.737	-0.877177	-0.719501	0.544641	0.76865	-1.05054	-0.646841	0.396487	0.55623	-0.256681	-0.949808	1	1
MSTRG.10393	rna6738-EQK97547.1	642	-	-	-	-	-	-	gi|531854470|gb|EQK97547.1|	100	hypothetical protein OCS_06739 [Ophiocordyceps sinensis CO18]	-	-	-	-	7	10	15	7	8	2	1.829	2.847	3.321	2.017	1.452	0.369	0.200899	0.0586021	0.93147	0.999294	-1.25043	-0.307895	0.23598	0.384437	-1.53162	-0.114475	0.140221	0.262105
MSTRG.10394	MSTRG.10394.1	588	-	-	-	-	-	-	-	-	-	-	-	-	-	3	11	3	4	7	7	0.892	3.587	0.761	1.317	1.452	1.466	-1.08835	-0.596598	0.385067	0.63041	-0.511744	-0.288295	0.686228	0.800943	0.49905	-0.629455	0.787721	0.871686
MSTRG.10395	rna6739-EQK97548.1	1589	fgr:FG00649.1	57.69	hypothetical protein; K02988 small subunit ribosomal protein S5	SPAC4G9.17c	54.41	[J] KOG2646 Ribosomal protein S5	gi|531854471|gb|EQK97548.1|	98.37	37S ribosomal protein S5 [Ophiocordyceps sinensis CO18]	sp|Q10234|RT05_SCHPO	54.41	Probable 37S ribosomal protein S5, mitochondrial OS=Schizosaccharomyces pombe (strain 972 / ATCC 24843) GN=mrps5 PE=1 SV=1	GO:0003723,GO:0003735,GO:0005840,GO:0006412,GO:0042254	1349	1163	1064	876	1314	1165	120.604	113.189	81.614	87.237	81.885	73.196	-0.489636	6.6552	0.305974	0.559363	-0.513454	6.84554	0.193599	0.335203	-0.113975	6.64561	0.813657	0.891745
MSTRG.10396	MSTRG.10396.1	443	-	-	-	-	-	-	gi|531859110|gb|EQK98480.1|	95.12	hypothetical protein OCS_05807 [Ophiocordyceps sinensis CO18]	-	-	-	-	214	415	73	306	154	170	102.505	218.865	29.307	160.083	51.209	57.339	-0.730112	4.58847	0.33979	0.587467	-1.47219	4.55405	0.00781863	0.0291149	-0.83548	4.13877	0.275856	0.428999
MSTRG.10397	MSTRG.10397.1	2831	fgr:FG08434.1	70.18	hypothetical protein	-	-	-	gi|531854463|gb|EQK97546.1|	100	Transcription factor, fungi [Ophiocordyceps sinensis CO18]	-	-	-	-	703	384	797	526	352	571	32.336	19.252	32.211	27.863	11.213	18.314	0.154962	5.74236	0.769022	0.907842	-0.714006	5.54754	0.142504	0.266706	-0.962735	5.72515	0.0711351	0.159337
MSTRG.10398	MSTRG.10398.1	1060	fgr:FG02236.1	55.87	hypothetical protein	-	-	-	gi|531854437|gb|EQK97544.1|	100	modin [Ophiocordyceps sinensis CO18]	-	-	-	-	712	251	2378	1332	326	684	100.18	38.516	286.747	208.693	31.697	67.808	1.80981	6.64914	0.0016022	0.0149827	-0.397011	5.49078	0.484977	0.642513	-2.30293	6.86197	3.27548e-05	0.000394467
MSTRG.10399	rna6742-EQK97545.1	525	pan:PODANSg3441	34.3	hypothetical protein	-	-	-	gi|531854438|gb|EQK97545.1|	100	modin [Ophiocordyceps sinensis CO18]	-	-	-	-	578	193	1439	822	155	483	205.857	75.413	432.737	321.724	38.37	121.058	1.41901	6.03433	0.0151932	0.0770969	-0.735764	5.03361	0.25689	0.409974	-2.25248	6.15914	0.000275623	0.00216044
MSTRG.104	rna92-EQL04193.1	2583	fgr:FG08601.1	86.17	similar to phosphoenolpyruvate carboxykinase; K01610 phosphoenolpyruvate carboxykinase (ATP) [EC:4.1.1.49]	-	-	-	gi|531867435|gb|EQL04193.1|	94.49	phosphoenolpyruvate carboxykinase [Ophiocordyceps sinensis CO18]	sp|Q7RVS9|PCKA_NEUCR	84.47	Phosphoenolpyruvate carboxykinase [ATP] OS=Neurospora crassa (strain ATCC 24698 / 74-OR23-1A / CBS 708.71 / DSM 1257 / FGSC 987) GN=acu-6 PE=3 SV=2	GO:0004612,GO:0005524,GO:0006094,GO:0006099,GO:0015976,GO:0016301,GO:0016310	1054	1611	28723	13032	25856	20513	77.294	128.552	1809.15	1065.46	1321.97	1057.1	3.78139	9.85864	1.1113e-09	1.44044e-07	3.60917	9.90283	3.1248e-12	1.80457e-10	-0.255695	10.9437	0.633838	0.752699
MSTRG.1040	MSTRG.1040.1	10510	fgr:FG05098.1	42.53	hypothetical protein	SPCC4G3.15c	39.71	[KDR] KOG2151 Predicted transcriptional regulator	gi|531866632|gb|EQL03427.1|	99.81	DnaJ domain protein [Ophiocordyceps sinensis CO18]	sp|P87240|NOT2_SCHPO	39.71	General negative regulator of transcription subunit 2 OS=Schizosaccharomyces pombe (strain 972 / ATCC 24843) GN=not2 PE=1 SV=2	-	2313	2631	3496	2930	3177	2586	96.092	104.472	136.833	129.44	109.714	97.092	0.256599	7.99528	0.614397	0.811318	-0.281917	7.92949	0.512684	0.666373	-0.62688	8.14991	0.215308	0.359027
MSTRG.10400	MSTRG.10400.1	584	-	-	-	-	-	-	-	-	-	-	-	-	-	1	2	11	2	1	3	0.305	0.665	2.802	0.658	0.207	0.632	1.82083	-0.940422	0.170374	0.392012	-0.0804034	-1.57428	1	1	-1.99402	-0.813464	0.126359	0.24406
MSTRG.10401	MSTRG.10401.1	3764	fgr:FG05276.1	66.54	hypothetical protein	SPAC22H10.03c	25.84	[UY] KOG2274 Predicted importin 9	gi|629682939|ref|XP_007806765.1|	69.96	importin beta-5 subunit, putative [Metarhizium acridum CQMa 102]	sp|Q10297|IMB5_SCHPO	25.84	Importin subunit beta-5 OS=Schizosaccharomyces pombe (strain 972 / ATCC 24843) GN=kap114 PE=3 SV=3	GO:0006886,GO:0008536	1712	1325	2757	1320	1477	1293	59.004	49.64	81.808	50.825	35.506	31.311	0.257679	7.28434	0.618578	0.813739	-0.624048	7.07132	0.128242	0.246647	-0.969658	7.31126	0.0633756	0.145946
MSTRG.10402	MSTRG.10402.1	2733	ure:UREG_00869	54.41	hypothetical protein	-	-	-	gi|594712303|gb|EXU95276.1|	62.17	hypothetical protein X797_011644 [Metarhizium robertsii]	-	-	-	-	665	782	864	825	456	683	30.597	39.118	34.206	42.38	14.632	22.079	0.113674	6.15005	0.818772	0.937313	-0.84573	5.93252	0.0547359	0.131359	-1.05058	6.08606	0.042299	0.107707
MSTRG.10403	MSTRG.10403.1	251	-	-	-	-	-	-	-	-	-	-	-	-	-	1	2	0	0	3.96	16	2.382	5.481	0	0	6.441	27.081	-3.76685	-2.01315	0.315075	0.567042	2.16329	-0.580248	0.111916	0.224439	6.13396	-0.746429	0.00482306	0.0204208
MSTRG.10404	MSTRG.10404.1	2102	fgr:FG08691.1	59.7	hypothetical protein; K11227 mitogen-activated protein kinase kinase [EC:2.7.12.2]	-	-	-	gi|358379339|gb|EHK17019.1|	45.3	hypothetical protein TRIVIDRAFT_80473 [Trichoderma virens Gv29-8]	-	-	-	-	99	133	183	103	199.25	142.38	6.323	9.168	10.038	7.337	8.756	6.389	0.138219	3.54359	0.835319	0.945314	0.0476224	3.6976	0.934201	0.974689	-0.175707	3.83102	0.776942	0.863348
MSTRG.10405	MSTRG.10405.1	477	fgr:FG07943.1	63.46	hypothetical protein	-	-	-	gi|531854399|gb|EQK97543.1|	100	hypothetical protein OCS_06744 [Ophiocordyceps sinensis CO18]	-	-	-	-	1	0	2	0	14	6.05	0.531	0	0.891	0	5.179	2.273	0.694259	-2.03538	1	1	3.57949	-0.693979	0.0106052	0.0369871	2.78846	-0.642837	0.0362278	0.0961054
MSTRG.10406	rna6743-EQK97543.1	1404	fgr:FG07943.1	37.9	hypothetical protein	-	-	-	gi|531854399|gb|EQK97543.1|	100	hypothetical protein OCS_06744 [Ophiocordyceps sinensis CO18]	-	-	-	-	164	190	121	64	506	532.95	15.581	19.653	9.862	6.772	33.506	35.576	-1.10036	3.62863	0.0810665	0.242553	1.05109	4.88919	0.030428	0.0844254	2.06428	4.65271	0.000424326	0.00306205
MSTRG.10407	MSTRG.10407.1	3741	mgr:MGG_08663	54.43	MG08663.4; hypothetical protein	-	-	-	gi|389626887|ref|XP_003711097.1|	54.43	hypothetical protein MGG_08663 [Magnaporthe oryzae 70-15]	sp|Q03149|WA_EMENI	37.84	Conidial yellow pigment biosynthesis polyketide synthase OS=Emericella nidulans (strain FGSC A4 / ATCC 38163 / CBS 112.46 / NRRL 194 / M139) GN=wA PE=1 SV=2	-	1423.94	1307.35	991.4	676.18	1375.06	1432.34	45.862	45.752	27.489	24.331	30.892	32.408	-0.849158	6.63838	0.0772771	0.2343	-0.45572	6.99188	0.253533	0.405929	0.304018	6.6232	0.528726	0.667778
MSTRG.10408	MSTRG.10408.1	935	mgr:MGG_08663	54.43	MG08663.4; hypothetical protein	-	-	-	gi|531854396|gb|EQK97542.1|	98.63	Protein kinase-like domain protein [Ophiocordyceps sinensis CO18]	-	-	-	-	6.06	47.65	31.6	17.82	63.94	45.66	1.253	9.607	4.982	3.648	8.225	5.923	-0.298526	1.33626	0.778005	0.913086	0.484048	1.92091	0.597063	0.729579	0.702236	1.86075	0.351818	0.504154
MSTRG.10409	MSTRG.10409.1	226	-	-	-	-	-	-	-	-	-	-	-	-	-	4.01	10.11	19.14	21.52	12.4	16.01	16.473	48.398	57.604	86.109	34.436	46.958	1.42956	0.501029	0.133266	0.333372	0.481428	0.143888	0.631057	0.758195	-1.03836	0.861809	0.2313	0.377012
MSTRG.1041	MSTRG.1041.1	1400	fgr:FG05100.1	72.83	hypothetical protein; K12605 CCR4-NOT transcription complex subunit 2	Hs13236499	36.17	[H] KOG2743 Cobalamin synthesis protein	gi|531866635|gb|EQL03430.1|	92.95	COBW domain-containing protein [Ophiocordyceps sinensis CO18]	sp|Q99MB4|CBWD1_RAT	37.23	COBW domain-containing protein 1 OS=Rattus norvegicus GN=Cbwd1 PE=2 SV=2	-	290	173	135	67	375	300	35.452	22.876	13.898	8.999	31.796	25.861	-1.35135	3.92171	0.031335	0.12841	0.0591036	4.66774	0.91016	0.958635	1.32139	4.20978	0.0274298	0.0777974
MSTRG.10410	MSTRG.10410.1	208	-	-	-	-	-	-	-	-	-	-	-	-	-	1	0	1	1	0	0	7.011	0	4.945	6.605	0	0	0.755475	-2.0231	1	1	-	-	-	-	-3.40025	-2.14057	0.549616	0.685591
MSTRG.10411	MSTRG.10411.1	258	-	-	-	-	-	-	-	-	-	-	-	-	-	0	0	3	0	0	0	0	0	4.871	0	0	0	3.56667	-2.04365	0.341667	0.587467	-	-	-	-	-3.84739	-2.01315	0.344921	0.498835
MSTRG.10412	MSTRG.10412.1	1501	fgr:FG01392.1	85.44	hypothetical protein; K05824 homoisocitrate dehydrogenase [EC:1.1.1.87]	SPAC31G5.04	65.81	[E] KOG0785 Isocitrate dehydrogenase, alpha subunit	gi|629685839|ref|XP_007808215.1|	88.64	homoisocitrate dehydrogenase precursor [Metarhizium acridum CQMa 102]	sp|O14104|LYS12_SCHPO	65.81	Homoisocitrate dehydrogenase OS=Schizosaccharomyces pombe (strain 972 / ATCC 24843) GN=lys12 PE=1 SV=1	GO:0000287,GO:0005739,GO:0047046,GO:0051287,GO:0055114	800.18	737.77	631.49	384.33	1184.56	832.78	73.975	74.259	50.08	39.569	76.332	54.101	-0.747653	5.84898	0.137497	0.340412	-0.105805	6.32299	0.794532	0.880768	0.554555	6.04109	0.274276	0.427213
MSTRG.10413	MSTRG.10413.1	1145	fgr:FG01392.1	86.6	hypothetical protein; K05824 homoisocitrate dehydrogenase [EC:1.1.1.87]	SPAC31G5.04	65.36	[E] KOG0785 Isocitrate dehydrogenase, alpha subunit	gi|629685839|ref|XP_007808215.1|	89.9	homoisocitrate dehydrogenase precursor [Metarhizium acridum CQMa 102]	sp|O14104|LYS12_SCHPO	65.36	Homoisocitrate dehydrogenase OS=Schizosaccharomyces pombe (strain 972 / ATCC 24843) GN=lys12 PE=1 SV=1	GO:0000287,GO:0005739,GO:0047046,GO:0051287,GO:0055114	293.82	365.23	149.51	244.67	339.44	576.22	35.599	48.223	15.512	32.974	28.659	49.073	-0.798335	4.62061	0.187929	0.417226	-0.0279011	5.15099	0.958194	0.991907	0.676579	4.85921	0.27068	0.422758
MSTRG.10414	MSTRG.10414.1	410	-	-	-	-	-	-	-	-	-	-	-	-	-	4	5	3	7	10	24	2.224	3.073	1.392	4.233	3.859	9.407	0.0852489	-0.70299	1	1	1.4002	0.136279	0.156809	0.286418	1.21924	0.185947	0.280247	0.433911
MSTRG.10415	MSTRG.10415.1	212	-	-	-	-	-	-	-	-	-	-	-	-	-	0	0	0	0	0	1	0	0	0	0	0	4.414	-	-	-	-	-	-	-	-	-	-	-	-
MSTRG.10416	MSTRG.10416.1	1837	-	-	-	-	-	-	-	-	-	-	-	-	-	399	205	163	183	350	302	27.842	15.564	9.769	14.235	17.031	14.813	-0.878644	4.44715	0.144752	0.352053	-0.369757	4.84218	0.467226	0.627132	0.414834	4.47806	0.471272	0.619427
MSTRG.10417	rna6745-EQK97541.1	651	-	-	-	-	-	-	gi|531854339|gb|EQK97541.1|	100	hypothetical protein OCS_06746 [Ophiocordyceps sinensis CO18]	-	-	-	-	17	13	56	34	261	544	4.347	3.637	12.153	9.594	46.395	97.75	1.43432	1.48129	0.0585475	0.194602	4.24851	4.04385	2.25419e-10	9.16621e-09	2.72128	4.18597	4.51915e-05	0.000504177
MSTRG.10418	MSTRG.10418.1	486	-	-	-	-	-	-	-	-	-	-	-	-	-	0	0	0	0	0	0	0	0	0	0	0	0	-	-	-	-	-	-	-	-	-	-	-	-
MSTRG.10419	MSTRG.10419.1	3664	pan:PODANSg8963	61.28	hypothetical protein	Hs9955958	50	[Q] KOG0054 Multidrug resistance-associated protein/mitoxantrone resistance protein, ABC superfamily	gi|629700135|ref|XP_007815359.1|	65.76	ABC transporter family protein [Metarhizium acridum CQMa 102]	sp|Q54P13|ABCC8_DICDI	35.19	ABC transporter C family member 8 OS=Dictyostelium discoideum GN=abcC8 PE=3 SV=1	GO:0000166,GO:0006810,GO:0016887,GO:0044763	293	143	1194	1000	653	362	10.252	5.443	35.987	39.109	15.944	8.907	2.22784	5.85012	6.12939e-05	0.00120285	0.7374	4.96065	0.170165	0.304523	-1.58213	6.29644	0.00291333	0.0138146
MSTRG.1042	MSTRG.1042.1	3057	fgr:FG05101.1	72.32	hypothetical protein	Hs14730060	39.33	[D] KOG1852 Cell cycle-associated protein	gi|531866636|gb|EQL03431.1|	100	Mob1/phocein family protein [Ophiocordyceps sinensis CO18]	sp|Q9QYW3|PHOCN_RAT	39.33	MOB-like protein phocein OS=Rattus norvegicus GN=Mob4 PE=1 SV=1	GO:0016301,GO:0016310	1032.33	770.69	1176.61	848.34	1839.48	1593.78	55.097	44.887	57.14	50.166	61.841	57.936	0.0406518	6.41853	0.93449	1	0.438615	6.8334	0.271455	0.427171	0.307789	6.91115	0.522948	0.662842
MSTRG.10420	MSTRG.10420.1	3229	fgr:FG06104.1	66.81	hypothetical protein	Hs8922625	37.07	[I] KOG3889 Predicted gamma-butyrobetaine,2-oxoglutarate dioxygenase	gi|531854335|gb|EQK97540.1|	80.5	sorbitol utilization protein SOU2 [Ophiocordyceps sinensis CO18]	sp|Q96UB1|TMLH_NEUCR	44.44	Trimethyllysine dioxygenase OS=Neurospora crassa (strain ATCC 24698 / 74-OR23-1A / CBS 708.71 / DSM 1257 / FGSC 987) GN=cbs-1 PE=2 SV=2	-	396	748	940	547	1040	644	22.129	55.246	50.228	34.542	40.81	25.624	0.20924	5.8729	0.701202	0.867639	0.0392095	5.98891	0.936949	0.976246	-0.252815	6.16183	0.624917	0.74527
MSTRG.10421	MSTRG.10421.1	987	mgr:MGG_06973	54.49	MG06973.4; hypothetical protein	At1g69500	32.46	[QI] KOG0157 Cytochrome P450 CYP4/CYP19/CYP26 subfamilies	gi|629700661|ref|XP_007815622.1|	62.67	cytochrome P450 alkane hydroxylase [Metarhizium acridum CQMa 102]	sp|P16496|CP52C_CANMA	36.36	Cytochrome P450 52A3-A OS=Candida maltosa GN=CYP52A3-A PE=1 SV=3	GO:0004497,GO:0005506,GO:0016705,GO:0020037,GO:0055114	1	0	66	11	121	28	0.158	0	8.776	1.902	13.114	3.063	5.72846	0.815582	5.45196e-05	0.00110289	6.45514	1.64331	4.9527e-07	8.52163e-06	0.610612	2.31256	0.516859	0.658429
MSTRG.10422	MSTRG.10422.1	415	-	-	-	-	-	-	-	-	-	-	-	-	-	21	3	10	4	2	1	11.403	1.793	4.537	2.362	0.755	0.386	-0.907763	0.030085	0.457352	0.696207	-3.34011	-0.272666	0.0099439	0.0351321	-2.52662	-0.790032	0.0342309	0.0921751
MSTRG.10423	MSTRG.10423.1	1909	pan:PODANSg9150	84.84	hypothetical protein; K02540 minichromosome maintenance protein 2	SPBC4.04c	60.84	[L] KOG0477 DNA replication licensing factor, MCM2 component	gi|629684509|ref|XP_007807550.1|	84.12	DNA replication licensing factor mcm2 [Metarhizium acridum CQMa 102]	sp|P40377|MCM2_SCHPO	60.84	DNA replication licensing factor mcm2 OS=Schizosaccharomyces pombe (strain 972 / ATCC 24843) GN=mcm2 PE=1 SV=1	GO:0000727,GO:0000785,GO:0003678,GO:0003682,GO:0003688,GO:0003697,GO:0005524,GO:0005656,GO:0005737,GO:0006267,GO:0006270,GO:0006271,GO:0031261,GO:0031298,GO:0032508,GO:0042555,GO:0046809	287	200	1506	2290	328	171	19.905	15.088	89.741	177.109	15.861	8.337	2.91016	6.59886	2.60528e-07	1.39555e-05	-0.455866	4.50492	0.394266	0.554403	-3.4587	6.85761	1.16571e-08	5.27761e-07
MSTRG.10424	MSTRG.10424.1	508	-	-	-	-	-	-	-	-	-	-	-	-	-	36.5	25.5	75	40	34.5	22.5	13.729	10.535	23.797	16.513	9.022	5.959	0.735407	2.01587	0.312047	0.565352	-0.635774	1.53091	0.384731	0.543679	-1.4591	2.07792	0.0483965	0.118937
MSTRG.10425	MSTRG.10425.1	508	-	-	-	-	-	-	-	-	-	-	-	-	-	36.5	25.5	75	40	34.5	22.5	13.729	10.535	23.797	16.513	9.022	5.959	0.735407	2.01587	0.312063	0.565352	-0.635774	1.53091	0.384732	0.543679	-1.4591	2.07792	0.0484621	0.119066
MSTRG.10426	MSTRG.10426.2	3632	-	-	-	-	-	-	gi|531854283|gb|EQK97537.1|	100	hypothetical protein OCS_06750 [Ophiocordyceps sinensis CO18]	-	-	-	-	343	307	603	332	977	1207	23.732	17.508	26.07	19.011	64.339	86.07	0.367322	5.13023	0.492096	0.722426	1.2545	5.89357	0.00373609	0.0161219	0.798005	6.06244	0.116075	0.228955
MSTRG.10427	rna6751-EQK97535.1	330	fgr:FG01447.1	87.5	hypothetical protein; K03011 DNA-directed RNA polymerase II subunit RPB3	-	-	-	gi|531854271|gb|EQK97535.1|	100	RNA polymerase II subunit 3 [Ophiocordyceps sinensis CO18]	-	-	-	-	49	45	32	61	65	61	44.732	45.815	23.871	59.52	41.001	39.297	-0.0595859	2.16662	0.951714	1	-0.0730929	2.35386	0.915464	0.962447	-0.10712	2.38968	0.902826	0.955068
MSTRG.10428	MSTRG.10428.1	1257	fgr:FG01138.1	65.18	hypothetical protein	SPAC823.07	42.13	[S] KOG2970 Predicted membrane protein	gi|667735500|gb|KFA74850.1|	69.23	hypothetical protein S40288_03501 [Stachybotrys chartarum IBT 40288]	sp|Q9P6N9|PER1_SCHPO	42.13	Protein PER1 homolog OS=Schizosaccharomyces pombe (strain 972 / ATCC 24843) GN=SPAC823.07 PE=3 SV=1	-	271.95	206.94	352.41	528.4	71.58	119.5	31.907	26.45	35.412	68.948	5.851	9.855	0.821524	4.9604	0.155814	0.370866	-1.80497	4.05635	0.00116291	0.00617394	-2.72267	4.82866	2.13806e-05	0.000278382
MSTRG.10429	MSTRG.10429.1	2219	fgr:FG01138.1	65.18	hypothetical protein	SPAC823.07	42.13	[S] KOG2970 Predicted membrane protein	gi|531854278|gb|EQK97536.1|	99.54	Helix-loop-helix DNA-binding protein [Ophiocordyceps sinensis CO18]	sp|Q9P6N9|PER1_SCHPO	42.13	Protein PER1 homolog OS=Schizosaccharomyces pombe (strain 972 / ATCC 24843) GN=SPAC823.07 PE=3 SV=1	-	173.05	146.06	450.59	454.6	283.42	336.5	15.186	12.529	27.415	32.786	16.184	19.482	1.40893	4.77953	0.0126004	0.0675039	0.463829	4.36431	0.354726	0.513433	-1.03755	5.19994	0.0550303	0.131437
MSTRG.1043	MSTRG.1043.1	1826	ssl:SS1G_08902	52.73	hypothetical protein	-	-	-	gi|531866637|gb|EQL03432.1|	77.6	hypothetical protein OCS_00852 [Ophiocordyceps sinensis CO18]	-	-	-	-	25.07	29.31	71.7	24.67	106.9	119.31	1.761	2.245	4.323	1.934	5.237	5.888	0.644485	1.78321	0.407179	0.64979	1.56097	2.58619	0.01419	0.0462781	0.82994	2.81484	0.24399	0.390078
MSTRG.10430	MSTRG.10430.1	303	fgr:FG01139.1	44.44	hypothetical protein	-	-	-	gi|531854278|gb|EQK97536.1|	100	Helix-loop-helix DNA-binding protein [Ophiocordyceps sinensis CO18]	-	-	-	GO:0003677,GO:0046983	0	1	1	4	0	4	0	3.148	2.06	10.911	0	7.758	2.02582	-1.65888	0.342113	0.587467	1.3271	-1.79368	0.702071	0.81141	-0.82556	-1.3588	0.666077	0.779782
MSTRG.10431	MSTRG.10431.1	302	fgr:FG05307.1	62.24	hypothetical protein	-	-	-	gi|672376022|gb|KFG78327.1|	71.72	hypothetical protein MANI_017262 [Metarhizium anisopliae]	-	-	-	-	73	103	42	152	70	52	85.92	136.24	39.791	188.772	56.77	43.246	0.137222	3.15136	0.864957	0.961981	-1.03584	2.85697	0.0933011	0.194391	-1.26661	3.03171	0.122326	0.238169
MSTRG.10432	MSTRG.10432.1	720	fgr:FG05307.1	73.33	hypothetical protein	-	-	-	gi|531859110|gb|EQK98480.1|	96.67	hypothetical protein OCS_05807 [Ophiocordyceps sinensis CO18]	-	-	-	-	138.79	130.55	104	338.44	102	81	30.71	31.567	19.585	82.848	15.711	12.602	0.711784	4.07575	0.324977	0.57469	-1.05747	3.44675	0.0637739	0.147553	-1.86471	4.05057	0.0133754	0.0446024
MSTRG.10433	MSTRG.10433.1	1414	fgr:FG01448.1	60.11	hypothetical protein; K13577 solute carrier family 25 (mitochondrial dicarboxylate transporter), member 10	YLR348c	37.71	[C] KOG0759 Mitochondrial oxoglutarate/malate carrier proteins	gi|322710645|gb|EFZ02219.1|	64.61	putative dicarboxylate carrier protein [Metarhizium anisopliae ARSEF 23]	sp|Q6FTN2|DIC1_CANGA	38.6	Mitochondrial dicarboxylate transporter OS=Candida glabrata (strain ATCC 2001 / CBS 138 / JCM 3761 / NBRC 0622 / NRRL Y-65) GN=DIC1 PE=3 SV=1	-	211.72	317.1	493.69	385.72	195.26	174.94	21.903	35.731	43.78	44.418	14.076	12.716	0.599177	4.98104	0.280088	0.530336	-1.02519	4.43155	0.0497849	0.121546	-1.71132	4.94348	0.00207269	0.0105334
MSTRG.10434	MSTRG.10434.1	1416	fgr:FG01448.1	60.11	hypothetical protein; K13577 solute carrier family 25 (mitochondrial dicarboxylate transporter), member 10	YLR348c	37.71	[C] KOG0759 Mitochondrial oxoglutarate/malate carrier proteins	gi|322710645|gb|EFZ02219.1|	64.61	putative dicarboxylate carrier protein [Metarhizium anisopliae ARSEF 23]	sp|Q6FTN2|DIC1_CANGA	38.6	Mitochondrial dicarboxylate transporter OS=Candida glabrata (strain ATCC 2001 / CBS 138 / JCM 3761 / NBRC 0622 / NRRL Y-65) GN=DIC1 PE=3 SV=1	-	113.28	103.9	156.31	206.28	66.74	61.06	11.065	11.049	13.09	22.439	4.548	4.195	0.664808	3.73582	0.291808	0.543882	-1.25579	3.07385	0.0316292	0.0870686	-2.01298	3.65782	0.00234284	0.0116249
MSTRG.10435	MSTRG.10435.1	280	-	-	-	-	-	-	-	-	-	-	-	-	-	2	1	0	0	0	5	3.037	1.718	0	0	0	5.379	-3.75563	-2.01598	0.3148	0.567042	0.239601	-1.4874	1	1	4.1948	-1.80508	0.237041	0.382201
MSTRG.10436	MSTRG.10436.1	382	ssl:SS1G_05484	33.33	hypothetical protein	-	-	-	gi|730177491|gb|KHJ32168.1|	38.78	hypothetical protein EV44_g3831 [Erysiphe necator]	-	-	-	-	0	0	2.11	0	0	1.23	0	0	1.132	0	0	0.562	3.05686	-2.17428	0.558964	0.770075	-	-	-	-	-1.17418	-2.02103	1	1
MSTRG.10437	MSTRG.10437.1	2375	ncr:NCU05278	69.94	cytochrome P450 61	YMR015c	49.89	[QI] KOG0157 Cytochrome P450 CYP4/CYP19/CYP26 subfamilies	gi|531854265|gb|EQK97534.1|	95.67	cytochrome P450 61 [Ophiocordyceps sinensis CO18]	sp|P54781|ERG5_YEAST	49.89	Cytochrome P450 61 OS=Saccharomyces cerevisiae (strain ATCC 204508 / S288c) GN=ERG5 PE=1 SV=1	GO:0004497,GO:0005506,GO:0016705,GO:0020037,GO:0055114	3305	5211	589	330	1016	723	199.885	342.727	30.838	22.7	42.893	30.793	-3.38034	7.78561	6.81144e-09	6.94304e-07	-2.80491	8.0499	1.29867e-08	3.49001e-07	0.491535	5.85283	0.341711	0.496658
MSTRG.10438	MSTRG.10438.1	1580	-	-	-	-	-	-	-	-	-	-	-	-	-	25	19	6	6	43	55	2.156	1.781	0.445	0.575	7.154	6.02	-1.958	0.546978	0.0305675	0.126399	0.662869	1.70164	0.337524	0.495737	2.53411	1.29136	0.0037064	0.016649
MSTRG.10439	MSTRG.10439.1	3613	fgr:FG01457.1	89.36	hypothetical protein	-	-	-	gi|399168862|emb|CCE30396.1|	56.32	uncharacterized protein CPUR_04244 [Claviceps purpurea 20.1]	sp|Q6E434|TRF1_SCHPO	53.15	Telomeric DNA-binding factor trf1 OS=Schizosaccharomyces pombe (strain 972 / ATCC 24843) GN=trf1 PE=1 SV=1	GO:0003677	339	256	425	411	319	193	12.205	10.021	13.174	16.524	8.009	4.879	0.392492	5.01371	0.470187	0.705082	-0.709124	4.69288	0.16779	0.301413	-1.19198	5.03123	0.0351352	0.0941949
MSTRG.1044	rna852-EQL03433.1	612	pcs:Pc18g06070	54.65	Pc18g06070	-	-	-	gi|531866638|gb|EQL03433.1|	86.7	D-alanine--D-alanine ligase [Ophiocordyceps sinensis CO18]	-	-	-	GO:0008152,GO:0016874	11	7	23	9	39	23	3.85	2.684	6.791	3.459	9.478	5.66	0.652072	0.341095	0.530749	0.757872	1.28335	0.906575	0.124662	0.241301	0.544631	1.14573	0.521677	0.662378
MSTRG.10440	MSTRG.10440.1	1617	fgr:FG09155.1	77.81	hypothetical protein	YJR077c	48.06	[C] KOG0767 Mitochondrial phosphate carrier protein	gi|584132175|gb|EWG41558.1|	77.5	hypothetical protein FVEG_03646 [Fusarium verticillioides 7600]	sp|P23641|MPCP_YEAST	48.06	Mitochondrial phosphate carrier protein OS=Saccharomyces cerevisiae (strain ATCC 204508 / S288c) GN=MIR1 PE=1 SV=1	GO:0016021,GO:0055085	565	364	360	192	618	697	48.345	33.9	26.441	18.3	36.867	41.912	-0.902815	5.06041	0.101968	0.280987	0.0164998	5.64764	0.972692	1	0.828938	5.32203	0.122761	0.23876
MSTRG.10441	rna6753-EQK97533.1	798	fgr:FG09360.1	57.71	hypothetical protein	-	-	-	gi|531854250|gb|EQK97533.1|	100	hypothetical protein OCS_06754 [Ophiocordyceps sinensis CO18]	-	-	-	-	169	249	218	204	267	529	32.471	52.236	35.709	43.425	35.714	71.459	-0.103043	4.26478	0.865605	0.961981	0.423762	4.74361	0.440142	0.599487	0.436024	4.75608	0.462306	0.610977
MSTRG.10442	MSTRG.10442.1	537	-	-	-	-	-	-	-	-	-	-	-	-	-	3	2	1	0	20	11	1.027	0.753	0.288	0	4.772	2.659	-2.20198	-1.6711	0.317111	0.56776	2.09247	-0.0942776	0.0422965	0.107617	4.25832	-0.252138	0.00156419	0.00843223
MSTRG.10443	MSTRG.10443.1	652	fgr:FG09361.1	78.05	hypothetical protein; K12199 vacuolar protein sorting-associated protein VTA1	-	-	-	gi|302882005|ref|XP_003039913.1|	82.93	hypothetical protein NECHADRAFT_49861 [Nectria haematococca mpVI 77-13-4]	-	-	-	-	177	161	179	82	110	130	45.116	44.887	38.761	23.087	19.513	23.308	-0.545549	3.75577	0.3801	0.626183	-0.987573	3.7892	0.0665037	0.152678	-0.529703	3.52709	0.417462	0.567319
MSTRG.10444	MSTRG.10444.1	275	-	-	-	-	-	-	-	-	-	-	-	-	-	1	0	12	12	0	7	1.626	0	15.336	20.171	0	8.056	4.1912	-0.452633	0.00211837	0.0184571	2.11913	-1.50858	0.29367	0.454143	-2.21266	-0.102106	0.0755497	0.166323
MSTRG.10445	MSTRG.10445.1	667	-	-	-	-	-	-	-	-	-	-	-	-	-	15	11	11	6	83	82	4.369	3.813	2.941	1.923	17.438	17.042	-0.74843	0.192252	0.42633	0.668066	2.16583	2.03075	0.00185497	0.00905955	2.82711	1.95296	0.000422791	0.00305704
MSTRG.10446	rna6754-EQK97532.1	1866	afv:AFLA_040450	65.31	amino acid permease family protein, putative	YGL077c	28.69	[E] KOG1289 Amino acid transporters	gi|531854233|gb|EQK97532.1|	100	Amino acid/polyamine transporter I [Ophiocordyceps sinensis CO18]	sp|P19807|HNM1_YEAST	28.69	Choline transport protein OS=Saccharomyces cerevisiae (strain ATCC 204508 / S288c) GN=HNM1 PE=1 SV=1	GO:0003333,GO:0015171,GO:0016021	842	642	2135	2975	803	1626	57.728	47.897	125.765	227.463	38.386	78.339	1.72186	7.22041	0.0015671	0.0147959	0.22445	6.43441	0.613127	0.743056	-1.59404	7.56487	0.00589173	0.0238694
MSTRG.10447	MSTRG.10447.1	379	-	-	-	-	-	-	-	-	-	-	-	-	-	3	5	6	14	5	10	2.811	5.217	4.583	13.984	3.229	6.599	1.24561	-0.28474	0.250246	0.495859	0.395669	-0.539396	0.798944	0.884183	-0.947581	0.0199445	0.391779	0.543145
MSTRG.10448	MSTRG.10448.1	3577	pan:PODANSg09530	67.92	hypothetical protein	YKR003w	42.99	[T] KOG2210 Oxysterol-binding protein	gi|358391428|gb|EHK40832.1|	74.76	hypothetical protein TRIATDRAFT_148346 [Trichoderma atroviride IMI 206040]	sp|Q9UW25|OBPA_CANAL	42.93	Oxysterol-binding protein-like protein OBPa OS=Candida albicans (strain SC5314 / ATCC MYA-2876) GN=OBPA PE=3 SV=1	-	1008.89	946.56	1389.44	1244.82	1345.46	1112.62	77.576	69.882	60.554	74.414	38.386	32.513	0.318942	6.68875	0.507234	0.735967	-0.167703	6.64021	0.671323	0.791374	-0.576525	6.89144	0.234992	0.381037
MSTRG.10449	MSTRG.10449.1	1451	fgr:FG06861.1	76.67	hypothetical protein	YKR003w	42.99	[T] KOG2210 Oxysterol-binding protein	gi|572280898|gb|ETS03958.1|	76.19	Oxysterol-binding protein, partial [Trichoderma reesei RUT C-30]	sp|Q9UW25|OBPA_CANAL	42.93	Oxysterol-binding protein-like protein OBPa OS=Candida albicans (strain SC5314 / ATCC MYA-2876) GN=OBPA PE=3 SV=1	GO:0006887,GO:0006897,GO:0010314,GO:0015918,GO:0016125,GO:0030011,GO:0031234,GO:0032541,GO:0043325,GO:0045324,GO:0055092,GO:0070273,GO:0070300,GO:0080025	28.11	20.44	53.56	35.18	10.54	5.38	2.71	2.145	4.435	3.783	0.705	0.369	0.751956	1.6754	0.317608	0.568262	-2.05719	0.78544	0.0136543	0.0448723	-2.89781	1.47613	0.000773537	0.00490131
MSTRG.1045	MSTRG.1045.1	3036	mgr:MGG_07097	42.96	MG07097.4; hypothetical protein	-	-	-	gi|531866639|gb|EQL03434.1|	100	MOSC domain-containing protein [Ophiocordyceps sinensis CO18]	-	-	-	-	646	468	679	302	1043	592	28.35	22.688	25.726	14.684	32.103	18.244	-0.355118	5.53838	0.509492	0.738222	0.0616858	5.93493	0.892527	0.947593	0.330534	5.83253	0.5463	0.683034
MSTRG.10450	MSTRG.10450.1	282	-	-	-	-	-	-	-	-	-	-	-	-	-	4	0	0	2	0	4.4	5.916	0	0	3.083	0	4.607	-0.927996	-1.66136	0.776045	0.912531	-0.429311	-1.48047	0.824001	0.901015	0.407254	-1.66569	1	1
MSTRG.10451	MSTRG.10451.1	2899	fgr:FG05079.1	79.88	hypothetical protein	SPCC1672.06c	43.42	[Z] KOG1057 Arp2/3 complex-interacting protein VIP1/Asp1, involved in regulation of actin cytoskeleton	gi|531854222|gb|EQK97530.1|	100	inositol pyrophosphate synthase [Ophiocordyceps sinensis CO18]	sp|O74429|VIP1_SCHPO	43.42	Inositol hexakisphosphate and diphosphoinositol-pentakisphosphate kinase OS=Schizosaccharomyces pombe (strain 972 / ATCC 24843) GN=asp1 PE=1 SV=1	GO:0003993,GO:0006771,GO:0016311,GO:0019497	612.81	507.99	412.9	194.41	318.58	127.04	30.416	26.488	18.74	10.462	10.043	4.3	-1.05425	5.28509	0.0525943	0.181402	-1.82632	5.27489	0.000660442	0.0038759	-0.856463	4.60949	0.179188	0.31439
MSTRG.10452	MSTRG.10452.1	797	fgr:FG05079.1	66.67	hypothetical protein	-	-	-	gi|531854222|gb|EQK97530.1|	98.04	inositol pyrophosphate synthase [Ophiocordyceps sinensis CO18]	-	-	-	-	165.19	157.01	96.1	11.59	81.42	60.96	38.489	39.995	19.047	2.989	13.205	9.987	-1.82861	3.29719	0.0257656	0.111875	-1.6772	3.52408	0.00349017	0.0152119	0.0715988	2.47401	0.942777	0.983238
MSTRG.10453	MSTRG.10453.1	2585	fgr:FG05461.1	44.11	hypothetical protein	-	-	-	gi|531854219|gb|EQK97529.1|	96.73	hypothetical protein OCS_06758 [Ophiocordyceps sinensis CO18]	-	-	-	-	730	900	1260	1461	932	840	46.381	62.671	68.236	104.19	42.694	38.463	0.648077	6.62419	0.195803	0.426689	-0.384189	6.28772	0.344092	0.501585	-1.12228	6.77027	0.0247475	0.071967
MSTRG.10454	MSTRG.10454.1	1689	fgr:FG04487.1	61.12	hypothetical protein	YBR241c	30.52	[G] KOG0569 Permease of the major facilitator superfamily	gi|302902124|ref|XP_003048586.1|	62.4	predicted protein [Nectria haematococca mpVI 77-13-4]	sp|P38142|YB91_YEAST	30.52	Probable metabolite transport protein YBR241C OS=Saccharomyces cerevisiae (strain ATCC 204508 / S288c) GN=YBR241C PE=1 SV=1	GO:0016020,GO:0022857,GO:0044765	834	674	1192	820	1181	1006	67.054	59.021	82.291	73.557	66.223	56.848	0.282668	6.29071	0.561239	0.770657	0.043522	6.3646	0.913563	0.961007	-0.328578	6.58025	0.499221	0.642639
MSTRG.10455	MSTRG.10455.1	373	-	-	-	-	-	-	-	-	-	-	-	-	-	2	1	1	0	1	2	1.355	0.753	0.566	0	0.473	0.957	-1.50954	-1.89779	0.682166	0.857561	-0.451221	-1.67188	0.745515	0.844927	1.01549	-1.90863	0.68752	0.797606
MSTRG.10456	MSTRG.10456.1	1296	-	-	-	-	-	-	-	-	-	-	-	-	-	1	0	2	0	8	33	0.124	0	0.213	0	0.681	2.834	0.694235	-2.03538	1	1	4.61522	0.0587082	0.00104251	0.00563672	3.82157	0.0879873	0.00445326	0.0191978
MSTRG.10457	MSTRG.10457.1	973	-	-	-	-	-	-	-	-	-	-	-	-	-	77	24	18	7	38	77	11.426	3.888	2.282	1.15	3.926	8.03	-2.15626	1.59412	0.0154022	0.0777813	-0.277409	2.33412	0.719396	0.825807	1.786	1.62568	0.0328071	0.0892663
MSTRG.10458	rna6758-EQK97528.1	3106	fgr:FG01964.1	76.53	similar to AF484941_1 class V chitin synthase; K00698 chitin synthase [EC:2.4.1.16]	YBR023c	44.6	[M] KOG2571 Chitin synthase/hyaluronan synthase (glycosyltransferases)	gi|531854209|gb|EQK97528.1|	99.9	class V chitin synthase [Ophiocordyceps sinensis CO18]	sp|Q4P9K9|CHS8_USTMA	52.43	Chitin synthase 8 OS=Ustilago maydis (strain 521 / FGSC 9021) GN=CHS8 PE=3 SV=1	GO:0003677,GO:0003774,GO:0005524,GO:0008152,GO:0016459,GO:0016758,GO:0020037	3427	3076	8142	9351	3218	3677	137.415	134.083	280.976	418.744	89.994	103.595	1.34321	9.07316	0.0126298	0.0675842	-0.409715	8.26142	0.339763	0.49748	-1.84559	9.26127	0.000672387	0.00437995
MSTRG.10459	MSTRG.10459.1	437	-	-	-	-	-	-	-	-	-	-	-	-	-	1	2	0	3	1	3	1.05	2.345	0	3.334	0.722	2.22	-0.0356705	-1.65242	1	1	-0.0804056	-1.57428	1	1	-0.143598	-1.55331	1	1
MSTRG.1046	rna854-EQL03435.1	3775	fgr:FG05105.1	79.95	hypothetical protein; K06674 structural maintenance of chromosome 2	SPBP4H10.06c	43.6	[BD] KOG0933 Structural maintenance of chromosome protein 2 (chromosome condensation complex Condensin, subunit E)	gi|531866640|gb|EQL03435.1|	95.29	condensin complex component SMC2 [Ophiocordyceps sinensis CO18]	sp|P41003|SMC2_SCHPO	43.6	Structural maintenance of chromosomes protein 2 OS=Schizosaccharomyces pombe (strain 972 / ATCC 24843) GN=cut14 PE=1 SV=2	GO:0000796,GO:0005524,GO:0005634,GO:0007076	708	337	2278	495	508	544	24.15	12.492	66.909	18.865	12.084	13.04	1.1889	6.31537	0.0617286	0.201645	-0.467131	5.58577	0.330594	0.490068	-1.74387	6.47199	0.00441952	0.01909
MSTRG.10460	MSTRG.10460.1	794	-	-	-	-	-	-	-	-	-	-	-	-	-	52	193	111	61	387	851	10.06	40.761	18.304	13.075	52.122	115.731	-0.694837	3.26854	0.359789	0.603619	1.81002	4.94048	0.00772384	0.028827	2.41981	4.84341	0.000123744	0.00113549
MSTRG.10461	MSTRG.10461.1	368	-	-	-	-	-	-	-	-	-	-	-	-	-	1	4	8	2	15	23	0.7	3.098	4.629	1.515	7.271	11.347	0.768301	-0.981404	0.602222	0.802654	2.36945	0.111876	0.0209553	0.0636452	1.5084	0.254788	0.127584	0.245241
MSTRG.10462	MSTRG.10462.1	436	-	-	-	-	-	-	-	-	-	-	-	-	-	0	0	1	0	2	0	0	0	0.417	0	0.689	0	-	-	-	-	2.96671	-2.17317	0.554751	0.695043	0.4967	-2.02935	1	1
MSTRG.10463	MSTRG.10463.1	785	-	-	-	-	-	-	-	-	-	-	-	-	-	554	480	1255	134	401	305	108.817	102.955	210.152	29.159	54.845	42.122	0.157231	5.68243	0.832162	0.943971	-1.0456	5.37181	0.0213429	0.0643444	-1.28401	5.55839	0.0907017	0.190822
MSTRG.10464	MSTRG.10464.1	1612	-	-	-	-	-	-	-	-	-	-	-	-	-	30	22	65	22	146	311	2.427	1.944	4.546	2.059	8.366	17.832	0.550249	1.66895	0.492924	0.723199	2.64452	3.37839	6.69832e-05	0.000559413	2.00411	3.49619	0.00663291	0.0261319
MSTRG.10465	rna6759-EQK97526.1	2252	fgr:FG00545.1	56.39	hypothetical protein	-	-	-	gi|531854187|gb|EQK97526.1|	100	Phosphorus acquisition-controlling protein [Ophiocordyceps sinensis CO18]	sp|P20824|NUC1_NEUCR	40.8	Phosphorus acquisition-controlling protein OS=Neurospora crassa (strain ATCC 24698 / 74-OR23-1A / CBS 708.71 / DSM 1257 / FGSC 987) GN=nuc-1 PE=3 SV=2	GO:0046983	524.86	372.03	778.41	927.84	505.1	598.16	31.297	24.13	39.893	61.726	20.998	25.063	0.851748	5.87913	0.102641	0.282249	-0.188922	5.50039	0.675696	0.794889	-1.13491	6.09668	0.0288117	0.0806269
MSTRG.10466	MSTRG.10466.1	799	ncr:NCU11247	57.14	hypothetical protein	-	-	-	gi|531854188|gb|EQK97527.1|	100	EKC/KEOPS complex, subunit Pcc1 [Ophiocordyceps sinensis CO18]	-	-	-	-	299	407	327	376	272	335	65.597	97.085	61.222	91.564	42.021	51.942	-0.100802	5.01493	0.858685	0.959533	-0.723451	4.94974	0.142232	0.266244	-0.713199	4.96329	0.201854	0.342471
MSTRG.10467	MSTRG.10467.1	577	fgr:FG03244.1	43.27	hypothetical protein; K01692 enoyl-CoA hydratase [EC:4.2.1.17]	CE25707	29.81	[I] KOG1680 Enoyl-CoA hydratase	gi|594723703|gb|EXV06589.1|	58.1	enoyl-CoA hydratase/isomerase family protein [Metarhizium robertsii]	sp|A4YI89|HPCD_METS5	39.13	3-hydroxypropionyl-coenzyme A dehydratase OS=Metallosphaera sedula (strain ATCC 51363 / DSM 5348) GN=Msed_2001 PE=1 SV=1	GO:0008152,GO:0016853	33.75	32.94	23.55	7	24.58	31.88	23.055	24.92	13.322	5.173	11.628	15.348	-1.30028	1.24855	0.114463	0.303779	-0.726149	1.60921	0.308589	0.470886	0.490418	1.05618	0.581715	0.707355
MSTRG.10468	MSTRG.10468.1	317	-	-	-	-	-	-	-	-	-	-	-	-	-	2.67	0	5.24	4.32	0	1.82	2.721	0	4.333	4.682	0	1.308	1.40707	-1.17026	0.313116	0.566697	-0.951726	-1.77617	1	1	-2.469	-1.18351	0.145703	0.269726
MSTRG.10469	MSTRG.10469.1	375	-	-	-	-	-	-	-	-	-	-	-	-	-	0	1	2	4	0	0	0	0.74	1.113	2.905	0	0	2.25142	-1.56629	0.231845	0.472111	-	-	-	-	-4.93707	-1.61413	0.0597284	0.139549
MSTRG.1047	rna856-EQL03437.1	2624	fgr:FG05108.1	62.31	hypothetical protein	At5g63630	35.57	[A] KOG0342 ATP-dependent RNA helicase pitchoune	gi|531866642|gb|EQL03437.1|	100	ATP-dependent RNA helicase [Ophiocordyceps sinensis CO18]	sp|Q4WRP2|MS116_ASPFU	44.92	ATP-dependent RNA helicase mss116, mitochondrial OS=Neosartorya fumigata (strain ATCC MYA-4609 / Af293 / CBS 101355 / FGSC A1100) GN=mss116 PE=3 SV=1	GO:0003676,GO:0005524,GO:0006200,GO:0008026	4580.63	5111.92	9970.35	7191.44	2560.55	2116.59	340.687	436.426	536.403	508.187	108.137	113.915	0.687832	9.21605	0.185715	0.414062	-1.55343	8.45677	0.000487888	0.0030079	-2.329	9.09218	1.52323e-05	0.000210864
MSTRG.10470	MSTRG.10470.1	3561	fgr:FG09320.1	76.61	hypothetical protein; K12852 116 kDa U5 small nuclear ribonucleoprotein component	Hs4759280	51.92	[J] KOG0468 U5 snRNP-specific protein	gi|666402629|gb|KEY68335.1|	78.46	hypothetical protein S7711_01114 [Stachybotrys chartarum IBT 7711]	sp|Q5F3X4|U5S1_CHICK	51.92	116 kDa U5 small nuclear ribonucleoprotein component OS=Gallus gallus GN=EFTUD2 PE=2 SV=1	GO:0003746,GO:0003924,GO:0005525,GO:0005840,GO:0006184,GO:0006448,GO:0019013	838.85	789.01	1149	706	571.27	525	31.297	32.006	36.906	29.421	14.865	13.76	0.0404103	6.2768	0.934987	1	-1.06742	6.02024	0.0102164	0.0359429	-1.19611	6.12925	0.0173514	0.0546697
MSTRG.10471	MSTRG.10471.1	382	-	-	-	-	-	-	-	-	-	-	-	-	-	6.47	2.82	0	1.05	6.93	1.37	9.45	4.666	0	1.61	6.963	1.422	-2.96097	-1.29361	0.0833969	0.246574	-0.641032	-0.8267	0.668991	0.789482	2.26832	-1.41828	0.204313	0.345621
MSTRG.10472	MSTRG.10472.1	248	-	-	-	-	-	-	-	-	-	-	-	-	-	0	0	0	0	2	6	0	0	0	0	3.436	10.75	-	-	-	-	4.82851	-1.51895	0.0552287	0.132117	4.84192	-1.51819	0.0602497	0.140416
MSTRG.10473	MSTRG.10473.1	726	fgr:FG08879.1	46.51	hypothetical protein	-	-	-	gi|531863440|gb|EQL00729.1|	100	Mitochondrial carrier domain protein [Ophiocordyceps sinensis CO18]	sp|Q4I1M9|TRM44_GIBZE	46.51	tRNA (uracil-O(2)-)-methyltransferase OS=Gibberella zeae (strain PH-1 / ATCC MYA-4620 / FGSC 9075 / NRRL 31084) GN=TRM44 PE=3 SV=1	GO:0006810,GO:0016021	38.3	27.18	50.16	56.23	30.08	26.1	8.377	6.497	9.342	13.608	4.581	4.01	0.618465	2.01021	0.390623	0.636669	-0.701947	1.56976	0.317118	0.477562	-1.41289	2.04342	0.0542604	0.130016
MSTRG.10474	MSTRG.10474.1	2475	ani:AN4742.2	75	hypothetical protein; K03113 translation initiation factor 1	SPBC23G7.05	48.48	[J] KOG1770 Translation initiation factor 1 (eIF-1/SUI1)	gi|531854177|gb|EQK97525.1|	100	hypothetical protein OCS_06762 [Ophiocordyceps sinensis CO18]	sp|P79060|SUI1_SCHPO	48.48	Protein translation factor sui1 OS=Schizosaccharomyces pombe (strain 972 / ATCC 24843) GN=sui1 PE=3 SV=3	-	192.79	176.24	191.4	144.65	423.66	502.01	20.368	20.129	11.912	13.608	48.205	60.753	-0.261344	4.00226	0.661738	0.846484	0.832561	4.7988	0.0865554	0.183937	1.00351	4.75953	0.0720273	0.160648
MSTRG.10475	MSTRG.10475.1	1507	ani:AN4742.2	75	hypothetical protein; K03113 translation initiation factor 1	SPBC23G7.05	48.48	[J] KOG1770 Translation initiation factor 1 (eIF-1/SUI1)	gi|584413525|emb|CDM32299.1|	60.61	Eukaryotic translation initiation factor eIF-1 [Penicillium roqueforti FM164]	sp|P79060|SUI1_SCHPO	48.48	Protein translation factor sui1 OS=Schizosaccharomyces pombe (strain 972 / ATCC 24843) GN=sui1 PE=3 SV=3	-	7047.21	9703.76	9402.6	6643.35	6452.34	5950.99	877.285	1316.34	1002.2	919.573	559.691	520.703	-0.205312	9.52658	0.696633	0.866787	-0.941495	9.43369	0.0390119	0.101547	-0.823036	9.37764	0.109177	0.218696
MSTRG.10476	MSTRG.10476.1	316	-	-	-	-	-	-	-	-	-	-	-	-	-	0	2	22	7	1	2	0	2.295	18.36	7.65	0.714	1.448	3.50323	-0.25894	0.0067776	0.043575	0.0647427	-1.78162	1	1	-3.54068	-0.0855846	0.00235502	0.0116586
MSTRG.10477	MSTRG.10477.1	2528	fgr:FG07894.1	78.76	similar to T43734 phosphate transport protein [imported] - Gibberella zeae (subsp. graminearum); K08176 MFS transporter, PHS family, inorganic phosphate transporter	At3g54700	44.22	[P] KOG0252 Inorganic phosphate transporter	gi|531854173|gb|EQK97524.1|	100	phosphate permease [Ophiocordyceps sinensis CO18]	sp|Q7RVX9|PHO5_NEUCR	66.84	Repressible high-affinity phosphate permease OS=Neurospora crassa (strain ATCC 24698 / 74-OR23-1A / CBS 708.71 / DSM 1257 / FGSC 987) GN=pho-5 PE=1 SV=2	-	153	211	562	79	299	822	8.829	13.344	31.042	5.393	11.462	31.118	0.549741	4.41508	0.462845	0.700203	1.12041	4.98093	0.0537888	0.129429	0.48667	5.22652	0.521719	0.662378
MSTRG.10478	MSTRG.10478.1	307	fgr:FG07020.1	55	hypothetical protein	-	-	-	gi|322703761|gb|EFY95365.1|	58.82	GATA transcription factor (Ams2) [Metarhizium anisopliae ARSEF 23]	-	-	-	-	5	3	16	4	5	6	5.6	3.763	14.464	4.734	3.859	4.748	1.10452	-0.35716	0.31495	0.567042	-0.0285914	-0.729786	1	1	-1.22194	-0.176931	0.246418	0.39354
MSTRG.10479	MSTRG.10479.1	515	-	-	-	-	-	-	-	-	-	-	-	-	-	1	2	1	2	17	38.6	0.373	0.803	0.306	0.805	4.341	9.987	-0.0923	-1.66369	1	1	3.6353	0.472518	0.00092864	0.00510235	3.64388	0.478024	0.00171145	0.00903853
MSTRG.1048	MSTRG.1048.1	324	fgr:FG05108.1	50	hypothetical protein	At5g63630	31.31	[A] KOG0342 ATP-dependent RNA helicase pitchoune	gi|531866642|gb|EQL03437.1|	100	ATP-dependent RNA helicase [Ophiocordyceps sinensis CO18]	sp|Q4WRP2|MS116_ASPFU	33.33	ATP-dependent RNA helicase mss116, mitochondrial OS=Neosartorya fumigata (strain ATCC MYA-4609 / Af293 / CBS 101355 / FGSC A1100) GN=mss116 PE=3 SV=1	-	0	1	1	0	0	2	0	3.424	2.227	0	0	4.212	-0.142757	-2.16282	1	1	0.421256	-2.02572	1	1	0.499091	-2.02889	1	1
MSTRG.10480	MSTRG.10480.1	2588	fgr:FG07020.1	46.86	hypothetical protein	-	-	-	gi|531854160|gb|EQK97523.1|	100	GATA transcription factor (Ams2) [Ophiocordyceps sinensis CO18]	-	-	-	GO:0006355,GO:0008270	331	325	500	224	548	501	19.623	20.631	23.546	13.681	23.14	19.885	-0.0357315	4.93344	0.95118	1	0.179166	5.24378	0.694882	0.806967	0.128416	5.28809	0.816335	0.893652
MSTRG.10481	MSTRG.10481.1	393	-	-	-	-	-	-	-	-	-	-	-	-	-	4	7	6	3	9	4	2.427	4.691	3.024	1.975	3.785	1.711	-0.437055	-0.673425	0.669592	0.850496	-0.263533	-0.473327	0.902805	0.954087	0.0941796	-0.582754	1	1
MSTRG.10482	MSTRG.10482.1	260	-	-	-	-	-	-	-	-	-	-	-	-	-	0	0	4	0	0	0	0	0	6.299	0	0	0	3.93942	-1.92455	0.221553	0.462393	-	-	-	-	-4.22307	-1.88554	0.228574	0.374752
MSTRG.10483	MSTRG.10483.1	556	-	-	-	-	-	-	-	-	-	-	-	-	-	9.9	6.67	9.18	3.22	14.62	6.76	3.929	2.91	3.071	1.4	4.034	1.887	-0.659659	-0.280911	0.524873	0.752435	-0.119747	0.0727563	0.931033	0.973348	0.459684	-0.119244	0.643727	0.76113
MSTRG.10484	MSTRG.10484.1	2224	-	-	-	-	-	-	gi|531854143|gb|EQK97522.1|	100	hypothetical protein OCS_06765 [Ophiocordyceps sinensis CO18]	-	-	-	-	456.1	288.33	832.82	480.78	907.38	937.24	30.45	21.108	47.992	35.744	43.142	44.185	0.675729	5.49725	0.204026	0.438051	0.824475	5.78927	0.0629758	0.146065	0.0581389	6.13317	0.90822	0.95893
MSTRG.10485	MSTRG.10485.1	437	-	-	-	-	-	-	-	-	-	-	-	-	-	1	1	0	0	6	0	0.497	0.539	0	0	2.05	0	-3.22842	-2.15424	0.546922	0.76865	1.00812	-1.4999	0.592419	0.725457	4.4401	-1.7037	0.170823	0.303066
MSTRG.10486	MSTRG.10486.1	828	-	-	-	-	-	-	-	-	-	-	-	-	-	24	7	22	26	55	82	4.392	1.392	3.433	5.267	7.005	10.539	0.559552	0.966012	0.551279	0.770075	1.66731	1.87439	0.0317292	0.0872995	1.01237	2.06084	0.177219	0.311725
MSTRG.10487	MSTRG.10487.1	1788	pan:PODANSg5511	60.98	hypothetical protein; K14962 COMPASS component SWD2	YKL018w	34.6	[ABO] KOG1446 Histone H3 (Lys4) methyltransferase complex and RNA cleavage factor II complex, subunit SWD2	gi|531854128|gb|EQK97521.1|	69.5	WD repeat containing protein 82 [Ophiocordyceps sinensis CO18]	sp|Q58E77|WD82B_XENLA	36.78	WD repeat-containing protein 82-B OS=Xenopus laevis GN=wdr82-b PE=2 SV=1	GO:0008168,GO:0032259	245	281	117	73	403	363	18.607	23.039	7.598	6.145	21.513	19.859	-1.61769	4.04913	0.00721753	0.0456019	0.039727	4.85911	0.935649	0.975263	1.57041	4.32484	0.00690949	0.027002
MSTRG.10488	MSTRG.10488.1	734	afv:AFLA_005520	32.98	C6 transcription factor, putative	-	-	-	gi|701770821|gb|KGQ05719.1|	48.37	Sterol regulatory element-binding protein ECM22 [Beauveria bassiana D1-5]	-	-	-	-	20.7	185.07	49.45	297.2	8.17	13.47	5.002	48.85	10.15	79.294	1.369	2.29	0.74565	3.7471	0.468995	0.70437	-3.81692	2.63359	0.000190693	0.00137109	-4.65258	3.43744	9.3445e-06	0.000139668
MSTRG.10489	MSTRG.10489.1	3497	fgr:FG05739.1	58.79	hypothetical protein	-	-	-	gi|531854105|gb|EQK97520.1|	95.56	hypothetical protein OCS_06767 [Ophiocordyceps sinensis CO18]	-	-	-	GO:0004061,GO:0019441,GO:0046487	444.49	463.44	719.18	257.14	506.76	328.3	22.039	23.553	38.956	16.231	16.915	12.321	-0.0933171	5.37187	0.868235	0.963186	-0.620819	5.34163	0.180862	0.319028	-0.611202	5.35803	0.292355	0.448143
MSTRG.1049	MSTRG.1049.1	4346	ncr:NCU07663	68.51	hypothetical protein	At1g29260	41.61	[U] KOG0277 Peroxisomal targeting signal type 2 receptor	gi|672797291|gb|KFH47831.1|	83.56	Alpha-ketoglutarate-dependent dioxygenase alkB-like protein [Acremonium chrysogenum ATCC 11550]	sp|Q54WA3|PEX7_DICDI	37.61	Peroxisomal targeting signal 2 receptor OS=Dictyostelium discoideum GN=pex7 PE=3 SV=1	-	245.37	316.08	425.65	411.56	847.45	1051.41	14.734	21.522	21.978	27.581	43.067	45.878	0.468428	4.98504	0.394487	0.639648	1.25405	5.69211	0.00588849	0.0231468	0.695573	5.89888	0.16963	0.301587
MSTRG.10490	MSTRG.10490.1	1493	-	-	-	-	-	-	-	-	-	-	-	-	-	13.81	15.49	6.38	15.66	165.07	90.23	1.298	1.593	0.52	1.651	10.864	5.976	-0.432348	0.442311	0.718837	0.878587	2.62564	2.55885	0.000185806	0.00134397	2.97086	2.53735	0.000586577	0.00392165
MSTRG.10491	MSTRG.10491.1	307	-	-	-	-	-	-	-	-	-	-	-	-	-	0	0	0	0	3	4	0	0	0	0	2.316	3.159	-	-	-	-	4.64063	-1.60904	0.0751341	0.166103	4.65563	-1.60762	0.0807633	0.174737
MSTRG.10492	MSTRG.10492.1	465	fgr:FG01571.1	59.04	hypothetical protein	-	-	-	gi|629709205|ref|XP_007817912.1|	70.67	hormone-sensitive lipase [Metarhizium anisopliae ARSEF 23]	-	-	-	-	26	19	102	49	115	127	11.403	9.155	37.574	23.516	35.016	39.2	1.57749	2.1334	0.0334823	0.134299	1.93226	2.60084	0.00282375	0.0128274	0.265173	3.13293	0.690581	0.799123
MSTRG.10493	MSTRG.10493.1	1368	fgr:FG01572.1	67.33	hypothetical protein; K01580 glutamate decarboxylase [EC:4.1.1.15]	At3g17760	55.61	[E] KOG1383 Glutamate decarboxylase/sphingosine phosphate lyase	gi|399166351|emb|CCE32770.1|	67.33	probable glutamate decarboxylase [Claviceps purpurea 20.1]	sp|Q9LSH2|DCE5_ARATH	55.61	Glutamate decarboxylase 5 OS=Arabidopsis thaliana GN=GAD5 PE=2 SV=1	GO:0004351,GO:0006522,GO:0006531,GO:0006536,GO:0019482,GO:0019530,GO:0030170	2658	1517	7352	1792	1179	389	393.729	245.04	931.12	294.801	121.666	40.508	0.915701	8.13054	0.14016	0.344542	-1.9002	7.14221	0.000578133	0.0034621	-2.89913	8.00408	5.09487e-05	0.000552619
MSTRG.10494	rna6769-EQK97519.1	894	mgr:MGG_09351	64.78	MG09351.4; hypothetical protein	7297765	26.63	[O] KOG1339 Aspartyl protease	gi|531854080|gb|EQK97519.1|	98.8	penicillopepsin [Ophiocordyceps sinensis CO18]	sp|C5PEI9|PEPA_COCP7	50	Aspartic protease PEP3 OS=Coccidioides posadasii (strain C735) GN=PEP3 PE=3 SV=1	GO:0004190,GO:0006508	0	3	47	44	12	52	0	0.903	10.92	13.305	2.291	10.022	4.69487	1.16334	1.19804e-05	0.000333639	3.81315	0.630245	0.00279064	0.0127142	-0.982135	1.94516	0.250173	0.398425
MSTRG.10495	MSTRG.10495.1	1616	pno:SNOG_06627	63.31	hypothetical protein	-	-	-	gi|531854078|gb|EQK97517.1|	65.84	fungal specific transcription factor domain-containing protein [Ophiocordyceps sinensis CO18]	sp|Q9UTA7|YL8B_SCHPO	23.17	Uncharacterized transcriptional regulatory protein C25B8.11 OS=Schizosaccharomyces pombe (strain 972 / ATCC 24843) GN=SPAC25B8.11 PE=3 SV=1	GO:0000981,GO:0003677,GO:0005634,GO:0006357,GO:0008270	34	56	639	644	369	477	4.042	7.099	63.652	84.76	31.639	38.937	3.71978	4.92529	6.13464e-09	6.37699e-07	2.72115	4.23875	2.49576e-06	3.37021e-05	-1.08874	5.68365	0.0402186	0.103619
MSTRG.10496	rna6768-EQK97518.1	378	fgr:FG02468.1	66.67	hypothetical protein	-	-	-	gi|531854079|gb|EQK97518.1|	100	hypothetical protein OCS_06769 [Ophiocordyceps sinensis CO18]	-	-	-	-	11	46	473	349	942	1882	7.248	33.562	258.599	249.024	430.265	874.452	3.6885	4.25969	1.49752e-06	6.00042e-05	5.10187	5.80533	1.01509e-12	6.56002e-11	1.32553	6.26273	0.0139484	0.0460766
MSTRG.10497	MSTRG.10497.1	367	-	-	-	-	-	-	-	-	-	-	-	-	-	16	8	19	23	21	29	11.268	6.246	11.068	17.485	10.242	14.392	0.725203	0.734712	0.422653	0.663925	0.573216	0.839849	0.481806	0.639561	-0.246765	1.19579	0.752381	0.845792
MSTRG.10498	MSTRG.10498.1	978	fgr:FG07397.1	38.38	hypothetical protein; K08869 aarF domain-containing kinase	-	-	-	gi|629682997|ref|XP_007806794.1|	44.28	ABC1 protein [Metarhizium acridum CQMa 102]	-	-	-	-	296	150	232	135	273	233	43.615	24.105	29.233	22.094	28.028	24.133	-0.4197	4.19051	0.490422	0.721039	-0.297794	4.43916	0.578584	0.713326	0.0309047	4.29021	0.962046	0.996382
MSTRG.10499	MSTRG.10499.1	249	-	-	-	-	-	-	-	-	-	-	-	-	-	2	3	6	0	0	2	4.945	8.541	11.291	0	0	3.519	0.0252262	-1.25797	1	1	-1.6831	-1.55197	0.420782	0.581077	-1.7751	-1.47719	0.497078	0.640788
MSTRG.105	MSTRG.105.1	9709	fgr:FG08491.1	69.28	hypothetical protein	SPBC582.10c	40.24	[KL] KOG1001 Helicase-like transcription factor HLTF/DNA helicase RAD5, DEAD-box superfamily	gi|531867441|gb|EQL04199.1|	100	SNF2 family helicase/ATPase [Ophiocordyceps sinensis CO18]	sp|Q7S6J4|HSE1_NEUCR	73.55	Class E vacuolar protein-sorting machinery protein hse1 OS=Neurospora crassa (strain ATCC 24698 / 74-OR23-1A / CBS 708.71 / DSM 1257 / FGSC 987) GN=hse1 PE=3 SV=1	GO:0003677,GO:0004386,GO:0005524,GO:0008152	1044.14	500.49	2846.51	474.49	553.81	578.75	18.268	8.579	54.607	8.204	7.818	5.186	0.869962	6.66377	0.194068	0.424484	-0.923432	5.97315	0.0436368	0.11005	-1.88019	6.68479	0.00412603	0.0180903
MSTRG.1050	rna858-EQL03439.1	1313	ncr:NCU07663	68.51	hypothetical protein	-	-	-	gi|672797291|gb|KFH47831.1|	83.56	Alpha-ketoglutarate-dependent dioxygenase alkB-like protein [Acremonium chrysogenum ATCC 11550]	sp|Q9SIE0|ALKB2_ARATH	33.61	Alpha-ketoglutarate-dependent dioxygenase alkB homolog 2 OS=Arabidopsis thaliana GN=ALKBH2 PE=2 SV=2	GO:0008270,GO:0016706,GO:0055114	125	99	376	218	260	242	13.616	11.739	35.087	26.421	19.728	18.516	1.25674	4.16459	0.0330958	0.133234	0.671759	3.98175	0.198522	0.340751	-0.674063	4.66636	0.22847	0.374651
MSTRG.10500	MSTRG.10500.1	1428	pan:PODANSg8141	62.05	hypothetical protein	YML018c	42.05	[S] KOG2765 Predicted membrane protein	gi|531854040|gb|EQK97516.1|	89.81	vacuolar membrane protein [Ophiocordyceps sinensis CO18]	sp|Q03730|YMB8_YEAST	42.05	Uncharacterized vacuolar membrane protein YML018C OS=Saccharomyces cerevisiae (strain ATCC 204508 / S288c) GN=YML018C PE=1 SV=1	GO:0006810,GO:0016021	660.77	692.62	812.07	1216.39	787.35	696.1	80.128	87.253	81.632	158.296	61.957	54.601	0.519951	6.27661	0.319467	0.568895	-0.368793	6.02267	0.373989	0.532651	-0.980837	6.41857	0.0640034	0.146957
MSTRG.10501	MSTRG.10501.1	2214	fgr:FG06145.1	51.58	hypothetical protein	-	-	-	gi|477526928|gb|ENH78781.1|	54.35	hypothetical protein Cob_11939 [Colletotrichum orbiculare MAFF 240422]	-	-	-	-	8.23	10.38	35.93	18.61	106.65	27.9	0.497	0.677	1.846	1.244	4.449	1.176	1.43687	0.820033	0.0944353	0.267028	2.38511	1.71993	0.00692248	0.0264232	0.865452	2.08482	0.305912	0.4633
MSTRG.10502	MSTRG.10502.1	3300	-	-	-	-	-	-	-	-	-	-	-	-	-	27.63	50.42	59.51	12.84	48.22	81.32	1.016	2.019	1.883	0.523	1.237	2.106	-0.332834	1.8024	0.705115	0.870327	0.21533	2.25621	0.772114	0.865549	0.464693	2.17107	0.567724	0.694989
MSTRG.10503	MSTRG.10503.1	1188	-	-	-	-	-	-	-	-	-	-	-	-	-	61.37	112.58	121.49	62.16	27.78	28.68	10.286	20.581	17.386	11.549	3.237	3.379	-0.105574	3.02225	0.886542	0.973445	-2.1188	2.57169	0.00208337	0.00991634	-2.0976	2.58075	0.00364113	0.0164371
MSTRG.10504	MSTRG.10504.1	384	-	-	-	-	-	-	-	-	-	-	-	-	-	0	0	2	2	16	32	0	0	1.058	1.38	7.063	14.365	4.0405	-1.90077	0.189965	0.419375	7.37039	0.207859	1.90532e-05	0.000192787	3.05233	0.329527	0.00511079	0.0213299
MSTRG.10505	rna6771-EQK97514.1	267	fgr:FG07365.1	71.93	hypothetical protein	-	-	-	gi|531854021|gb|EQK97514.1|	100	hypothetical protein OCS_06772 [Ophiocordyceps sinensis CO18]	-	-	-	-	0	2	2	2	1	1	0	4.164	2.839	3.752	1.253	1.29	0.799718	-1.67124	0.750915	0.897508	-0.459377	-1.89243	1	1	-1.34885	-1.65149	0.562209	0.691712
MSTRG.10506	MSTRG.10506.1	3004	fgr:FG07364.1	50.13	hypothetical protein	-	-	-	gi|531854022|gb|EQK97515.1|	100	hypothetical protein OCS_06773 [Ophiocordyceps sinensis CO18]	-	-	-	-	2699	2621	7380	5809	3868	4335	109.81	115.923	258.404	263.928	109.755	123.919	1.18561	8.67424	0.0219411	0.100026	0.12811	8.23004	0.764431	0.859243	-1.14768	8.99726	0.0263048	0.0753113
MSTRG.10507	MSTRG.10507.1	505	-	-	-	-	-	-	-	-	-	-	-	-	-	64	38	38	34	74	49	36.287	22.537	17.785	20.704	29.306	18.551	-0.603303	2.03915	0.412234	0.654673	-0.215747	2.38993	0.749973	0.848084	0.296969	2.17135	0.696976	0.804077
MSTRG.10508	MSTRG.10508.1	321	-	-	-	-	-	-	-	-	-	-	-	-	-	0	0	1	2	1	8	0	0	0.798	2.101	0.681	5.555	3.67817	-2.01909	0.319003	0.568875	4.99541	-1.43439	0.0515952	0.125149	1.03603	-1.17176	0.587686	0.712629
MSTRG.10509	rna6777-EQK97509.1	285	-	-	-	-	-	-	gi|531853970|gb|EQK97509.1|	100	hypothetical protein OCS_06778 [Ophiocordyceps sinensis CO18]	-	-	-	-	6	19	32	29	7	10	8.558	30.652	36.238	43.133	6.864	10.092	1.1479	1.0705	0.183379	0.410336	-1.06402	0.218251	0.273883	0.430077	-2.29872	1.07423	0.00658107	0.0259979
MSTRG.1051	rna859-EQL03440.1	516	fgr:FG05111.1	67.72	hypothetical protein; K14654 2,5-diamino-6-(ribosylamino)-4(3H)-pyrimidinone 5'-phosphate reductase [EC:1.1.1.302]	-	-	-	gi|531866645|gb|EQL03440.1|	100	riboflavin biosynthesis protein Rib7 [Ophiocordyceps sinensis CO18]	sp|Q6BII9|RIB7_DEBHA	47.06	2,5-diamino-6-ribosylamino-4(3H)-pyrimidinone 5'-phosphate reductase OS=Debaryomyces hansenii (strain ATCC 36239 / CBS 767 / JCM 1990 / NBRC 0083 / IGC 2968) GN=RIB7 PE=3 SV=1	GO:0008703,GO:0009231,GO:0055114	32	36	112	50	48	51	11.731	14.473	34.633	20.129	12.225	13.154	1.07066	2.36349	0.135482	0.337067	0.0413103	1.96629	0.978314	1	-1.11618	2.64037	0.114417	0.226612
MSTRG.10510	MSTRG.10510.1	527	-	-	-	-	-	-	-	-	-	-	-	-	-	11	39	177	34	13	11	3.895	15.138	52.9	13.221	3.195	2.738	1.80858	2.48193	0.0463664	0.166201	-1.57482	0.975553	0.0814392	0.175817	-3.46233	2.53193	0.000133963	0.00121099
MSTRG.10511	MSTRG.10511.1	1789	ncr:NCU04408	37.82	hypothetical protein; K14530 ribonucleases P/MRP protein subunit RPP40 [EC:3.1.26.5]	-	-	-	gi|531853994|gb|EQK97511.1|	98.78	ribonuclease P 40kDa subunit [Ophiocordyceps sinensis CO18]	-	-	-	-	248	267	189	97	405	463	23.642	29.611	15.011	10.765	30.028	37.489	-1.01475	4.18921	0.0845928	0.248899	0.253617	4.93914	0.595527	0.728312	1.18093	4.61065	0.0401204	0.103488
MSTRG.10512	rna6774-EQK97512.1	207	pan:PODANSg7454	53.97	hypothetical protein; K06867	-	-	-	gi|531853995|gb|EQK97512.1|	100	ankyrin repeat-containing protein [Ophiocordyceps sinensis CO18]	-	-	-	-	4	4	4	3	3	8	29.05	34.189	20.42	20.464	14.549	41.85	-0.310881	-0.954671	1	1	-0.0335466	-0.726904	1	1	0.190464	-0.784434	1	1
MSTRG.10513	rna6775-EQK97513.1	429	mgr:MGG_06855	72.13	MG06855.4; hypothetical protein; K06867	SPCP1E11.10	38.79	[R] KOG0504 FOG: Ankyrin repeat	gi|531853996|gb|EQK97513.1|	100	ankyrin repeat-containing protein [Ophiocordyceps sinensis CO18]	sp|Q9UU77|YQMA_SCHPO	38.79	Ankyrin repeat-containing protein P1E11.10 OS=Schizosaccharomyces pombe (strain 972 / ATCC 24843) GN=SPCP1E11.10 PE=3 SV=1	-	54	74	32	15	79	107	27.481	41.5	13.629	8.33	27.904	38.358	-1.61428	2.05852	0.0301567	0.125427	0.0343544	2.84927	0.963258	0.99544	1.56289	2.33139	0.0327368	0.0891194
MSTRG.10514	rna6778-EQK97508.1	996	ncr:NCU07822	41.9	hypothetical protein	-	-	-	gi|531853965|gb|EQK97508.1|	100	hypothetical protein OCS_06779 [Ophiocordyceps sinensis CO18]	-	-	-	-	147	197	203	125	195	279	21.169	30.928	25.003	19.993	19.562	28.24	-0.223782	3.9279	0.712476	0.874892	-0.0418038	4.2148	0.946218	0.982882	0.0939528	4.16736	0.874747	0.934806
MSTRG.10515	MSTRG.10515.1	3371	fgr:FG01006.1	77.82	hypothetical protein	SPAC24H6.11c	39.92	[P] KOG0236 Sulfate/bicarbonate/oxalate exchanger SAT-1 and related transporters (SLC26 family)	gi|629716531|ref|XP_007820245.1|	79.96	sulfate transporter family protein [Metarhizium anisopliae ARSEF 23]	sp|Q09764|YA7B_SCHPO	39.92	Uncharacterized protein C24H6.11c OS=Schizosaccharomyces pombe (strain 972 / ATCC 24843) GN=SPAC24H6.11c PE=3 SV=1	GO:0015116,GO:0016021,GO:1902358	118	116	96	64	421	385	4.471	4.778	3.126	2.707	11.122	10.25	-0.687754	3.1801	0.284717	0.536573	1.28554	4.454	0.0106515	0.0371134	1.88492	4.3258	0.00132481	0.00738966
MSTRG.10516	MSTRG.10516.1	2198	fgr:FG07147.1	77.42	hypothetical protein; K01069 hydroxyacylglutathione hydrolase [EC:3.1.2.6]	-	-	-	gi|667736196|gb|KFA75528.1|	79.37	hypothetical protein S40288_01246 [Stachybotrys chartarum IBT 40288]	-	-	-	-	502.29	476.35	428.76	383.76	573.96	639.92	31.624	32.621	23.194	26.954	25.198	28.31	-0.377434	5.34803	0.470344	0.705082	-0.184026	5.63533	0.673616	0.793561	0.102518	5.51083	0.847061	0.915077
MSTRG.10517	MSTRG.10517.1	2198	fgr:FG07147.1	77.42	hypothetical protein; K01069 hydroxyacylglutathione hydrolase [EC:3.1.2.6]	-	-	-	gi|667736196|gb|KFA75528.1|	79.37	hypothetical protein S40288_01246 [Stachybotrys chartarum IBT 40288]	-	-	-	-	41.71	49.65	202.24	143.24	147.04	143.08	2.405	3.123	10.038	9.229	5.918	5.801	1.7654	3.28063	0.00707856	0.044965	1.15211	3.0433	0.0516278	0.125201	-0.701819	3.8985	0.2414	0.386715
MSTRG.10518	MSTRG.10518.1	1511	mgr:MGG_08888	78.54	MG08888.4; hypothetical protein	-	-	-	gi|358387108|gb|EHK24703.1|	85.64	hypothetical protein TRIVIDRAFT_30044 [Trichoderma virens Gv29-8]	-	-	-	-	1865	2235	3713	2717	2306	1848	182.102	241.691	309.727	293.401	156.101	125.999	0.512676	7.87156	0.31361	0.567042	-0.48577	7.57272	0.261666	0.415459	-1.08575	7.97308	0.0316468	0.0867584
MSTRG.10519	MSTRG.10519.1	396	-	-	-	-	-	-	-	-	-	-	-	-	-	0	3	1	0	4	5	0	4.289	1.011	0	3.494	4.484	-1.54406	-1.89229	0.700602	0.867639	1.01829	-1.17814	0.55683	0.695542	2.5089	-1.34944	0.119144	0.233348
MSTRG.1052	MSTRG.1052.1	351	-	-	-	-	-	-	-	-	-	-	-	-	-	40	50	82	49	32	48	31.252	43.394	52.761	41.189	17.305	26.449	0.385453	2.34104	0.585649	0.790122	-0.669725	2.04333	0.323246	0.482343	-1.14355	2.35988	0.113232	0.224794
MSTRG.10520	MSTRG.10520.1	1284	-	-	-	-	-	-	-	-	-	-	-	-	-	1	2	3	1	17	24	0.113	0.238	0.278	0.125	1.295	1.843	0.234722	-1.5819	1	1	3.18637	0.124098	0.0032506	0.0143462	2.86375	0.153293	0.00892437	0.0328855
MSTRG.10521	MSTRG.10521.1	858	-	-	-	-	-	-	gi|407915287|gb|EKG08969.1|	40	Reverse transcriptase RNA-dependent DNA polymerase, partial [Macrophomina phaseolina MS6]	-	-	-	-	1	0	0	1	2	19	0.169	0	0	0.199	0.241	2.334	-0.0508498	-2.15302	1	1	3.66401	-0.642663	0.0251162	0.0729108	3.62854	-0.637762	0.0617763	0.143169
MSTRG.10522	MSTRG.10522.1	518	-	-	-	-	-	-	-	-	-	-	-	-	-	0	0	0	0	4	10	0	0	0	0	1.013	2.562	-	-	-	-	5.61394	-1.07896	0.00965839	0.0342795	5.62755	-1.07893	0.0120231	0.0414093
MSTRG.10523	MSTRG.10523.1	278	-	-	-	-	-	-	-	-	-	-	-	-	-	1	0	6	1	5	11.21	1.558	0	7.385	1.62	5.353	12.382	2.36393	-1.51407	0.241298	0.484404	3.26909	-0.894915	0.0207519	0.0631633	0.787319	-0.56427	0.54629	0.683034
MSTRG.10524	MSTRG.10524.1	336	-	-	-	-	-	-	-	-	-	-	-	-	-	0	0	0	0	2	0	0	0	0	0	1.203	0	-	-	-	-	2.96672	-2.17317	0.554642	0.695043	2.9832	-2.16964	0.562715	0.691712
MSTRG.10525	MSTRG.10525.1	1995	fgr:FG01968.1	66.38	hypothetical protein; K11090 lupus La protein	SPAC57A10.10c	45.73	[R] KOG0118 FOG: RRM domain	gi|531853933|gb|EQK97507.1|	100	RNA-binding La domain protein [Ophiocordyceps sinensis CO18]	sp|P87058|LAH1_SCHPO	45.73	La protein homolog OS=Schizosaccharomyces pombe (strain 972 / ATCC 24843) GN=sla1 PE=1 SV=1	GO:0000166,GO:0003723,GO:0005634,GO:0006396,GO:0030529	1740	1619	1945	2138	1369	1384	121.699	124.401	118.556	166.062	67.443	69.072	0.191905	7.39854	0.707612	0.871974	-0.782892	7.16151	0.059756	0.140236	-1.06654	7.36744	0.0387014	0.100659
MSTRG.10526	MSTRG.10526.1	317	-	-	-	-	-	-	-	-	-	-	-	-	-	15	12	10	34	32	25	15.287	13.683	8.275	36.841	22.509	17.99	0.694924	0.871376	0.466749	0.70344	0.580465	1.00524	0.450984	0.610973	-0.209783	1.34803	0.828666	0.901812
MSTRG.10527	rna6780-EQK97506.1	1139	fgr:FG00362.1	62.8	hypothetical protein	-	-	-	gi|531853922|gb|EQK97506.1|	99.41	hypothetical protein OCS_06781 [Ophiocordyceps sinensis CO18]	-	-	-	-	99	89	83	79	81	107	36.276	35.794	25.671	31.803	20.633	27.599	-0.318947	3.01893	0.63884	0.830405	-0.492917	3.13961	0.395631	0.555532	-0.265819	3.03438	0.697665	0.804504
MSTRG.10528	MSTRG.10528.1	1059	-	-	-	-	-	-	gi|531863994|gb|EQL01152.1|	95.45	Telomere length regulation protein [Ophiocordyceps sinensis CO18]	-	-	-	-	75.89	39.16	90.79	201.63	225.13	183.08	10.127	5.694	10.363	29.891	20.924	17.165	1.33283	3.2599	0.0754698	0.230537	1.34355	3.46887	0.0243723	0.0712275	-0.0855842	4.04045	0.899115	0.953164
MSTRG.10529	MSTRG.10529.1	275	-	-	-	-	-	-	-	-	-	-	-	-	-	2	0	0	0	8	19	3.252	0	0	0	8.922	21.869	-3.21237	-2.15715	0.559917	0.770075	3.15016	-0.349681	0.0102359	0.0359975	6.56104	-0.43923	0.000917902	0.00557462
MSTRG.1053	MSTRG.1053.2	5238	fgr:FG05116.1	53.97	hypothetical protein	SPBC29A10.12	42.15	[S] KOG3223 Uncharacterized conserved protein	gi|531866646|gb|EQL03441.1|	94.49	ubiquitin-conjugating enzyme [Ophiocordyceps sinensis CO18]	sp|O94389|CC124_SCHPO	42.15	Coiled-coil domain-containing protein 124 homolog OS=Schizosaccharomyces pombe (strain 972 / ATCC 24843) GN=SPBC29A10.12 PE=3 SV=1	-	1035	1026	1849	1558	6553	6388	58.947	60.025	75.713	77.413	484.288	441.127	0.607252	6.93219	0.216347	0.456046	2.15243	8.24262	1.27301e-06	1.93031e-05	1.4553	8.41871	0.00469388	0.0200058
MSTRG.10530	MSTRG.10530.1	935	fgr:FG06072.1	50.77	hypothetical protein	SPAC3H8.03	35.82	[S] KOG4034 Uncharacterized conserved protein NOF (Neighbor of FAU)	gi|629701059|ref|XP_007815821.1|	54.05	mitochondrial large ribosomal subunit L49 [Metarhizium acridum CQMa 102]	sp|Q10139|IMG2_SCHPO	35.82	54S ribosomal protein img2, mitochondrial OS=Schizosaccharomyces pombe (strain 972 / ATCC 24843) GN=img2 PE=3 SV=1	-	2179.55	3209.74	3759.81	2763.58	1790.47	2272.09	374.502	601.801	551.543	526.717	214.257	274.471	0.134645	8.06074	0.797107	0.923583	-0.91608	7.80904	0.0434642	0.109819	-1.13865	7.97775	0.0248001	0.0720623
MSTRG.10531	MSTRG.10531.1	3331	fgr:FG06071.1	63.08	hypothetical protein; K11771 SWI/SNF chromatin-remodeling complex subunit SWI1	SPBC30B4.04c	28.35	[K] KOG2744 DNA-binding proteins Bright/BRCAA1/RBP1 and related proteins containing BRIGHT domain	gi|531853901|gb|EQK97505.1|	100	ARID/BRIGHT DNA binding domain containing protein [Ophiocordyceps sinensis CO18]	sp|O74365|SOL1_SCHPO	28.35	SWI/SNF chromatin-remodeling complex subunit sol1 OS=Schizosaccharomyces pombe (strain 972 / ATCC 24843) GN=sol1 PE=1 SV=1	GO:0003677,GO:0005634	1330.45	1390.26	2461.19	2233.42	998.53	1525.91	60.686	67.876	97.32	114.902	31.058	46.677	0.675531	7.37474	0.181372	0.40787	-0.604331	6.92908	0.150548	0.277568	-1.37152	7.45661	0.00904777	0.0332952
MSTRG.10532	MSTRG.10532.1	2390	fgr:FG09437.1	85.13	hypothetical protein	YER119c	43.9	[E] KOG1305 Amino acid transporter protein	gi|531853898|gb|EQK97503.1|	92.64	Amino acid transporter, transmembrane [Ophiocordyceps sinensis CO18]	sp|P40074|AVT6_YEAST	43.9	Vacuolar amino acid transporter 6 OS=Saccharomyces cerevisiae (strain ATCC 204508 / S288c) GN=AVT6 PE=1 SV=1	GO:0016021	491	526	1149	982	1959	1616	28.497	33.21	61.352	65.572	79.287	65.913	0.94878	6.13238	0.0537196	0.184014	1.31231	6.58344	0.00119843	0.00632103	0.274619	6.98436	0.573758	0.700512
MSTRG.10533	rna6783-EQK97504.1	447	fgr:FG09438.1	60.81	hypothetical protein	YPL013c	41.09	[J] KOG3419 Mitochondrial/chloroplast ribosomal protein S16	gi|531853899|gb|EQK97504.1|	77.03	ribosomal protein S16 [Ophiocordyceps sinensis CO18]	sp|P08580|RT16_NEUCR	59.68	Ribosomal protein S16, mitochondrial OS=Neurospora crassa (strain ATCC 24698 / 74-OR23-1A / CBS 708.71 / DSM 1257 / FGSC 987) GN=cyt-21 PE=3 SV=2	GO:0005840	75	71	53	32	157	214	61.126	64.339	35.495	28.01	88.5	123.006	-0.925796	2.43078	0.179278	0.405233	0.849781	3.4898	0.138183	0.26046	1.68639	3.26843	0.0119687	0.0412739
MSTRG.10534	MSTRG.10534.1	471	-	-	-	-	-	-	gi|667525345|gb|KFA53962.1|	90.32	hypothetical protein S40293_01811 [Stachybotrys chartarum IBT 40293]	-	-	-	-	12	4	7	1	14	19	8.298	3.06	4.008	0.742	6.706	9.258	-1.15899	-0.4942	0.346012	0.590984	0.562454	0.318979	0.565365	0.702951	1.63504	0.060408	0.127296	0.24509
MSTRG.10535	MSTRG.10535.1	1643	-	-	-	-	-	-	gi|531853886|gb|EQK97502.1|	97.67	hypothetical protein OCS_06785 [Ophiocordyceps sinensis CO18]	-	-	-	-	196	346	327	347	713	810	46.347	58.858	28.769	36.287	66.879	60.2	0.206157	4.79695	0.724984	0.883119	0.977151	5.46233	0.0445546	0.111819	0.682504	5.58734	0.199782	0.339801
MSTRG.10536	MSTRG.10536.1	2998	pan:PODANSg622	38.2	hypothetical protein	At3g18100	41.18	[K] KOG0048 Transcription factor, Myb superfamily	gi|531853882|gb|EQK97501.1|	87.04	Myb transcription factor [Ophiocordyceps sinensis CO18]	-	-	-	GO:0000785,GO:0003677,GO:0003682	6	13	12	51	119	89	0.474	0.615	0.445	2.467	3.594	2.712	1.71227	1.07406	0.0977733	0.272414	2.92597	2.24463	0.000104035	0.000812597	1.11964	2.60492	0.196946	0.336588
MSTRG.10537	MSTRG.10537.1	2257	-	-	-	-	-	-	-	-	-	-	-	-	-	47	63	44	99.31	54.5	126.5	2.608	3.8	2.097	6.313	2.108	4.932	0.341028	2.59683	0.65804	0.844489	0.208611	2.72564	0.771912	0.865512	-0.228645	2.95299	0.772033	0.859771
MSTRG.10538	MSTRG.10538.1	2257	-	-	-	-	-	-	-	-	-	-	-	-	-	47	63	44	72.69	54.5	126.5	2.608	3.8	2.097	4.505	2.108	4.932	0.0257865	2.43441	0.986248	1	0.20861	2.72564	0.771922	0.865512	0.0879998	2.79693	0.91783	0.965434
MSTRG.10539	MSTRG.10539.1	263	-	-	-	-	-	-	-	-	-	-	-	-	-	28	22	29	28	35	43	54.318	48.8	43.66	55.591	46.512	59.191	0.0860708	1.37187	0.941944	1	0.150135	1.59277	0.838555	0.909964	-0.0278232	1.69115	0.976635	1
MSTRG.1054	MSTRG.1054.1	1097	-	-	-	-	-	-	-	-	-	-	-	-	-	11	18	2	2	23	12	1.4	2.508	0.223	0.282	2.05	1.079	-2.90672	-0.0871501	0.00884558	0.0526771	-0.238413	0.701796	0.777838	0.869452	2.59786	-0.00540084	0.0194781	0.0598496
MSTRG.10540	MSTRG.10540.2	2422	-	-	-	-	-	-	gi|225555604|gb|EEH03895.1|	50.7	predicted protein [Ajellomyces capsulatus G186AR]	-	-	-	-	170	245	195	71	1036	661	12.036	19.941	12.395	4.755	46.296	26.713	-0.844118	3.94571	0.19128	0.421335	1.52061	5.45458	0.00188108	0.00915824	2.28205	5.31532	0.000162892	0.00141698
MSTRG.10541	rna6786-EQK97500.1	261	ssl:SS1G_03238	54.55	hypothetical protein	-	-	-	gi|531853867|gb|EQK97500.1|	100	hypothetical protein OCS_06787 [Ophiocordyceps sinensis CO18]	-	-	-	-	0	0	1	2	0	0	0	0	1.549	4.097	0	0	3.67822	-2.01909	0.319164	0.568875	-	-	-	-	-3.96899	-1.98898	0.202159	0.342776
MSTRG.10542	MSTRG.10542.1	333	-	-	-	-	-	-	-	-	-	-	-	-	-	9	10	6	9	10	12	8.027	9.933	4.379	8.581	6.158	7.547	-0.419565	-0.0657755	0.712784	0.874959	-0.283841	0.144837	0.732892	0.835469	0.0451587	0.0254837	1	1
MSTRG.10543	MSTRG.10543.1	817	-	-	-	-	-	-	-	-	-	-	-	-	-	37	58	46	57	1	1	6.887	11.789	7.301	11.758	0.133	0.132	0.0238154	2.23271	1	1	-5.88597	1.43747	2.04688e-08	5.25366e-07	-6.00145	1.57217	5.20792e-08	1.91325e-06
MSTRG.10544	MSTRG.10544.1	1105	pcs:Pc12g02960	50.55	Pc12g02960	-	-	-	gi|531853857|gb|EQK97498.1|	100	arylamine N-acetyltransferase 2 [Ophiocordyceps sinensis CO18]	-	-	-	GO:0016407,GO:0042967	1406	434	673	442	1530	695	196.509	66.208	80.537	68.718	148.806	68.256	-0.840089	6.04995	0.151946	0.36447	-0.196786	6.50905	0.72063	0.826437	0.551429	6.18216	0.31024	0.468256
MSTRG.10545	MSTRG.10545.1	1616	mgr:MGG_07650	44.93	MG07650.4; hypothetical protein	SPAPB1A11.02	26.39	[V] KOG1515 Arylacetamide deacetylase	gi|531853858|gb|EQK97499.1|	100	Alpha/beta hydrolase fold-3 [Ophiocordyceps sinensis CO18]	sp|Q9HDX3|YKN2_SCHPO	26.39	AB hydrolase superfamily protein B1A11.02 OS=Schizosaccharomyces pombe (strain 972 / ATCC 24843) GN=SPAPB1A11.02 PE=3 SV=1	GO:0008152,GO:0016787	1651.74	667	244.03	40.33	554.02	178.32	203.565	92.269	24.557	5.926	49.168	15.094	-3.25645	5.89192	1.50625e-05	0.000400358	-2.14172	6.23804	0.000247884	0.00171637	1.03208	4.41181	0.18827	0.325703
MSTRG.10546	MSTRG.10546.1	354	-	-	-	-	-	-	-	-	-	-	-	-	-	20.26	0	22.97	17.67	368.98	85.68	15.513	0	14.491	14.569	197.102	46.677	0.942824	0.605216	0.454384	0.693801	4.03749	3.23857	0.000358271	0.00231671	3.00214	3.34107	0.000367417	0.00272899
MSTRG.10547	MSTRG.10547.1	3233	fgr:FG06664.1	59.09	hypothetical protein	-	-	-	gi|531853816|gb|EQK97497.1|	87.93	MeaB bZIP transcription factor [Ophiocordyceps sinensis CO18]	-	-	-	-	418.08	315.6	424.64	339.52	1286.2	1224.83	60.799	55.723	70.583	68.895	148.133	129.913	-0.057124	5.0782	0.915689	0.990203	1.28384	6.08412	0.0020789	0.00989939	1.25006	6.11433	0.0126218	0.0427957
MSTRG.10548	MSTRG.10548.1	960	-	-	-	-	-	-	-	-	-	-	-	-	-	163.92	126.4	129.36	16.48	983.8	1435.17	24.737	20.794	16.681	2.759	103.398	152.22	-1.25155	3.29048	0.125	0.319156	2.57081	5.76269	6.34511e-08	1.39169e-06	3.73602	5.66141	1.74037e-06	3.45887e-05
MSTRG.10549	MSTRG.10549.1	411	-	-	-	-	-	-	gi|531858258|gb|EQK98228.1|	54.55	hypothetical protein OCS_06059 [Ophiocordyceps sinensis CO18]	-	-	-	-	1	1	1	0	4	14	0.621	0.803	0.52	0	1.726	6.152	-0.983141	-2.02428	1	1	2.55919	-0.728954	0.0910783	0.19138	3.49185	-0.791346	0.0257174	0.0741112
MSTRG.1055	MSTRG.1055.1	1851	fgr:FG04176.1	32.82	hypothetical protein	-	-	-	gi|531866609|gb|EQL03405.1|	100	allergen Asp F4-like protein [Ophiocordyceps sinensis CO18]	sp|O60024|ALL4_ASPFU	28.08	Allergen Asp f 4 OS=Neosartorya fumigata (strain ATCC MYA-4609 / Af293 / CBS 101355 / FGSC A1100) GN=AFUA_2G03830 PE=1 SV=2	-	3513	6193	1266	1462	1620	1351	480.959	924.273	148.29	222.426	154.524	130.018	-1.93059	8.18042	0.000736815	0.00817046	-2.22322	8.32865	5.57461e-06	6.65825e-05	-0.380243	7.05052	0.45196	0.600211
MSTRG.10550	MSTRG.10550.1	3149	fgr:FG01249.1	62.2	hypothetical protein	ECU09g1660	26.16	[R] KOG4532 WD40-like repeat containing protein	gi|531853813|gb|EQK97496.1|	100	WD domain containing protein [Ophiocordyceps sinensis CO18]	sp|Q2US39|BTGE_ASPOR	47.53	Probable beta-glucosidase btgE OS=Aspergillus oryzae (strain ATCC 42149 / RIB 40) GN=btgE PE=3 SV=1	-	3584	4876	2291	5180	2425	3006	141.231	208.857	119.586	318.411	97.239	91.792	-0.211734	8.53815	0.727527	0.884985	-1.14532	8.38149	0.0113627	0.039027	-1.02726	8.32086	0.0875316	0.185599
MSTRG.10551	rna6791-EQK97495.1	1035	fgr:FG07402.1	54.28	hypothetical protein	YBR146w	39.13	[J] KOG1697 Mitochondrial/chloroplast ribosomal protein S9	gi|531853809|gb|EQK97495.1|	90.41	37S ribosomal protein S9 [Ophiocordyceps sinensis CO18]	sp|Q7S7R6|RT09_NEUCR	48.15	37S ribosomal protein S9, mitochondrial OS=Neurospora crassa (strain ATCC 24698 / 74-OR23-1A / CBS 708.71 / DSM 1257 / FGSC 987) GN=mrp-9 PE=3 SV=2	GO:0003735,GO:0005840,GO:0006412,GO:0042254	331	316	347	267	452	497	51.586	53.704	46.211	46.195	49.06	54.443	-0.201549	4.83398	0.712647	0.874892	0.0564274	5.15938	0.907172	0.95643	0.167975	5.12612	0.752384	0.845792
MSTRG.10552	MSTRG.10552.1	1000	-	-	-	-	-	-	-	-	-	-	-	-	-	4	4	27	12	92	175	0.576	0.627	3.312	1.913	9.179	17.63	2.08223	0.250138	0.0270339	0.116038	4.53198	2.48402	5.12113e-08	1.16075e-06	2.35518	2.67997	0.00199144	0.0102108
MSTRG.10553	MSTRG.10553.1	314	-	-	-	-	-	-	-	-	-	-	-	-	-	0	0	0	0	2	7	0	0	0	0	1.444	5.178	-	-	-	-	4.99339	-1.43489	0.0404568	0.103987	5.00643	-1.43442	0.0443416	0.111503
MSTRG.10554	MSTRG.10554.1	3256	pan:PODANSg8585	41.84	hypothetical protein	Hs4557481	30.54	[Q] KOG0054 Multidrug resistance-associated protein/mitoxantrone resistance protein, ABC superfamily	gi|630010909|ref|XP_007829440.1|	62.48	hypothetical protein PFICI_02668 [Pestalotiopsis fici W106-1]	sp|Q92887|MRP2_HUMAN	30.54	Canalicular multispecific organic anion transporter 1 OS=Homo sapiens GN=ABCC2 PE=1 SV=3	GO:0000166,GO:0006810,GO:0016887,GO:0044763	242	124	553	175	300	208.11	9.032	5.029	17.766	7.295	7.81	5.458	0.798922	4.55225	0.211995	0.449461	-0.00855812	4.29337	0.995019	1	-0.894842	4.82169	0.144775	0.268509
MSTRG.10555	rna6793-EQK97493.1	713	aor:AOR_1_540194	39.48	AO090012000314; hypothetical protein	-	-	-	gi|531853801|gb|EQK97493.1|	100	ABC transporter [Ophiocordyceps sinensis CO18]	-	-	-	-	0	0	0	0	0	2.89	0	0	0	0	0	0.518	-	-	-	-	3.49735	-2.03892	0.337641	0.495737	3.50894	-2.03674	0.34539	0.498835
MSTRG.10556	MSTRG.10556.1	683	-	-	-	-	-	-	-	-	-	-	-	-	-	41	16	21	65	7	10	9.777	4.164	4.258	17.13	1.162	1.676	0.601509	1.80558	0.515519	0.74349	-2.19976	0.976678	0.0102496	0.0360245	-2.90177	1.54981	0.00290752	0.013799
MSTRG.10557	MSTRG.10557.1	834	fgr:FG00173.1	57.82	hypothetical protein	-	-	-	gi|594716200|gb|EXU99105.1|	72.6	glycoside hydrolase family 16 protein [Metarhizium robertsii]	sp|Q8J0P4|CRF1_ASPFU	49.01	Probable glycosidase crf1 OS=Neosartorya fumigata (strain ATCC MYA-4609 / Af293 / CBS 101355 / FGSC A1100) GN=crf1 PE=1 SV=2	GO:0004553,GO:0005975	184.84	99.89	521	1388.71	50.13	66.74	43.332	25.598	103.889	359.986	8.184	11.004	2.74466	5.67787	5.82625e-05	0.00115415	-1.76144	3.31523	0.00401005	0.0171002	-4.60571	5.84945	2.79731e-10	1.99486e-08
MSTRG.10558	MSTRG.10558.1	662	fgr:FG00173.1	57.82	hypothetical protein	-	-	-	gi|594716200|gb|EXU99105.1|	72.6	glycoside hydrolase family 16 protein [Metarhizium robertsii]	sp|Q8J0P4|CRF1_ASPFU	48.65	Probable glycosidase crf1 OS=Neosartorya fumigata (strain ATCC MYA-4609 / Af293 / CBS 101355 / FGSC A1100) GN=crf1 PE=1 SV=2	GO:0004553,GO:0005975	280.16	119.11	0	24.29	45.87	51.26	69.854	32.483	0	6.689	7.959	8.986	-3.96464	3.32134	0.000582401	0.00681675	-2.51091	3.64908	7.50079e-05	0.000614612	1.34536	1.49344	0.300213	0.457042
MSTRG.10559	MSTRG.10559.1	1035	pan:PODANSg4009	81.68	hypothetical protein; K07975 Rho family, other	SPAC23C4.08	56	[R] KOG0393 Ras-related small GTPase, Rho type	gi|171684069|ref|XP_001906976.1|	81.68	hypothetical protein [Podospora anserina S mat+]	sp|Q9HF51|RHO3_ASHGO	53.06	GTP-binding protein RHO3 OS=Ashbya gossypii (strain ATCC 10895 / CBS 109.51 / FGSC 9923 / NRRL Y-1056) GN=RHO3 PE=3 SV=1	GO:0005525,GO:0005622,GO:0007264,GO:0016020	369	346	364.5	456.5	367	474.5	50.637	51.76	42.797	69.616	35.091	45.773	0.119981	5.13475	0.826348	0.940993	-0.260555	5.14965	0.57935	0.714062	-0.473782	5.28852	0.3932	0.544278
MSTRG.1056	rna863-EQL03405.1	942	fgr:FG04176.1	32.82	hypothetical protein	-	-	-	gi|531866609|gb|EQL03405.1|	100	allergen Asp F4-like protein [Ophiocordyceps sinensis CO18]	sp|O60024|ALL4_ASPFU	28.08	Allergen Asp f 4 OS=Neosartorya fumigata (strain ATCC MYA-4609 / Af293 / CBS 101355 / FGSC A1100) GN=AFUA_2G03830 PE=1 SV=2	-	11670	16128	3941	5281	4759	3076	1803.76	2718.79	520.603	906.226	512.383	334.224	-1.67131	9.75028	0.0032949	0.0256626	-2.33697	9.8202	2.17407e-06	3.00304e-05	-0.75443	8.6711	0.172605	0.305184
MSTRG.10560	MSTRG.10560.1	1035	pan:PODANSg4009	81.68	hypothetical protein; K07975 Rho family, other	SPAC23C4.08	56	[R] KOG0393 Ras-related small GTPase, Rho type	gi|171684069|ref|XP_001906976.1|	81.68	hypothetical protein [Podospora anserina S mat+]	sp|Q9HF51|RHO3_ASHGO	53.06	GTP-binding protein RHO3 OS=Ashbya gossypii (strain ATCC 10895 / CBS 109.51 / FGSC 9923 / NRRL Y-1056) GN=RHO3 PE=3 SV=1	GO:0005525,GO:0005622,GO:0007264,GO:0016020	369	346	364.5	456.5	367	474.5	50.637	51.76	42.797	69.616	35.091	45.773	0.119981	5.13475	0.82638	0.940993	-0.260555	5.14965	0.579365	0.714062	-0.473784	5.28852	0.393721	0.544749
MSTRG.10561	MSTRG.10561.1	1192	fgr:FG08306.1	50.85	hypothetical protein	-	-	-	gi|629711201|ref|XP_007818550.1|	68.05	hypothetical protein MAA_02361 [Metarhizium anisopliae ARSEF 23]	-	-	-	-	3309	4638	1400	1190	2583	2859	431.394	676.298	152.391	174.977	218.125	250.207	-1.7425	7.9281	0.00109715	0.0111944	-1.05365	8.3213	0.0191152	0.0590255	0.600453	7.45213	0.231803	0.377775
MSTRG.10562	MSTRG.10562.1	1462	-	-	-	-	-	-	-	-	-	-	-	-	-	0	0	0	0	0	0	0	0	0	0	0	0	-	-	-	-	-	-	-	-	-	-	-	-
MSTRG.10563	MSTRG.10563.1	1442	-	-	-	-	-	-	-	-	-	-	-	-	-	1	5	2	1	10	27	0.09	0.502	0.158	0.105	0.639	1.746	-1.09436	-1.38529	0.631143	0.823937	2.07453	0.12018	0.0770885	0.169286	3.09537	0.0144439	0.0118421	0.0410059
MSTRG.10564	MSTRG.10564.1	3243	mgr:MGG_00143	39.58	MG00143.4; hypothetical protein	SPBC215.06c	40.24	[D] KOG2186 Cell growth-regulating nucleolar protein	gi|594720193|gb|EXV03082.1|	54.45	LYAR-type C2HC zinc finger domain protein [Metarhizium robertsii]	sp|O94311|YH56_SCHPO	40.24	UPF0743 protein C215.06c OS=Schizosaccharomyces pombe (strain 972 / ATCC 24843) GN=SPBC215.06c PE=1 SV=2	-	1628	1447	1198	1169	3082	2708	76.233	73.67	48.261	61.109	100.642	89.098	-0.47806	6.95205	0.334269	0.583069	0.41758	7.59554	0.323205	0.482343	0.804793	7.46341	0.113592	0.225305
MSTRG.10565	MSTRG.10565.1	3019	pan:PoanfMp52	40	orf699; orf699	-	-	-	gi|197935749|ref|YP_002213592.1|	40.24	GIY-YIG endonuclease [Cordyceps brongniartii]	sp|Q35127|MBI1_NEUCR	33.04	Probable intron-encoded endonuclease bI1 OS=Neurospora crassa (strain ATCC 24698 / 74-OR23-1A / CBS 708.71 / DSM 1257 / FGSC 987) GN=bI1 PE=3 SV=2	-	15	52	34	11	34	16	0.61	2.283	1.188	0.502	0.963	0.456	-0.791581	1.42866	0.390696	0.636669	-0.949169	1.55632	0.276393	0.432965	-0.23535	1.19273	0.796146	0.878337
MSTRG.10566	MSTRG.10566.1	2968	fgr:FG09454.1	82.62	hypothetical protein; K14293 importin subunit beta-1	SPAC1B1.03c	46.17	[YU] KOG1241 Karyopherin (importin) beta 1	gi|302895727|ref|XP_003046744.1|	83.2	predicted protein [Nectria haematococca mpVI 77-13-4]	sp|O13864|IMB1_SCHPO	46.17	Importin subunit beta-1 OS=Schizosaccharomyces pombe (strain 972 / ATCC 24843) GN=kap95 PE=3 SV=1	GO:0000176,GO:0005087,GO:0005643,GO:0005737,GO:0006606,GO:0006612,GO:0006656,GO:0008536,GO:0008565,GO:0032853,GO:0051292,GO:0060188	2871	4452	4127	5990	1214	1125	137.314	231.52	169.796	319.822	40.494	37.805	0.391776	8.64401	0.487357	0.718546	-2.15767	7.9306	3.8473e-06	4.90259e-05	-2.63935	8.35586	3.78104e-06	6.64138e-05
MSTRG.10567	rna6794-EQK97492.1	845	-	-	-	-	-	-	gi|531853771|gb|EQK97492.1|	100	hypothetical protein OCS_06795 [Ophiocordyceps sinensis CO18]	-	-	-	-	1	0	0	0	0	0	0.361	0	0	0	0	0	-	-	-	-	-	-	-	-	-	-	-	-
MSTRG.10568	MSTRG.10568.1	211	-	-	-	-	-	-	-	-	-	-	-	-	-	0	0	0	0	0	0	0	0	0	0	0	0	-	-	-	-	-	-	-	-	-	-	-	-
MSTRG.10569	MSTRG.10569.1	258	-	-	-	-	-	-	-	-	-	-	-	-	-	5	1	7	4	22	20	10.523	2.408	11.365	8.57	31.697	29.898	0.721939	-0.853547	0.624439	0.818604	2.28818	0.238369	0.0176841	0.0552984	1.47388	0.384683	0.109769	0.219598
MSTRG.1057	MSTRG.1057.1	1226	fgr:FG04169.1	45.78	hypothetical protein	-	-	-	gi|358386784|gb|EHK24379.1|	56.49	hypothetical protein TRIVIDRAFT_30063 [Trichoderma virens Gv29-8]	-	-	-	-	142	93	91	39	99	63	15.84	11.3	8.702	4.839	7.694	4.941	-1.02234	3.05974	0.132687	0.332637	-1.02392	3.25043	0.0858044	0.182698	-0.0881713	2.73283	0.90716	0.958275
MSTRG.10570	MSTRG.10570.1	2247	ppl:POSPLDRAFT_99207	31.08	hypothetical protein	-	-	-	gi|531853763|gb|EQK97491.1|	100	hypothetical protein OCS_06796 [Ophiocordyceps sinensis CO18]	-	-	-	-	998	1664	397	524	559	946	72.62	131.976	24.418	41.701	28.908	48.95	-1.61691	6.38597	0.00319687	0.0251415	-1.33247	6.66448	0.00401419	0.0171035	0.193154	5.77769	0.728505	0.826012
MSTRG.10571	MSTRG.10571.1	539	pcs:Pc18g03120	60.61	Pc18g03120	-	-	-	gi|632919595|gb|KDB18984.1|	70	CBM6-containing protein [Villosiclava virens]	-	-	-	-	8	2	6	19	129	178	2.732	0.753	1.726	7.128	30.601	42.737	1.30212	-0.022497	0.241518	0.484467	4.43386	2.67876	3.55443e-08	8.50009e-07	3.04462	2.78929	0.000330439	0.00251074
MSTRG.10572	MSTRG.10572.2	1473	fgr:FG06370.1	82.79	hypothetical protein; K00998 phosphatidylserine synthase [EC:2.7.8.8]	-	-	-	gi|531853758|gb|EQK97490.1|	100	phosphatidylserine synthase [Ophiocordyceps sinensis CO18]	sp|O94584|PSS_SCHPO	52.89	CDP-diacylglycerol--serine O-phosphatidyltransferase OS=Schizosaccharomyces pombe (strain 972 / ATCC 24843) GN=pps1 PE=1 SV=2	-	1398	1567	591	540	934	974	224.746	267.74	81.224	99.016	105.913	103.797	-1.50304	6.56081	0.00235306	0.0199393	-1.13707	6.86683	0.00469549	0.0193105	0.276171	6.08009	0.579863	0.705653
MSTRG.10573	rna6797-EQK97489.1	698	mgr:MGG_06700	72.73	MG06700.4; hypothetical protein	SPBC1778.09	60.53	[R] KOG1102 Rab6 GTPase activator GAPCenA and related TBC domain proteins	gi|531853753|gb|EQK97489.1|	100	GTPase activating protein [Ophiocordyceps sinensis CO18]	sp|Q9Y7J5|YOI9_SCHPO	60.53	TBC domain-containing protein C1778.09 OS=Schizosaccharomyces pombe (strain 972 / ATCC 24843) GN=SPBC1778.09 PE=3 SV=1	GO:0005097,GO:0032851	555	781	394	257	234	234	142.756	219.743	86.076	73.003	41.88	42.333	-1.18814	5.50763	0.025549	0.11146	-2.02061	5.50202	2.04296e-05	0.0002045	-0.919051	4.72016	0.0978852	0.201819
MSTRG.10574	MSTRG.10574.1	663	-	-	-	-	-	-	-	-	-	-	-	-	-	377	89	55	25	196	256	99.671	25.748	12.348	7.295	36.054	47.607	-2.6823	3.64843	0.000773168	0.00846453	-0.504059	4.39619	0.435667	0.594748	2.08285	3.46503	0.00229859	0.0114625
MSTRG.10575	MSTRG.10575.1	1278	-	-	-	-	-	-	-	-	-	-	-	-	-	0	0	0	0	0	0	0	0	0	0	0	0	-	-	-	-	-	-	-	-	-	-	-	-
MSTRG.10576	MSTRG.10576.1	1213	-	-	-	-	-	-	-	-	-	-	-	-	-	184	176	87	15	141	142	22.626	23.252	9.008	2.195	12.972	12.567	-2.05536	3.40917	0.00753349	0.0467459	-0.843265	3.93071	0.111514	0.223873	1.12986	3.03368	0.147557	0.272188
MSTRG.10577	MSTRG.10577.1	2725	mgr:MGG_06842	28.78	MG06842.4; hypothetical protein	-	-	-	gi|697081969|ref|XP_009654343.1|	43.02	hypothetical protein VDAG_07143 [Verticillium dahliae VdLs.17]	-	-	-	-	1147	1236	1376	2185	4290	4494	53.087	62.194	54.783	112.906	138.456	146.138	0.521672	7.09232	0.336138	0.585205	1.38198	7.86008	0.00145359	0.0073884	0.767466	8.07818	0.160294	0.289757
MSTRG.10578	MSTRG.10578.1	446	-	-	-	-	-	-	-	-	-	-	-	-	-	21	23	81	65	29	20	9.936	11.977	32.128	33.591	9.52	6.661	1.60034	2.12523	0.0267283	0.115197	-0.344503	1.19595	0.664045	0.785353	-2.0336	2.31652	0.00542888	0.0223864
MSTRG.10579	MSTRG.10579.1	255	-	-	-	-	-	-	-	-	-	-	-	-	-	0	0	2	0	0	1	0	0	3.405	0	0	1.571	3.05667	-2.17428	0.559231	0.770075	-	-	-	-	-1.17411	-2.02103	1	1
MSTRG.1058	rna864-EQL03406.1	393	-	-	-	-	-	-	gi|531866610|gb|EQL03406.1|	100	hypothetical protein OCS_00865 [Ophiocordyceps sinensis CO18]	-	-	-	-	158	86	122	94	736	190	95.844	57.654	61.565	61.872	309.488	81.208	-0.289062	3.39008	0.656501	0.843132	1.43558	4.60485	0.0297593	0.0830156	1.63654	4.57799	0.0197297	0.0604014
MSTRG.10580	MSTRG.10580.1	652	-	-	-	-	-	-	-	-	-	-	-	-	-	5	3	3	0	10.05	31	1.276	0.84	0.649	0	1.784	5.555	-1.51652	-1.23833	0.39272	0.638017	1.84684	0.278578	0.0752054	0.166159	3.29689	0.118068	0.00780736	0.0296299
MSTRG.10581	MSTRG.10581.1	528	fgr:FG10523.1	43.75	hypothetical protein	-	-	-	gi|629685483|ref|XP_007808037.1|	49.38	peptide synthetase [Metarhizium acridum CQMa 102]	-	-	-	-	43	18	141	136	21	15	16.619	7.299	43.14	53.229	5.719	4.344	2.0907	2.93314	0.0041372	0.0305675	-1.23205	1.2951	0.118076	0.233209	-3.41723	3.05385	3.93524e-06	6.7939e-05
MSTRG.10582	MSTRG.10582.1	1320	fgr:FG10523.1	50.71	hypothetical protein	YBR115c	23.17	[Q] KOG1178 Non-ribosomal peptide synthetase/alpha-aminoadipate reductase and related enzymes	gi|629721227|ref|XP_007821684.1|	53.52	nonribosomal peptide synthase [Metarhizium anisopliae ARSEF 23]	sp|Q4WVN4|NRPS8_ASPFU	29.35	Nonribosomal peptide synthetase 8 OS=Neosartorya fumigata (strain ATCC MYA-4609 / Af293 / CBS 101355 / FGSC A1100) GN=NRPS8 PE=3 SV=1	-	194	87	604	430	133	73	21	10.234	55.813	51.494	10.026	5.546	1.76137	4.84697	0.00340486	0.0263044	-0.92627	3.52801	0.140909	0.264314	-2.77902	4.9772	4.04644e-06	6.95287e-05
MSTRG.10583	MSTRG.10583.1	855	-	-	-	-	-	-	-	-	-	-	-	-	-	4	0	15	24	24	14	0.926	0	2.329	4.745	3.37	1.939	3.16763	0.197672	0.00669029	0.0432787	2.71003	0.0706131	0.019777	0.0606331	-0.559271	0.988716	0.518167	0.659326
MSTRG.10584	MSTRG.10584.1	2453	mgr:MGG_06126	65.22	MG06126.4; hypothetical protein	-	-	-	gi|629719884|ref|XP_007821267.1|	34.52	hypothetical protein MAA_05078 [Metarhizium anisopliae ARSEF 23]	-	-	-	-	607	593	643	677	830	318	35.102	37.663	31.914	43.342	33.639	12.944	0.0420961	5.83978	0.935148	1	-0.566199	5.76405	0.266037	0.420881	-0.696168	5.86661	0.229169	0.375163
MSTRG.10585	rna6799-EQK97487.1	444	fgr:FG02258.1	56.6	hypothetical protein	-	-	-	gi|531853719|gb|EQK97487.1|	100	hypothetical protein OCS_06800 [Ophiocordyceps sinensis CO18]	-	-	-	-	0	0	0	0	15	2	0	0	0	0	4.963	0.676	-	-	-	-	5.87854	-0.906929	0.0114082	0.0391341	5.89915	-0.904339	0.0113689	0.0397585
MSTRG.10586	MSTRG.10586.1	3206	aor:AOR_1_580034	45.76	hypothetical protein	SPAC23G3.02c	31.7	[Q] KOG1178 Non-ribosomal peptide synthetase/alpha-aminoadipate reductase and related enzymes	gi|531853726|gb|EQK97488.1|	100	non-ribosomal peptide synthetase [Ophiocordyceps sinensis CO18]	sp|Q4WF53|NRPS4_ASPFU	45	Nonribosomal peptide synthetase 4 OS=Neosartorya fumigata (strain ATCC MYA-4609 / Af293 / CBS 101355 / FGSC A1100) GN=NRPS4 PE=2 SV=1	-	309	2033	3749	7026	456	1009	12.487	87.453	124.438	303.727	12.267	27.836	2.12628	8.23863	0.00834836	0.0502586	-1.21342	6.54285	0.087939	0.186076	-3.42816	8.3846	3.24254e-07	8.60023e-06
MSTRG.10587	MSTRG.10587.1	644	ncr:NCU08726	40.26	hypothetical protein	-	-	-	gi|531860935|gb|EQK99234.1|	46.67	Zn(2)-C6 fungal-type DNA-binding domain protein [Ophiocordyceps sinensis CO18]	sp|O13360|FLUF_NEUCR	40.26	Conidial development protein fluffy OS=Neurospora crassa (strain ATCC 24698 / 74-OR23-1A / CBS 708.71 / DSM 1257 / FGSC 987) GN=fl PE=2 SV=1	-	8	8	2	4	159	27	2.653	2.91	0.557	1.463	36.627	6.292	-1.46101	-0.548168	0.187583	0.416818	3.01763	2.07648	0.00138318	0.00709361	4.39404	2.00362	0.000134758	0.00121516
MSTRG.10588	MSTRG.10588.1	628	-	-	-	-	-	-	-	-	-	-	-	-	-	10	4	15	4	9	14	2.698	1.179	3.433	1.191	1.685	2.65	0.253562	-0.158102	0.850956	0.955676	0.234154	-0.00508235	0.855006	0.921279	-0.108951	0.146277	0.938952	0.980093
MSTRG.10589	rna6800-EQK97486.1	921	ecw:EcE24377A_F0020	35.38	eltA; heat-labile enterotoxin A; K10928 cholera enterotoxin subunit A [EC:2.4.2.36]	-	-	-	gi|531853710|gb|EQK97486.1|	100	Heat-labile enterotoxin, A chain [Ophiocordyceps sinensis CO18]	sp|P43530|ELAH_ECOH1	35.38	Heat-labile enterotoxin A chain OS=Escherichia coli O78:H11 (strain H10407 / ETEC) GN=eltA PE=3 SV=1	GO:0003824,GO:0005576,GO:0008152,GO:0009405	1	0	3	0	0	1	0.158	0	0.408	0	0	0.114	1.20547	-1.91656	0.697203	0.86683	-0.385743	-2.16113	1	1	-1.69273	-1.89317	0.702563	0.807083
MSTRG.1059	MSTRG.1059.1	1125	-	-	-	-	-	-	-	-	-	-	-	-	-	16	14	89	28	464	263	2.123	2.032	10.168	4.16	42.835	24.484	1.75432	1.71353	0.0298252	0.124805	4.09182	3.9006	3.62044e-10	1.41393e-08	2.25136	4.10801	0.00100731	0.00596221
MSTRG.10590	MSTRG.10590.1	693	afm:AFUA_3G14730	44.93	LysR family regulatory protein	-	-	-	gi|666436029|gb|KEY83426.1|	44.93	LysR regulatory protein [Aspergillus fumigatus var. RP-2014]	-	-	-	-	3	2	1	1	1	8	0.79	0.577	0.223	0.293	0.183	1.483	-1.33003	-1.56727	0.549152	0.770075	0.349934	-1.03181	0.866664	0.929186	1.60628	-1.25807	0.282387	0.436715
MSTRG.10591	MSTRG.10591.1	3186	fgr:FG02577.1	70.12	hypothetical protein	SPAC3H5.09c	39.24	[S] KOG1910 Uncharacterized conserved protein	gi|632915832|gb|KDB15403.1|	74.6	hypothetical protein UV8b_3829 [Villosiclava virens]	sp|Q6LA55|YF49_SCHPO	39.24	UPF0648 protein C3H5.09c OS=Schizosaccharomyces pombe (strain 972 / ATCC 24843) GN=SPAC3H5.09c PE=3 SV=2	-	822	271	1177	430	382	240	31.399	11.25	38.705	18.342	10.175	6.441	0.383164	5.86461	0.535894	0.76219	-1.28371	5.35264	0.0221576	0.0661255	-1.75677	5.72443	0.00247587	0.0121195
MSTRG.10592	MSTRG.10592.1	284	-	-	-	-	-	-	-	-	-	-	-	-	-	0	0	3.27	0	0.54	21.72	0	0	3.739	0	0.539	22.193	3.56666	-2.04365	0.34168	0.587467	6.32424	-0.604232	0.00949551	0.0339559	2.49909	-0.464627	0.121756	0.23744
MSTRG.10593	MSTRG.10593.1	404	fgr:FG02839.1	70	hypothetical protein	SPBC13A2.04c	42.05	[E] KOG1237 H+/oligopeptide symporter	gi|594721614|gb|EXV04501.1|	81.11	dipeptide/tripeptide permease [Metarhizium robertsii]	sp|Q9P380|PTR2_SCHPO	42.05	Probable peptide transporter ptr2 OS=Schizosaccharomyces pombe (strain 972 / ATCC 24843) GN=ptr2 PE=1 SV=1	-	344	379	916	1829	379	493	335.584	413.023	727.499	1901.11	255.274	339.48	1.88639	6.3212	0.00106866	0.0109676	-0.229008	5.18469	0.627031	0.754806	-2.21001	6.57262	0.000181993	0.00154357
MSTRG.10594	MSTRG.10594.1	2617	fgr:FG02839.1	73.08	hypothetical protein	SPBC13A2.04c	38.48	[E] KOG1237 H+/oligopeptide symporter	gi|399167730|emb|CCE31533.1|	82.32	related to peptide transport protein [Claviceps purpurea 20.1]	sp|Q9P380|PTR2_SCHPO	38.48	Probable peptide transporter ptr2 OS=Schizosaccharomyces pombe (strain 972 / ATCC 24843) GN=ptr2 PE=1 SV=1	GO:0005215,GO:0006857,GO:0016021	138.59	159.69	227.11	381.3	312.81	1070.26	8.727	10.196	9.491	21.206	20.924	79.594	0.968145	4.38964	0.117313	0.306978	1.713	5.12278	0.00487587	0.019891	0.647857	5.46376	0.33775	0.492859
MSTRG.10595	MSTRG.10595.2	1751	fgr:FG02839.1	73.08	hypothetical protein	SPBC13A2.04c	38.48	[E] KOG1237 H+/oligopeptide symporter	gi|399167730|emb|CCE31533.1|	82.32	related to peptide transport protein [Claviceps purpurea 20.1]	sp|Q9P380|PTR2_SCHPO	38.48	Probable peptide transporter ptr2 OS=Schizosaccharomyces pombe (strain 972 / ATCC 24843) GN=ptr2 PE=1 SV=1	GO:0005215,GO:0006857,GO:0016021	3842.41	4852.31	8122.89	17485.7	4440.19	8293.74	299.443	419.771	542.405	1517.54	240.849	484.671	1.52396	9.63191	0.0131885	0.0699675	0.0490277	8.90527	0.91911	0.965066	-1.57035	9.93635	0.0136701	0.0453494
MSTRG.10596	MSTRG.10596.1	303	fgr:FG07610.1	44.05	hypothetical protein	-	-	-	gi|531853690|gb|EQK97485.1|	81.72	major facilitator superfamily transporter [Ophiocordyceps sinensis CO18]	-	-	-	-	0	0	2	7	0	1	0	0	3.897	18.07	0	1.825	5.23923	-1.37673	0.0317253	0.129417	-	-	-	-	-3.39143	-1.22443	0.0680244	0.154082
MSTRG.10597	rna6802-EQK97484.1	1700	fgr:FG07578.1	67.65	hypothetical protein; K01735 3-dehydroquinate synthase [EC:4.2.3.4]	SPAC1834.02	32.98	[E] KOG0692 Pentafunctional AROM protein	gi|531853680|gb|EQK97484.1|	89.25	2-epi-5-epi-valiolone synthase [Ophiocordyceps sinensis CO18]	sp|Q9ZAE9|ACBC_ACTS5	46.15	2-epi-5-epi-valiolone synthase OS=Actinoplanes sp. (strain ATCC 31044 / CBS 674.73 / SE50/110) GN=acbC PE=3 SV=3	-	2700	788	389	270	235	257	233.677	74.234	28.89	26.034	14.176	15.629	-2.51461	6.56276	4.24966e-05	0.000919943	-3.2898	6.66445	4.16662e-09	1.2531e-07	-0.870756	4.76087	0.115272	0.227933
MSTRG.10598	MSTRG.10598.1	675	-	-	-	-	-	-	gi|694452863|ref|XP_009351287.1|	82.86	PREDICTED: keratin-associated protein 10-11-like [Pyrus x bretschneideri]	-	-	-	-	1	0	0	1	2	3	0.327	0	0	0.366	0.465	0.702	-0.0509684	-2.15302	1	1	1.6455	-1.69458	0.465296	0.625058	1.63085	-1.68453	0.476187	0.623207
MSTRG.10599	MSTRG.10599.2	1983	fgr:FG07270.1	51.92	hypothetical protein; K04627 pheromone a factor receptor	-	-	-	gi|531853675|gb|EQK97482.1|	91.69	pheromone receptor [Ophiocordyceps sinensis CO18]	-	-	-	GO:0004932,GO:0007186,GO:0007606,GO:0016021,GO:0019236	462	361	193	57	206	419	30.123	25.786	10.743	4.285	9.52	19.543	-1.92233	4.61175	0.00248885	0.020821	-0.8839	5.09564	0.0855539	0.182272	0.950467	4.21576	0.158378	0.287086
MSTRG.106	MSTRG.106.1	7187	fgr:FG08491.1	69.28	hypothetical protein	SPBC1734.08	39.44	[T] KOG2199 Signal transducing adaptor protein STAM/STAM2	gi|629688959|ref|XP_007809771.1|	74.64	autophagy protein Atg13 [Metarhizium acridum CQMa 102]	sp|Q7S6J4|HSE1_NEUCR	73.55	Class E vacuolar protein-sorting machinery protein hse1 OS=Neurospora crassa (strain ATCC 24698 / 74-OR23-1A / CBS 708.71 / DSM 1257 / FGSC 987) GN=hse1 PE=3 SV=1	GO:0006914	1642.86	1394.51	2604.49	3132.51	3229.19	3301.25	29.761	27.454	40.617	63.314	40.702	41.947	0.838589	7.63152	0.108825	0.292962	0.610753	7.69031	0.149549	0.276508	-0.320612	8.1526	0.536754	0.675479
MSTRG.1060	MSTRG.1060.2	5347	-	-	-	-	-	-	-	-	-	-	-	-	-	13.65	9.6	40.1	11.83	376.5	428.28	0.903	0.677	2.143	0.826	12.79	17.674	0.913124	0.854949	0.310236	0.563839	4.56367	4.02515	6.2351e-13	4.1027e-11	3.55901	4.09806	4.6647e-07	1.17816e-05
MSTRG.10600	rna6804-EQK97483.1	702	mgr:MGG_04838	37.11	MG04838.4; hypothetical protein	-	-	-	gi|531853676|gb|EQK97483.1|	100	hypothetical protein OCS_06805 [Ophiocordyceps sinensis CO18]	-	-	-	-	452	321	112	44	265	322	103.623	80.43	21.848	11.152	42.287	51.916	-2.48512	4.41965	7.8096e-05	0.0014512	-0.883942	5.00288	0.066989	0.153439	1.51316	3.96002	0.017078	0.0539015
MSTRG.10601	rna6805-EQK97480.1	360	-	-	-	-	-	-	gi|531853666|gb|EQK97480.1|	100	hypothetical protein OCS_06806 [Ophiocordyceps sinensis CO18]	-	-	-	-	69	56	72	65	91	96	50.784	45.714	43.743	51.577	46.362	49.81	0.0246041	2.60238	0.986806	1	0.0889344	2.82993	0.897549	0.950516	-0.0269096	2.90491	0.97813	1
MSTRG.10602	rna6806-EQK97481.1	1600	pno:SNOG_06721	59.75	hypothetical protein; K01230 mannosyl-oligosaccharide alpha-1,2-mannosidase [EC:3.2.1.113]	At3g21160	30.45	[G] KOG2204 Mannosyl-oligosaccharide alpha-1,2-mannosidase and related glycosyl hydrolases	gi|531853667|gb|EQK97481.1|	100	glycoside hydrolase family 47 protein [Ophiocordyceps sinensis CO18]	sp|Q8H116|MNS2_ARATH	30.43	Mannosyl-oligosaccharide 1,2-alpha-mannosidase MNS2 OS=Arabidopsis thaliana GN=MNS2 PE=1 SV=1	GO:0004571,GO:0005509,GO:0005975,GO:0016020	1143	898	689	277	568	526	97.154	83.076	50.265	26.233	33.655	31.416	-1.26136	6.0815	0.017388	0.0845183	-1.3909	6.24372	0.000598188	0.00356842	-0.216622	5.52262	0.695765	0.803077
MSTRG.10603	MSTRG.10603.1	1639	fgr:FG08525.1	67.79	hypothetical protein	-	-	-	gi|629694279|ref|XP_007812431.1|	74.76	ferric reductase [Metarhizium acridum CQMa 102]	-	-	-	GO:0016021,GO:0016491,GO:0055114	4525	2589	716	539	434	179	376.399	234.342	51.054	49.853	25.115	10.46	-2.61907	7.58794	2.0214e-06	7.77387e-05	-4.02258	7.65425	1.91086e-12	1.1399e-10	-1.49282	5.50406	0.0112486	0.0394531
MSTRG.10604	MSTRG.10604.1	607	-	-	-	-	-	-	-	-	-	-	-	-	-	5.5	4	9.5	5.5	13.5	5	1.558	1.242	2.282	1.724	2.664	1	0.529303	-0.407237	0.624229	0.818506	0.424324	-0.292849	0.748789	0.847098	-0.191589	-0.0513028	0.929669	0.974061
MSTRG.10605	MSTRG.10605.1	607	-	-	-	-	-	-	-	-	-	-	-	-	-	5.5	4	9.5	5.5	13.5	5	1.558	1.242	2.282	1.724	2.664	1	0.529305	-0.407237	0.624155	0.818506	0.424323	-0.292849	0.748738	0.847098	-0.191591	-0.0513028	0.929657	0.974061
MSTRG.10606	MSTRG.10606.1	3160	fgr:FG05013.1	57.45	hypothetical protein	Hs21914927	49.26	[K] KOG0385 Chromatin remodeling complex WSTF-ISWI, small subunit	gi|342888049|gb|EGU87466.1|	62.11	hypothetical protein FOXB_02051 [Fusarium oxysporum Fo5176]	sp|Q9NRZ9|HELLS_HUMAN	49.26	Lymphoid-specific helicase OS=Homo sapiens GN=HELLS PE=1 SV=1	GO:0097159,GO:1901363	322	290	447	361	229.62	256	34.278	29.398	32.842	16.963	27.771	27.889	0.280777	4.99612	0.600505	0.801513	-0.82666	4.69482	0.0916312	0.192314	-1.1981	4.96171	0.0282069	0.079435
MSTRG.10607	MSTRG.10607.1	432	-	-	-	-	-	-	-	-	-	-	-	-	-	0	0	0	0	2.38	0	0	0	0	0	1.187	0	-	-	-	-	2.96672	-2.17317	0.554578	0.695043	2.9832	-2.16964	0.56284	0.691712
MSTRG.10608	rna6809-EQK97477.1	2862	fgr:FG08514.1	39.49	hypothetical protein	-	-	-	gi|531853616|gb|EQK97477.1|	100	hypothetical protein OCS_06810 [Ophiocordyceps sinensis CO18]	-	-	-	-	643	484	1097	1282	702	430	27.56	22.55	40.459	61.349	20.982	12.953	0.998912	6.30506	0.0485142	0.171846	-0.48603	5.69906	0.289313	0.448981	-1.57635	6.44938	0.0030332	0.0142284
MSTRG.10609	MSTRG.10609.1	2639	fgr:FG07098.1	50.08	hypothetical protein	-	-	-	gi|531853642|gb|EQK97478.1|	92.69	DNA replication regulator Sld3 [Ophiocordyceps sinensis CO18]	-	-	-	-	386	282	462	421	377	246	19.002	15	19.436	22.878	12.964	8.495	0.299367	5.12711	0.577261	0.783841	-0.591753	4.90364	0.23166	0.378728	-0.981605	5.17097	0.0735284	0.163096
MSTRG.1061	MSTRG.1061.1	3275	-	-	-	-	-	-	-	-	-	-	-	-	-	4.35	5.4	6.9	5.17	141.5	91.72	0.169	0.226	0.223	0.219	3.718	2.431	0.273889	-0.62588	0.884052	0.9718	4.1673	2.31336	2.07107e-07	3.94484e-06	3.80686	2.34806	4.80587e-06	8.06108e-05
MSTRG.10610	rna6808-EQK97479.1	261	fgr:FG07099.1	76.92	hypothetical protein	-	-	-	gi|531853643|gb|EQK97479.1|	100	hypothetical protein OCS_06809 [Ophiocordyceps sinensis CO18]	-	-	-	-	10	8	9	8	9	17	20.029	18.349	13.953	16.367	12.35	24.168	-0.193581	-0.0489003	0.849642	0.955279	0.0398404	0.21482	1	1	0.142084	0.190577	0.938692	0.980009
MSTRG.10611	MSTRG.10611.1	841	fgr:FG06225.1	47.85	hypothetical protein	-	-	-	gi|667723027|gb|KFA65167.1|	51.79	hypothetical protein S40285_01505 [Stachybotrys chlorohalonata IBT 40285]	-	-	-	-	36	51	86	70	128	120	6.447	9.971	13.146	13.9	15.969	15.111	0.711754	2.48412	0.306843	0.560299	1.00248	2.8695	0.103378	0.21133	0.2027	3.19523	0.75644	0.848342
MSTRG.10612	MSTRG.10612.1	2051	fgr:FG06226.1	78.67	hypothetical protein; K15084 solute carrier family 25 (mitochondrial carrier protein), member 16	YHR002w	44.35	[C] KOG0752 Mitochondrial solute carrier protein	gi|531853614|gb|EQK97476.1|	100	mitochondrial carrier protein LEU5 [Ophiocordyceps sinensis CO18]	sp|P38702|LEU5_YEAST	44.35	Mitochondrial carrier protein LEU5 OS=Saccharomyces cerevisiae (strain ATCC 204508 / S288c) GN=LEU5 PE=3 SV=1	GO:0005743,GO:0016021,GO:0055085	360	294	853	618	700	810	36.852	37.914	78.07	77.288	63.509	68.967	1.04073	5.55225	0.0434732	0.159739	0.71557	5.54281	0.106186	0.215689	-0.415985	6.09669	0.400759	0.551618
MSTRG.10613	rna6811-EQK97475.1	739	ang:ANI_1_1568134	43.28	An15g05110; cytochrome P450 monooxygenase	At2g42250	36.56	[Q] KOG0156 Cytochrome P450 CYP2 subfamily	gi|531853598|gb|EQK97475.1|	88.27	cytochrome P450 [Ophiocordyceps sinensis CO18]	sp|A1DA65|FTMG_NEOFI	38.41	Fumitremorgin C monooxygenase OS=Neosartorya fischeri (strain ATCC 1020 / DSM 3700 / FGSC A1164 / NRRL 181) GN=ftmP450-3 PE=3 SV=1	GO:0004497,GO:0005506,GO:0016705,GO:0020037,GO:0055114	1	0	43	39	996	818	0.237	0	8.804	10.389	166.965	138.583	5.94742	0.993887	1.04826e-06	4.60489e-05	10.0593	5.12627	8.77463e-31	1.36095e-27	3.98902	5.2321	7.47866e-11	6.63412e-09
MSTRG.10614	MSTRG.10614.1	3122	fgr:FG10813.1	49.18	hypothetical protein	-	-	-	gi|632913284|gb|KDB13009.1|	31.93	hypothetical protein UV8b_6211 [Villosiclava virens]	-	-	-	-	0	35.71	20.5	42.68	802.63	463.9	0	1.568	0.714	1.934	22.667	13.198	0.727025	1.31128	0.600734	0.801554	4.5774	4.66863	2.87356e-05	0.000273429	3.77575	4.73182	1.82184e-07	5.44605e-06
MSTRG.10615	MSTRG.10615.1	3122	fgr:FG10813.1	49.18	hypothetical protein	-	-	-	gi|632913284|gb|KDB13009.1|	31.93	hypothetical protein UV8b_6211 [Villosiclava virens]	-	-	-	-	118	33.29	120.5	68.32	604.37	310.1	4.606	1.417	4.045	2.979	16.458	8.503	0.185462	2.92916	0.804995	0.928957	2.12594	4.4355	0.00123195	0.00645526	1.8488	4.51191	0.00271741	0.0131193
MSTRG.10616	MSTRG.10616.1	391	-	-	-	-	-	-	-	-	-	-	-	-	-	31	7	6	4	36	40.96	19.013	4.741	3.062	2.665	15.296	17.691	-2.00818	0.336598	0.0498887	0.17471	0.550868	1.41663	0.511411	0.665291	2.4697	0.983162	0.00542528	0.0223801
MSTRG.10617	MSTRG.10617.1	1374	-	-	-	-	-	-	gi|531863176|gb|EQL00541.1|	78.95	hypothetical protein OCS_03747 [Ophiocordyceps sinensis CO18]	-	-	-	-	14	17	67	48	99	152.93	1.366	1.806	5.594	5.205	6.723	10.469	1.74642	1.75455	0.0195315	0.0915454	2.51583	2.56237	0.00028011	0.00189126	0.67835	3.02306	0.316003	0.473948
MSTRG.10618	MSTRG.10618.1	430	-	-	-	-	-	-	gi|531858258|gb|EQK98228.1|	44.62	hypothetical protein OCS_06059 [Ophiocordyceps sinensis CO18]	-	-	-	-	9.29	14.2	0	6	6.13	9.12	4.708	7.926	0	3.313	2.158	3.256	-1.90245	-0.222738	0.156054	0.371276	-1.10725	0.0921868	0.218195	0.365634	0.697378	-0.617315	0.663085	0.77801
MSTRG.10619	MSTRG.10619.1	1603	-	-	-	-	-	-	-	-	-	-	-	-	-	21	31	52	41	177	267	1.716	2.747	3.637	3.721	10.051	15.287	0.703512	1.769	0.337752	0.587137	2.58468	3.34447	5.05439e-05	0.000442545	1.79132	3.49932	0.00683543	0.0267799
MSTRG.1062	MSTRG.1062.1	2346	fgr:FG04171.1	71.79	hypothetical protein; K00627 pyruvate dehydrogenase E2 component (dihydrolipoamide acetyltransferase) [EC:2.3.1.12]	YNL071w	45.22	[C] KOG0557 Dihydrolipoamide acetyltransferase	gi|531866611|gb|EQL03407.1|	100	dihydrolipoamide acetyltransferase component [Ophiocordyceps sinensis CO18]	sp|P20285|ODP2_NEUCR	70.66	Dihydrolipoyllysine-residue acetyltransferase component of pyruvate dehydrogenase complex, mitochondrial OS=Neurospora crassa (strain ATCC 24698 / 74-OR23-1A / CBS 708.71 / DSM 1257 / FGSC 987) GN=mrp-3 PE=1 SV=2	GO:0004742,GO:0005967,GO:0006086,GO:0006094,GO:0006096,GO:0042967	3654	3766	874	504	1010	923	264.906	297.226	55.229	40.415	52.853	46.168	-2.58476	7.66719	1.4969e-06	6.00042e-05	-2.43992	7.89003	5.22446e-08	1.17681e-06	0.0574633	6.20112	0.909074	0.959579
MSTRG.10620	MSTRG.10620.1	3074	fgr:FG09976.1	51.65	hypothetical protein	-	-	-	gi|629687291|ref|XP_007808941.1|	63.06	hypothetical protein MAC_02601 [Metarhizium acridum CQMa 102]	-	-	-	-	1039	485	2592	471	951	826	42.023	21.321	90.214	21.269	26.825	23.466	0.777593	6.58552	0.236918	0.479059	-0.255847	6.22048	0.566051	0.703563	-1.11995	6.77277	0.0740791	0.164051
MSTRG.10621	rna6812-EQK97474.1	920	fgr:FG05267.1	78.18	hypothetical protein	CE04947_2	23.86	[S] KOG3945 Uncharacterized conserved protein	gi|531853539|gb|EQK97474.1|	98.67	Mitochondrial 18kDa protein [Ophiocordyceps sinensis CO18]	sp|Q8T3C8|MTFP1_CAEEL	23.86	Mitochondrial fission process protein 1 OS=Caenorhabditis elegans GN=mtp-18 PE=3 SV=2	-	497	607	531	535	814	876	87.105	116.098	79.433	103.991	99.356	107.939	-0.155558	5.62851	0.765169	0.905286	0.11082	5.96235	0.794455	0.880768	0.176406	5.95142	0.72637	0.824534
MSTRG.10622	MSTRG.10622.1	1030	fgr:FG05268.1	69.37	hypothetical protein	-	-	-	gi|672377489|gb|KFG79758.1|	76.52	zinc finger protein [Metarhizium anisopliae]	-	-	-	GO:0008270	387	42	221	164	124	150	56.734	6.71	27.702	26.703	12.665	15.462	-0.248435	4.1877	0.763052	0.903979	-1.09535	4.05109	0.1679	0.301503	-0.946197	3.9719	0.111889	0.222655
MSTRG.10623	MSTRG.10623.1	451	-	-	-	-	-	-	gi|367034261|ref|XP_003666413.1|	39.1	hypothetical protein MYCTH_61415 [Myceliophthora thermophila ATCC 42464]	-	-	-	-	0	0	4	0	8	5	0	0	1.559	0	2.573	1.632	3.93935	-1.92455	0.221706	0.462393	5.50419	-1.14512	0.0109244	0.037821	1.28082	-0.881516	0.331961	0.487487
MSTRG.10624	MSTRG.10624.2	1634	fgr:FG01967.1	63.33	hypothetical protein; K01092 myo-inositol-1(or 4)-monophosphatase [EC:3.1.3.25]	YDR287w	42.55	[G] KOG2951 Inositol monophosphatase	gi|531853535|gb|EQK97473.1|	82.91	myo-inositol-1-monophosphatase [Ophiocordyceps sinensis CO18]	sp|Q05533|INM2_YEAST	42.55	Inositol monophosphatase 2 OS=Saccharomyces cerevisiae (strain ATCC 204508 / S288c) GN=INM2 PE=1 SV=1	GO:0046854	782	413	445	319	866	1111	89.115	44.736	35.44	34.772	63.26	76.654	-0.764696	5.46722	0.158144	0.374038	0.247664	6.12501	0.576859	0.712429	0.918923	5.87663	0.0692586	0.1561
MSTRG.10625	MSTRG.10625.1	1265	ncr:NCU04155	90.91	similar to exosomal core protein CSL4; K07573 exosome complex component CSL4	At5g38890_1	61.11	[J] KOG3409 Exosomal 3'-5' exoribonuclease complex, subunit ski4 (Csl4)	gi|399170709|emb|CCE28671.1|	96.43	probable CSL4-core component of the 3`-5` exosome [Claviceps purpurea 20.1]	sp|O59821|CSL4_SCHPO	50	Exosome complex component csl4 OS=Schizosaccharomyces pombe (strain 972 / ATCC 24843) GN=csl4 PE=3 SV=2	-	346	384	339	422	845	872	40.341	48.775	33.853	54.723	68.647	71.45	-0.0222611	5.09648	0.972075	1	0.732887	5.72032	0.0916622	0.192342	0.663784	5.76669	0.21001	0.352309
MSTRG.10626	MSTRG.10626.1	329	fgr:FG09685.1	49.25	hypothetical protein	-	-	-	gi|729180884|emb|CEJ93850.1|	48.05	hypothetical protein VHEMI09417 [Torrubiella hemipterigena]	-	-	-	-	109	69	75	125	91	93	100.315	70.823	56.379	122.908	57.857	60.402	0.123658	3.14374	0.86194	0.96126	-0.43697	3.07641	0.463169	0.622946	-0.656001	3.22298	0.345247	0.498835
MSTRG.10627	MSTRG.10627.1	941	fgr:FG00672.1	50	hypothetical protein; K11563 kinetochore protein Spc7/SPC105	-	-	-	gi|672793268|gb|KFH43861.1|	52.27	Kinetochore protein-like protein [Acremonium chrysogenum ATCC 11550]	-	-	-	-	159	83	220	21	74	114	24.613	14.009	29.103	3.606	7.976	12.4	-0.263803	3.38986	0.760838	0.903216	-0.841219	3.34914	0.165257	0.29804	-0.663273	3.26246	0.452321	0.600544
MSTRG.10628	MSTRG.10628.1	384	-	-	-	-	-	-	-	-	-	-	-	-	-	0	1	0	2	1	10	0	0.702	0	1.38	0.44	4.493	0.80443	-2.00795	1	1	2.72391	-1.19852	0.12655	0.244139	1.80644	-1.11123	0.400989	0.551657
MSTRG.10629	MSTRG.10629.1	3047	fgr:GizefMp01	58.12	rps3; small ribosomal protein 3	-	-	-	gi|387935496|ref|YP_006341038.1|	62.21	ribosomal protein S3 (mitochondrion) [Fusarium oxysporum]	sp|P23351|RMS5_NEUCR	38.16	Ribosomal protein S5, mitochondrial OS=Neurospora crassa (strain ATCC 24698 / 74-OR23-1A / CBS 708.71 / DSM 1257 / FGSC 987) GN=rms5 PE=3 SV=2	GO:0044424	32	80	64	20	68	49	1.287	3.487	2.208	0.899	1.901	1.378	-0.635408	2.18511	0.439137	0.678713	-0.458962	2.44898	0.522096	0.674889	0.0960627	2.19153	0.920297	0.967288
MSTRG.1063	rna866-EQL03408.1	5588	fgr:FG04168.1	78.06	hypothetical protein	YDR170c	40.57	[U] KOG0929 Guanine nucleotide exchange factor	gi|531866612|gb|EQL03408.1|	99.86	SEC7-like protein [Ophiocordyceps sinensis CO18]	sp|P11075|SEC7_YEAST	40.57	Protein transport protein SEC7 OS=Saccharomyces cerevisiae (strain ATCC 204508 / S288c) GN=SEC7 PE=1 SV=2	GO:0005086,GO:0032012,GO:0043547	1393	1435	3081	3031	721	983	29.773	33.323	56.75	72.428	10.748	14.76	1.00866	7.64412	0.04861	0.172069	-1.22798	6.76838	0.00280696	0.0127671	-2.32838	7.63625	1.4186e-05	0.000198393
MSTRG.10630	MSTRG.10630.1	558	-	-	-	-	-	-	-	-	-	-	-	-	-	1	0.24	2	0	0	4.94	0.327	0.088	0.547	0	0	1.123	0.694335	-2.03538	1	1	1.65479	-1.69348	0.508023	0.662582	0.872344	-1.59312	0.781969	0.86702
MSTRG.10631	MSTRG.10631.1	220	-	-	-	-	-	-	-	-	-	-	-	-	-	0	0	0	0	0	0	0	0	0	0	0	0	-	-	-	-	-	-	-	-	-	-	-	-
MSTRG.10632	MSTRG.10632.1	303	-	-	-	-	-	-	-	-	-	-	-	-	-	324	287	213	121	256	282	377.471	375.611	199.854	148.827	205.518	232.13	-1.02393	4.42624	0.0729164	0.225759	-0.677314	4.74765	0.164622	0.297388	0.257883	4.27188	0.655778	0.771782
MSTRG.10633	rna6814-EQK97472.1	1306	fgr:FG02702.1	72.78	hypothetical protein; K06965 protein pelota	7297544	39.14	[J] KOG2869 Meiotic cell division protein Pelota/DOM34	gi|531853491|gb|EQK97472.1|	100	Translation release factor pelota-like protein [Ophiocordyceps sinensis CO18]	sp|P48612|PELO_DROME	39.14	Protein pelota OS=Drosophila melanogaster GN=pelo PE=2 SV=2	GO:0016491,GO:0055114,GO:0070481,GO:0070966,GO:0071025	2138	2077	1243	792	1654	2254	233.485	247.059	116.33	96.247	125.882	173	-1.19556	7.15072	0.0178434	0.085935	-0.604599	7.55811	0.162636	0.294436	0.501193	7.01556	0.311772	0.46979
MSTRG.10634	MSTRG.10634.4	2529	ani:AN6883.2	57.21	hypothetical protein	SPAC1002.16c	30.52	[G] KOG2533 Permease of the major facilitator superfamily	gi|531853455|gb|EQK97471.1|	95.61	retrograde regulation protein 2 [Ophiocordyceps sinensis CO18]	sp|Q9US44|YIZG_SCHPO	30.52	Uncharacterized transporter C1002.16c OS=Schizosaccharomyces pombe (strain 972 / ATCC 24843) GN=SPAC1002.16c PE=3 SV=1	-	10	21	429	80	82.31	22.31	0.824	1.831	22.934	5.947	4.482	1	3.77004	3.46359	1.98322e-05	0.000488776	1.21972	1.60296	0.172105	0.307023	-2.62692	3.86895	0.00228285	0.0114049
MSTRG.10635	MSTRG.10635.1	953	bfu:BC1G_07002	36.26	hypothetical protein	-	-	-	gi|472243024|gb|EMR87694.1|	36.67	putative peptidase caspase catalytic subunit p20 protein [Botrytis cinerea BcDW1]	-	-	-	-	0	0	0	0	29.69	68.69	0	0	0	0	3.287	7.512	-	-	-	-	8.41113	1.10533	1.26388e-07	2.56006e-06	8.42447	1.11057	5.0072e-07	1.25306e-05
MSTRG.10636	MSTRG.10636.1	808	-	-	-	-	-	-	-	-	-	-	-	-	-	3	10	3	0	5	2	0.565	2.057	0.482	0	0.656	0.263	-2.23262	-0.883401	0.0712629	0.222146	-1.37877	-0.629134	0.258236	0.411638	0.795184	-1.3368	0.645653	0.762829
MSTRG.10637	MSTRG.10637.1	618	-	-	-	-	-	-	-	-	-	-	-	-	-	0	2	9	1	4	3	0	0.602	2.106	0.303	0.772	0.579	1.95885	-1.2009	0.227073	0.467183	1.21175	-1.41282	0.626183	0.75422	-0.849936	-0.839257	0.563523	0.692102
MSTRG.10638	MSTRG.10638.1	1149	fgr:FG02631.1	55.67	hypothetical protein	-	-	-	gi|531853431|gb|EQK97470.1|	91.8	bZIP transcription factor [Ophiocordyceps sinensis CO18]	-	-	-	-	129	183	116	260	45	39	21.023	32.006	15.753	44.993	5.179	4.791	0.233029	4.01626	0.736657	0.890621	-2.39757	3.34712	8.76721e-05	0.000700409	-2.72294	3.64329	0.000292164	0.00226605
MSTRG.10639	MSTRG.10639.1	1174	-	-	-	-	-	-	-	-	-	-	-	-	-	84	133	74	140	29	38	9.879	17.032	7.45	18.3	2.374	3.142	-0.0736464	3.34638	0.918447	0.992055	-2.19992	2.86622	0.000717623	0.0041509	-2.21866	2.90158	0.00387408	0.0172109
MSTRG.1064	MSTRG.1064.1	1508	fgr:FG04167.1	48.2	hypothetical protein	-	-	-	gi|531866613|gb|EQL03409.1|	100	hypothetical protein OCS_00868 [Ophiocordyceps sinensis CO18]	-	-	-	-	400	351	204	77	538	604	41.594	38.791	17.609	7.839	40.378	44.053	-1.60577	4.55503	0.00777737	0.0478913	0.110994	5.39903	0.805653	0.888599	1.62974	4.88142	0.0056141	0.0230024
MSTRG.10640	rna6818-EQK97467.1	1164	fgr:FG06325.1	81.98	hypothetical protein	-	-	-	gi|531853411|gb|EQK97467.1|	100	glycoside hydrolase family 5 [Ophiocordyceps sinensis CO18]	sp|P40566|YIS7_YEAST	41.29	Uncharacterized glycosyl hydrolase YIR007W OS=Saccharomyces cerevisiae (strain ATCC 204508 / S288c) GN=YIR007W PE=1 SV=1	GO:0004553,GO:0005975	339	221	281	56	180	125	40.261	28.595	28.584	7.4	14.898	10.434	-0.960387	4.31563	0.166313	0.385462	-1.36358	4.38676	0.00973338	0.0345006	-0.487109	3.84356	0.507859	0.650687
MSTRG.10641	rna6819-EQK97468.1	524	pan:PODANSg1777	50.89	hypothetical protein	-	-	-	gi|531853412|gb|EQK97468.1|	100	hypothetical protein OCS_06820 [Ophiocordyceps sinensis CO18]	-	-	-	-	85	75	43	7	33	50	36.423	35.33	15.493	3.282	9.819	15.085	-1.90497	2.29461	0.0226059	0.102038	-1.43618	2.59039	0.0252364	0.0731816	0.386796	1.59942	0.672001	0.784505
MSTRG.10642	MSTRG.10642.1	941	ssl:SS1G_11867	57.97	hypothetical protein	-	-	-	gi|531853412|gb|EQK97468.1|	100	hypothetical protein OCS_06820 [Ophiocordyceps sinensis CO18]	-	-	-	-	215	245	184	42	101	189	36.558	45.451	26.71	7.922	11.96	22.588	-1.25555	3.95429	0.0687642	0.217064	-1.16331	4.17965	0.0347151	0.0929703	0.00774585	3.51032	1	1
MSTRG.10643	MSTRG.10643.1	289	-	-	-	-	-	-	-	-	-	-	-	-	-	3	1	4	2	0	2	4.076	1.53	4.333	2.843	0	1.922	0.425059	-1.32188	0.816114	0.935438	-1.35717	-1.66148	0.568172	0.705379	-1.87498	-1.4556	0.327889	0.483198
MSTRG.10644	rna6821-EQK97465.1	470	afm:AFUA_6G09500	45.71	DnaJ domain protein	CE01057	39.71	[O] KOG0713 Molecular chaperone (DnaJ superfamily)	gi|531853405|gb|EQK97465.1|	98.86	Heat shock protein DnaJ [Ophiocordyceps sinensis CO18]	sp|Q8KCD8|DNAJ_CHLTE	46.77	Chaperone protein DnaJ OS=Chlorobium tepidum (strain ATCC 49652 / DSM 12025 / TLS) GN=dnaJ PE=3 SV=1	-	4.29	6.33	6.29	7.66	7.78	7.48	2.089	3.399	2.57	4.076	2.631	2.562	0.381231	-0.468014	0.70952	0.872789	0.0792332	-0.440603	1	1	-0.39198	-0.241992	0.759373	0.85032
MSTRG.10645	MSTRG.10645.1	281	-	-	-	-	-	-	-	-	-	-	-	-	-	0	1	0	0	0	3	0	1.706	0	0	0	3.186	-	-	-	-	0.944074	-1.90478	0.698492	0.809169	3.50894	-2.03674	0.345309	0.498835
MSTRG.10646	MSTRG.10646.1	1636	ncr:NCU09320	65.99	ATP phosphoribosyltransferase; K00765 ATP phosphoribosyltransferase [EC:2.4.2.17]	SPAC25G10.05c	51.06	[E] KOG2831 ATP phosphoribosyltransferase	gi|322711598|gb|EFZ03171.1|	75.91	ATP phosphoribosyltransferase [Metarhizium anisopliae ARSEF 23]	sp|Q99145|HIS1_YARLI	51.83	ATP phosphoribosyltransferase OS=Yarrowia lipolytica (strain CLIB 122 / E 150) GN=HIS1 PE=3 SV=1	GO:0000105,GO:0000287,GO:0003879,GO:0005737	1819	1350	979	469	2318	1846	171.365	138.46	79.109	49.205	152.208	122.216	-1.29557	6.70374	0.0105996	0.0598306	-0.0967003	7.36238	0.820916	0.899635	1.11108	6.88427	0.0275425	0.0780019
MSTRG.10647	MSTRG.10647.1	1705	mgr:MGG_00494	76.82	MG00494.4; hypothetical protein	-	-	-	gi|666405101|gb|KEY70659.1|	83.64	hypothetical protein S7711_02260 [Stachybotrys chartarum IBT 7711]	sp|Q9P326|PRO1_NEUCR	76.04	Transcriptional regulatory protein pro1 OS=Neurospora crassa (strain ATCC 24698 / 74-OR23-1A / CBS 708.71 / DSM 1257 / FGSC 987) GN=adv-1 PE=2 SV=1	GO:0000981,GO:0005634,GO:0006357,GO:0008270	3453.41	3212.81	838	254.2	1059.03	2040.68	262.208	265.445	54.635	21.519	56.056	108.878	-2.81919	7.47898	2.59333e-06	9.52008e-05	-1.59689	7.90058	0.000798078	0.00451995	1.13471	6.45352	0.0523477	0.126448
MSTRG.10648	MSTRG.10648.1	2961	mgr:MGG_00494	76.82	MG00494.4; hypothetical protein	-	-	-	gi|666405101|gb|KEY70659.1|	83.64	hypothetical protein S7711_02260 [Stachybotrys chartarum IBT 7711]	sp|Q9P326|PRO1_NEUCR	76.04	Transcriptional regulatory protein pro1 OS=Neurospora crassa (strain ATCC 24698 / 74-OR23-1A / CBS 708.71 / DSM 1257 / FGSC 987) GN=adv-1 PE=2 SV=1	-	6.59	2.19	11	8.8	10.97	26.32	0.271	0.1	0.39	0.408	0.315	0.763	1.02533	-0.283974	0.329811	0.579529	1.54364	0.20867	0.143106	0.267418	0.420624	0.52455	0.71999	0.819424
MSTRG.10649	MSTRG.10649.1	517	-	-	-	-	-	-	-	-	-	-	-	-	-	0	1	0	2	2	2	0	0.401	0	0.805	0.506	0.518	0.804383	-2.00795	1	1	1.32488	-1.79481	0.680785	0.798184	0.425833	-1.6661	1	1
MSTRG.1065	MSTRG.1065.1	1047	fgr:FG04166.1	58.68	hypothetical protein; K03024 DNA-directed RNA polymerase III subunit RPC7	-	-	-	gi|531866614|gb|EQL03410.1|	97.7	hypothetical protein OCS_00869 [Ophiocordyceps sinensis CO18]	-	-	-	GO:0003899,GO:0005730,GO:0006144,GO:0006206,GO:0006351	649	682	517	516	1294	1355	120.468	138.46	82.523	106.855	168.127	176.791	-0.468089	5.7548	0.356308	0.600076	0.49361	6.4382	0.204835	0.347701	0.871055	6.31393	0.0821684	0.176917
MSTRG.10650	MSTRG.10650.1	271	-	-	-	-	-	-	-	-	-	-	-	-	-	3	0	0	0	0	0	5.16	0	0	0	0	0	-3.74043	-2.01881	0.341449	0.587467	-3.92578	-2.00725	0.339428	0.497333	-	-	-	-
MSTRG.10651	MSTRG.10651.1	897	-	-	-	-	-	-	-	-	-	-	-	-	-	28	46	16	5	18	26	4.606	8.265	2.245	0.909	2.067	3.01	-2.00104	1.23078	0.0199264	0.0928573	-1.25338	1.58176	0.0943563	0.196438	0.666571	0.659819	0.466187	0.614468
MSTRG.10652	MSTRG.10652.1	2950	fgr:FG10381.1	70.49	hypothetical protein	SPBC21.06c	32.14	[T] KOG0198 MEKK and related serine/threonine protein kinases	gi|629691959|ref|XP_007811271.1|	73.28	septation [Metarhizium acridum CQMa 102]	sp|Q5B4Z3|SEPH_EMENI	50.4	Cytokinesis protein sepH OS=Emericella nidulans (strain FGSC A4 / ATCC 38163 / CBS 112.46 / NRRL 194 / M139) GN=sepH PE=3 SV=2	GO:0004674,GO:0005524,GO:0006468,GO:0009069	374	227	910	511	330	323	17.173	11.463	35.931	26.337	10.649	10.417	1.09462	5.46047	0.042701	0.158025	-0.364163	4.84194	0.460599	0.620746	-1.54929	5.63814	0.00367909	0.0165637
MSTRG.10653	MSTRG.10653.1	258	-	-	-	-	-	-	-	-	-	-	-	-	-	0	1	1	0	1	0	0	2.408	1.624	0	1.444	0	-0.142735	-2.16282	1	1	-0.410252	-2.15902	1	1	-0.331661	-2.16128	1	1
MSTRG.10654	MSTRG.10654.1	255	-	-	-	-	-	-	-	-	-	-	-	-	-	0	0	0	0	0	0	0	0	0	0	0	0	-	-	-	-	-	-	-	-	-	-	-	-
MSTRG.10655	MSTRG.10655.1	1595	fgr:FG06765.1	70.67	hypothetical protein; K02295 cryptochrome	Hs4758072	38.78	[LT] KOG0133 Deoxyribodipyrimidine photolyase/cryptochrome	gi|587675954|gb|EWY98282.1|	74.51	cryptochrome [Fusarium oxysporum FOSC 3-a]	sp|Q8QG60|CRY2_CHICK	42.28	Cryptochrome-2 OS=Gallus gallus GN=CRY2 PE=2 SV=2	-	399	319	139	45	145	177	32.697	28.445	9.778	4.107	8.283	10.188	-2.15955	4.37061	0.000745359	0.00822873	-1.64658	4.67516	0.00111201	0.00595437	0.42687	3.46806	0.529432	0.668282
MSTRG.10656	MSTRG.10656.1	941	fgr:FG00888.1	82.18	hypothetical protein	-	-	-	gi|531853366|gb|EQK97463.1|	100	hypothetical protein OCS_06823 [Ophiocordyceps sinensis CO18]	-	-	-	GO:0008168,GO:0032259	99	71	154	116	159	124	19.961	15.125	25.615	25.616	21.596	17.007	0.544966	3.31276	0.39282	0.638017	0.244758	3.34217	0.675233	0.794604	-0.390323	3.6814	0.526377	0.665735
MSTRG.10657	MSTRG.10657.1	341	-	-	-	-	-	-	-	-	-	-	-	-	-	2	1	10	13	19	36	5.34	3.085	20.216	33.915	33.747	66.422	2.76252	-0.395212	0.0152169	0.0771298	3.61962	0.449998	0.000748174	0.0042933	0.751757	0.919144	0.403959	0.554624
MSTRG.10658	MSTRG.10658.1	887	-	-	-	-	-	-	gi|531853367|gb|EQK97464.1|	100	hypothetical protein OCS_06824 [Ophiocordyceps sinensis CO18]	-	-	-	-	19	18.55	41	19.33	21.96	16.44	3.489	3.725	46.749	3.94	2.814	2.124	0.486544	1.21702	0.57619	0.78283	-0.495824	0.936872	0.535616	0.686523	-1.06833	1.28919	0.184478	0.320873
MSTRG.10659	MSTRG.10659.1	2397	ncr:NCU07282	41.7	hypothetical protein	-	-	-	gi|629688197|ref|XP_007809394.1|	59.35	rnapii degradation factor def1 [Metarhizium acridum CQMa 102]	-	-	-	-	1245	1084	2132	1891	772	452	68.431	64.79	100.762	115.979	29.588	17.454	0.6789	7.14886	0.17503	0.398535	-1.42484	6.42755	0.000752834	0.0043132	-2.19275	7.04576	3.96093e-05	0.000454923
MSTRG.1066	MSTRG.1066.1	291	-	-	-	-	-	-	gi|531866614|gb|EQL03410.1|	80.49	hypothetical protein OCS_00869 [Ophiocordyceps sinensis CO18]	-	-	-	-	0	0	1	1	1	2	0	0	2.867	3.815	2.639	5.572	3.12262	-2.16161	0.546842	0.76865	3.49388	-2.03951	0.316732	0.477562	0.108398	-1.77907	1	1
MSTRG.10660	MSTRG.10660.1	339	-	-	-	-	-	-	-	-	-	-	-	-	-	1	2	0	0	2	1	0.847	1.894	0	0	1.179	0.597	-3.76684	-2.01315	0.314917	0.567042	-0.466382	-1.66988	0.746059	0.845038	3.50687	-2.0372	0.324324	0.481127
MSTRG.10661	MSTRG.10661.1	617	fgr:FG00573.1	68.12	hypothetical protein	-	-	-	gi|358398814|gb|EHK48165.1|	72.06	hypothetical protein TRIATDRAFT_46834 [Trichoderma atroviride IMI 206040]	-	-	-	GO:0005488,GO:0006351	39	20	102	68	78	50	16.111	9.08	35.449	30.769	22.376	14.532	1.39577	2.371	0.0526214	0.181414	0.631816	2.07469	0.357351	0.516269	-0.854623	2.83173	0.20985	0.352096
MSTRG.10662	MSTRG.10662.2	871	-	-	-	-	-	-	-	-	-	-	-	-	-	11	4	7	9	14	14	2.371	1.091	1.178	2.31	2.166	1.948	0.0176105	-0.18646	1	1	0.416351	0.165716	0.690395	0.803905	0.307433	0.218418	0.758966	0.850039
MSTRG.10663	MSTRG.10663.1	216	-	-	-	-	-	-	-	-	-	-	-	-	-	0	0	0	0	0	0	0	0	0	0	0	0	-	-	-	-	-	-	-	-	-	-	-	-
MSTRG.10664	MSTRG.10664.1	390	-	-	-	-	-	-	-	-	-	-	-	-	-	7	1	10	10	13	12	4.313	0.677	5.121	6.689	5.553	5.213	1.2118	-0.318909	0.28699	0.538797	1.15064	-0.171896	0.26838	0.423641	-0.155911	0.262998	0.881084	0.940012
MSTRG.10665	MSTRG.10665.1	219	-	-	-	-	-	-	-	-	-	-	-	-	-	0	4	0	5	0	2	0	23.252	0	23.913	0	7.117	0.299691	-1.36008	1	1	-1.40055	-1.65381	0.610866	0.741316	-1.79466	-1.51686	0.513248	0.654747
MSTRG.10666	rna6824-EQK97460.1	549	fgr:FG01603.1	46.24	hypothetical protein	-	-	-	gi|531853341|gb|EQK97460.1|	100	lipase 3 precursor [Ophiocordyceps sinensis CO18]	sp|P17573|LIP1_GEOCN	33.13	Lipase 1 OS=Geotrichum candidum GN=LIP1 PE=1 SV=2	-	3	3	12	6	7	54	0.994	1.091	3.358	2.184	1.61	12.584	1.39382	-0.507749	0.178816	0.404872	2.81465	0.643938	0.0144664	0.0468982	1.32847	0.892535	0.234778	0.380766
MSTRG.10667	MSTRG.10667.1	608	fgr:FG01697.1	55.79	hypothetical protein	-	-	-	gi|629701291|ref|XP_007815937.1|	73.49	ubiquitin/metalloprotease fusion protein [Metarhizium acridum CQMa 102]	-	-	-	-	377	197	333	201	280	156	106.604	60.978	79.851	62.687	55.077	31.03	-0.240128	4.63109	0.683965	0.857642	-0.879222	4.56907	0.111794	0.224269	-0.728631	4.49705	0.21753	0.361479
MSTRG.10668	MSTRG.10668.1	1581	fgr:FG01624.1	83.82	hypothetical protein; K10949 ER lumen protein retaining receptor	7297696	57.93	[U] KOG3106 ER lumen protein retaining receptor	gi|701776182|gb|KGQ10109.1|	87.8	ER lumen protein retaining receptor [Beauveria bassiana D1-5]	sp|O76767|ERD2_DROME	57.93	ER lumen protein-retaining receptor OS=Drosophila melanogaster GN=KdelR PE=2 SV=1	GO:0005783,GO:0006621,GO:0015031,GO:0016021,GO:0046923	1061	802	591	197	606	541	109.742	90.576	52.158	22.763	43.64	39.411	-1.43792	5.89959	0.0102017	0.0584332	-1.19013	6.1695	0.00386961	0.0166317	0.161507	5.4007	0.776497	0.863065
MSTRG.10669	MSTRG.10669.1	423	fgr:FG01623.1	46.67	hypothetical protein; K03134 transcription initiation factor TFIID subunit 10	-	-	-	gi|594715563|gb|EXU98473.1|	51.35	transcription initiation factor TFIID 23-30kDa subunit domain protein [Metarhizium robertsii]	-	-	-	-	138	95	97	85	226	156	110.883	84.845	64.088	73.389	125.608	88.404	-0.462239	3.25549	0.476065	0.709468	0.223399	3.77699	0.69095	0.80438	0.595259	3.64195	0.347878	0.500619
MSTRG.1067	MSTRG.1067.1	1612	fgr:FG04165.1	70.1	hypothetical protein; K14307 nucleoporin p58/p45	SPAC22G7.09c	23.32	[YU] KOG0845 Nuclear pore complex, Nup98 component (sc Nup145/Nup100/Nup116)	gi|531866615|gb|EQL03411.1|	95.41	hypothetical protein OCS_00870 [Ophiocordyceps sinensis CO18]	-	-	-	-	565	694	492	549	545	570	62.571	84.481	45.534	67.652	42.163	44.544	-0.369371	5.72063	0.47751	0.710312	-0.678892	5.79537	0.120383	0.23524	-0.399894	5.6512	0.450016	0.598504
MSTRG.10670	MSTRG.10670.1	705	bfu:BC1G_15746	52.63	hypothetical protein	-	-	-	gi|531853342|gb|EQK97461.1|	96.1	Glycosyl transferase, family 25 [Ophiocordyceps sinensis CO18]	-	-	-	GO:0008152,GO:0016740	368	216	327	203	179	132	83.854	53.791	63.402	51.17	28.642	21.149	-0.275688	4.64223	0.630201	0.823458	-1.39281	4.43594	0.00866287	0.0315719	-1.2072	4.32731	0.0382615	0.0999212
MSTRG.10671	rna6826-EQK97462.1	423	ncr:NCU05138	42.65	hypothetical protein	-	-	-	gi|531853343|gb|EQK97462.1|	100	glycosyltransferase family 25 protein [Ophiocordyceps sinensis CO18]	-	-	-	GO:0008152,GO:0016740	108	62	135	71	42	31	56.486	35.744	59.023	40.468	15.238	11.417	0.126418	3.07864	0.858743	0.959533	-1.69993	2.59813	0.0095528	0.0340599	-1.91568	2.78623	0.00697042	0.0271426
MSTRG.10672	MSTRG.10672.1	2741	fgr:FG05120.1	62.45	hypothetical protein	-	-	-	gi|358384769|gb|EHK22366.1|	66.31	hypothetical protein TRIVIDRAFT_54183 [Trichoderma virens Gv29-8]	sp|P49413|UAY_EMENI	38.48	Positive regulator of purine utilization OS=Emericella nidulans (strain FGSC A4 / ATCC 38163 / CBS 112.46 / NRRL 194 / M139) GN=uaY PE=3 SV=2	GO:0005488,GO:0006351	251	183	503	250	9009	3327	11.494	9.105	19.817	13.9	287.693	107.035	0.632823	4.70112	0.264157	0.511638	4.3341	7.94601	1.59602e-13	1.13255e-11	3.61596	8.01299	2.16168e-08	8.96811e-07
MSTRG.10673	MSTRG.10673.1	1139	aor:AOR_1_1590174	44.44	AO090005000905; AMP dependent ligase/synthetase	CE05585	27.78	[I] KOG1176 Acyl-CoA synthetase	gi|672791508|gb|KFH42144.1|	52.81	putative acyl-coenzyme A synthetase-like protein [Acremonium chrysogenum ATCC 11550]	sp|C8VTR6|Y0074_EMENI	42.93	Putative acyl-coenzyme A synthetase OS=Emericella nidulans (strain FGSC A4 / ATCC 38163 / CBS 112.46 / NRRL 194 / M139) GN=AN10074 PE=3 SV=1	-	40	14	178	432	90	61	5.6	2.145	21.329	67.244	8.781	6.011	3.49148	3.95632	1.57466e-05	0.000412617	1.00541	2.17687	0.167027	0.300382	-2.58464	4.36345	0.000297911	0.00230206
MSTRG.10674	MSTRG.10674.1	2039	fgr:FG06235.1	43.13	hypothetical protein	-	-	-	gi|531853337|gb|EQK97459.1|	61.54	quinate permease [Ophiocordyceps sinensis CO18]	sp|P15325|QUTD_EMENI	27.4	Quinate permease OS=Emericella nidulans (strain FGSC A4 / ATCC 38163 / CBS 112.46 / NRRL 194 / M139) GN=qutD PE=1 SV=2	-	288	288	611	617	800	882	26.871	29.097	48.224	63.084	51.882	57.207	0.991804	5.34193	0.0617015	0.20162	1.04827	5.5813	0.0180421	0.0561914	-0.0347635	6.0472	0.945736	0.9851
MSTRG.10675	MSTRG.10675.1	298	-	-	-	-	-	-	-	-	-	-	-	-	-	1	1	0	0	0	0	1.231	1.38	0	0	0	0	-3.22842	-2.15424	0.546793	0.76865	-3.41213	-2.14755	0.543524	0.692989	-	-	-	-
MSTRG.10676	MSTRG.10676.1	680	-	-	-	-	-	-	-	-	-	-	-	-	-	2	4	6	3	15	27	0.474	1.054	1.225	0.794	2.507	4.554	0.412446	-0.966527	0.853689	0.956835	2.26578	0.244618	0.0264243	0.0757363	1.7649	0.328214	0.059943	0.139931
MSTRG.10677	rna6829-EQK97457.1	525	fgr:FG04148.1	43.48	hypothetical protein	-	-	-	gi|531853299|gb|EQK97457.1|	63.22	hypothetical protein OCS_06830 [Ophiocordyceps sinensis CO18]	-	-	-	-	793	1236	602	473	1234	1469	522.812	901.886	329.126	337.506	563.634	682.559	-1.05167	6.15399	0.0397414	0.151011	-0.0960731	6.74177	0.821784	0.900132	0.86789	6.34423	0.0789508	0.17208
MSTRG.10678	rna6830-EQK97456.1	798	fgr:FG05308.1	57.92	hypothetical protein	-	-	-	gi|531853289|gb|EQK97456.1|	100	zn 2cys6 transcription factor [Ophiocordyceps sinensis CO18]	-	-	-	GO:0010181,GO:0016491,GO:0055114	65	179	188	77	740	742	12.487	37.55	30.801	16.388	98.991	100.234	-0.0876829	3.51737	0.903796	0.983777	2.07769	5.1395	0.000333331	0.00217356	2.0825	5.15755	0.000308961	0.00237734
MSTRG.10679	MSTRG.10679.1	2404	-	-	-	-	-	-	gi|531853278|gb|EQK97455.1|	100	hypothetical protein OCS_06832 [Ophiocordyceps sinensis CO18]	-	-	-	-	195	158	434	209	419	454	10.489	9.193	19.464	12.521	15.388	16.717	0.697723	4.44741	0.227737	0.467857	0.814303	4.72041	0.096982	0.200826	0.0279878	5.07327	0.962549	0.996524
MSTRG.1068	rna870-EQL03412.1	1209	fgr:FG04164.1	72.13	hypothetical protein; K14405 pre-mRNA 3'-end-processing factor FIP1	SPAC22G7.10	61.82	[A] KOG1049 Polyadenylation factor I complex, subunit FIP1	gi|531866616|gb|EQL03412.1|	98.78	Pre-mRNA polyadenylation factor Fip1 [Ophiocordyceps sinensis CO18]	sp|Q4IF44|FIP1_GIBZE	72.5	Pre-mRNA polyadenylation factor FIP1 OS=Gibberella zeae (strain PH-1 / ATCC MYA-4620 / FGSC 9075 / NRRL 31084) GN=FIP1 PE=3 SV=2	-	747	859	609	608	1035	922	106.762	133.858	74.442	96.529	103.058	92.634	-0.504611	6.0119	0.312104	0.565352	-0.217599	6.33896	0.585238	0.719015	0.197462	6.1523	0.694538	0.802086
MSTRG.10680	MSTRG.10680.1	2857	-	-	-	-	-	-	-	-	-	-	-	-	-	89	67	30	10	65	115	3.816	3.123	1.104	0.481	1.95	3.466	-2.13968	2.21089	0.00503866	0.0352203	-0.280373	2.96281	0.661211	0.782512	1.77261	2.23917	0.0258533	0.0743701
MSTRG.10681	MSTRG.10681.1	2838	fgr:FG01234.1	75.2	similar to adenylate cyclase, ACY; K01768 adenylate cyclase [EC:4.6.1.1]	SPBC19C7.03_2	32.33	[T] KOG0618 Serine/threonine phosphatase 2C containing leucine-rich repeats, similar to SCN circadian oscillatory protein (SCOP)	gi|672384764|gb|KFG86858.1|	73.09	adenylate cyclase, ACY [Metarhizium anisopliae]	sp|Q01631|CYAA_NEUCR	52.82	Adenylate cyclase OS=Neurospora crassa (strain ATCC 24698 / 74-OR23-1A / CBS 708.71 / DSM 1257 / FGSC 987) GN=cr-1 PE=3 SV=2	GO:0000287,GO:0004016,GO:0006144,GO:0006171,GO:0035556	282	138	1006	926	562	289	13.176	7.011	40.422	48.285	18.309	9.486	2.10771	5.69848	0.000165243	0.00254756	0.536713	4.78546	0.333833	0.493589	-1.66292	6.10341	0.00226905	0.0113515
MSTRG.10682	MSTRG.10682.1	2827	mgr:MGG_05996	66.76	MG05996.4; hypothetical protein; K11841 ubiquitin carboxyl-terminal hydrolase 10 [EC:3.1.2.15]	SPBP8B7.21	43.75	[O] KOG1871 Ubiquitin-specific protease	gi|531853252|gb|EQK97454.1|	99.43	Peptidase C19, ubiquitin carboxyl-terminal hydrolase 2 [Ophiocordyceps sinensis CO18]	sp|O94269|UBP3_SCHPO	43.75	Probable ubiquitin carboxyl-terminal hydrolase 3 OS=Schizosaccharomyces pombe (strain 972 / ATCC 24843) GN=ubp3 PE=3 SV=1	GO:0006511,GO:0008234,GO:0036459	3581	4827	5076	4533	1945	2419	167.177	244.889	232.891	265.736	63.319	79.26	0.0734148	8.66814	0.888646	0.974808	-1.45169	8.28371	0.00139716	0.00715515	-1.61446	8.42423	0.0020165	0.0102961
MSTRG.10683	MSTRG.10683.1	1400	fgr:FG07067.1	73.91	hypothetical protein	-	-	-	gi|672796669|gb|KFH47213.1|	71.98	Transcriptional regulatory protein-like protein [Acremonium chrysogenum ATCC 11550]	sp|Q9P326|PRO1_NEUCR	66.99	Transcriptional regulatory protein pro1 OS=Neurospora crassa (strain ATCC 24698 / 74-OR23-1A / CBS 708.71 / DSM 1257 / FGSC 987) GN=adv-1 PE=2 SV=1	GO:0000981,GO:0005634,GO:0006357,GO:0008270	1730.12	1126.5	445.13	117.06	637.73	944.61	185.038	131.224	40.802	13.932	47.532	71.003	-2.55545	6.28483	2.54618e-05	0.000600555	-1.33462	6.73811	0.00189111	0.00918781	1.13298	5.48717	0.0662329	0.150996
MSTRG.10684	MSTRG.10684.1	1400	fgr:FG07067.1	73.91	hypothetical protein	-	-	-	gi|672796669|gb|KFH47213.1|	71.98	Transcriptional regulatory protein-like protein [Acremonium chrysogenum ATCC 11550]	sp|Q9P326|PRO1_NEUCR	66.99	Transcriptional regulatory protein pro1 OS=Neurospora crassa (strain ATCC 24698 / 74-OR23-1A / CBS 708.71 / DSM 1257 / FGSC 987) GN=adv-1 PE=2 SV=1	GO:0000981,GO:0005634,GO:0006357,GO:0008270	277.88	156.5	137.87	5.94	64.27	65.39	26.487	16.241	11.272	0.627	4.266	4.379	-1.86717	3.70203	0.0521247	0.180137	-2.22951	3.8222	0.000121496	0.000931551	-0.444379	2.60673	0.662224	0.777273
MSTRG.10685	rna6833-EQK97452.1	801	fgr:FG04916.1	73.08	hypothetical protein	-	-	-	gi|531853244|gb|EQK97452.1|	100	hypothetical protein OCS_06834 [Ophiocordyceps sinensis CO18]	-	-	-	-	361	336	338	148	231	293	69.007	70.121	55.099	31.354	30.742	39.376	-0.698242	4.73096	0.220294	0.461281	-0.905918	4.85432	0.0613402	0.143066	-0.295399	4.50959	0.615768	0.737665
MSTRG.10686	MSTRG.10686.1	1766	-	-	-	-	-	-	gi|531853245|gb|EQK97453.1|	100	hypothetical protein OCS_06835 [Ophiocordyceps sinensis CO18]	-	-	-	-	278	257	340.93	181	290.21	463.89	36.818	31.756	38.566	25.104	29.339	47.554	-0.196316	4.56319	0.729019	0.886092	0.00178053	4.85822	1	1	0.108465	4.82484	0.852954	0.919896
MSTRG.10687	MSTRG.10687.1	936	-	-	-	-	-	-	-	-	-	-	-	-	-	0	0	3.07	0	1.79	2.11	0	0	0.408	0	0.191	0.228	3.56646	-2.04365	0.342069	0.587467	3.87517	-1.91882	0.312019	0.474376	0.0310887	-1.58656	1	1
MSTRG.10688	MSTRG.10688.1	242	-	-	-	-	-	-	-	-	-	-	-	-	-	20	69	82	56	83	76	99.48	401.096	294.345	267.785	277.642	270.356	0.469221	2.39052	0.559614	0.770075	0.308578	2.50375	0.682343	0.799253	-0.243853	2.78624	0.721752	0.820573
MSTRG.10689	MSTRG.10689.1	219	-	-	-	-	-	-	gi|694452863|ref|XP_009351287.1|	82.76	PREDICTED: keratin-associated protein 10-11-like [Pyrus x bretschneideri]	-	-	-	-	0	0	0	1.65	2.67	7	0	0	0	7.87	8.947	24.905	3.19286	-2.14889	0.559801	0.770075	5.13971	-1.35619	0.0250504	0.0727587	1.69201	-1.17821	0.338017	0.493056
MSTRG.1069	MSTRG.1069.1	2198	ncr:NCU04500	55.84	similar to chitinase 4; K01183 chitinase [EC:3.2.1.14]	YLR286c	44.24	[M] KOG4701 Chitinase	gi|531866617|gb|EQL03413.1|	99.56	chitinase [Ophiocordyceps sinensis CO18]	sp|Q12713|CHI33_TRIHA	59.82	Endochitinase 33 OS=Trichoderma harzianum GN=chit33 PE=1 SV=1	GO:0004553,GO:0005975	158	126	160	147	1199	1881	10.658	9.745	10.845	13.294	56.405	101.699	0.00754982	3.75336	1	1	2.94879	6.06177	3.46453e-10	1.35891e-08	2.84846	6.09187	2.51758e-07	7.04965e-06
MSTRG.10690	MSTRG.10690.1	259	-	-	-	-	-	-	-	-	-	-	-	-	-	3	10	6	7	7	23	6.21	23.716	9.593	14.768	9.918	33.803	-0.113893	-0.375715	1	1	0.683163	0.166241	0.57058	0.707086	0.709297	0.170706	0.520819	0.661759
MSTRG.10691	MSTRG.10691.1	308	-	-	-	-	-	-	-	-	-	-	-	-	-	0	0	0	0	2	4	0	0	0	0	1.527	3.133	-	-	-	-	4.42891	-1.70435	0.119891	0.234768	4.44311	-1.70288	0.12726	0.24509
MSTRG.10692	MSTRG.10692.1	397	-	-	-	-	-	-	-	-	-	-	-	-	-	1.04	0	2	4	17	13.01	0.61	0	0.993	2.581	7.005	5.441	2.26554	-1.56884	0.231719	0.472111	4.15855	-0.286585	0.00100293	0.00544443	1.7815	-0.0733767	0.107106	0.215535
MSTRG.10693	rna6835-EQK97451.1	911	fgr:FG10104.1	64.44	hypothetical protein	-	-	-	gi|531853216|gb|EQK97451.1|	100	hypothetical protein OCS_06836 [Ophiocordyceps sinensis CO18]	sp|Q9P7S9|IES4_SCHPO	46.3	INO80 complex subunit 4 OS=Schizosaccharomyces pombe (strain 972 / ATCC 24843) GN=ies4 PE=1 SV=1	-	367	584	342	494	221	242	70.147	121.88	55.748	104.639	29.414	32.522	-0.262125	5.37088	0.64983	0.839996	-1.54865	5.12292	0.00196899	0.009478	-1.3769	5.01804	0.0175476	0.0551446
MSTRG.10694	MSTRG.10694.1	341	-	-	-	-	-	-	gi|531857911|gb|EQK98138.1|	56.64	hypothetical protein OCS_06149 [Ophiocordyceps sinensis CO18]	-	-	-	-	0	1	0	1	1	3	0	0.928	0	0.899	0.581	1.773	-0.0684837	-2.15011	1	1	1.32657	-1.79425	0.685405	0.800574	1.32545	-1.78647	0.691092	0.79938
MSTRG.10695	MSTRG.10695.1	1679	bfu:BC1G_12385	57.23	hypothetical protein	At1g51260	28.73	[I] KOG1505 Lysophosphatidic acid acyltransferase LPAAT and related acyltransferases	gi|531853214|gb|EQK97450.1|	93.88	acyltransferase [Ophiocordyceps sinensis CO18]	sp|Q9SYC8|LPAT3_ARATH	28.73	1-acyl-sn-glycerol-3-phosphate acyltransferase 3 OS=Arabidopsis thaliana GN=LPAT3 PE=2 SV=1	GO:0008152,GO:0016746	264	185	120	151	311	273	29.265	19.465	10.242	16.524	18.035	15.234	-0.799605	4.05821	0.191689	0.421646	-0.109373	4.54487	0.829221	0.904549	0.597245	4.2464	0.316656	0.474509
MSTRG.10696	MSTRG.10696.1	1779	fgr:FG03884.1	29.87	hypothetical protein	-	-	-	gi|629708747|ref|XP_007817768.1|	39.07	WSC domain containing protein [Metarhizium anisopliae ARSEF 23]	-	-	-	-	374	254	279	295	93	81	28.192	20.832	18.063	24.791	4.889	4.291	-0.216551	4.77658	0.701922	0.867793	-2.33744	4.33844	1.28477e-05	0.000137156	-2.2136	4.25833	0.000267723	0.00211064
MSTRG.10697	MSTRG.10697.1	448	-	-	-	-	-	-	-	-	-	-	-	-	-	2	1	6	6	34	52	0.937	0.514	2.356	3.073	11.072	17.174	1.81473	-0.963834	0.139653	0.343617	4.26044	0.979336	2.30309e-05	0.000226081	2.34626	1.1453	0.00880475	0.0325877
MSTRG.10698	MSTRG.10698.1	423	-	-	-	-	-	-	gi|694452863|ref|XP_009351287.1|	58.33	PREDICTED: keratin-associated protein 10-11-like [Pyrus x bretschneideri]	-	-	-	-	0	0	0	0	6	7	0	0	0	0	2.175	2.58	-	-	-	-	5.50647	-1.14421	0.0103501	0.0363191	5.52195	-1.14344	0.0125917	0.0427696
MSTRG.10699	MSTRG.10699.1	871	-	-	-	-	-	-	-	-	-	-	-	-	-	1	3	8	2	9	20	0.181	0.615	1.271	0.408	1.17	2.615	1.07899	-1.04888	0.451619	0.690986	2.29537	-0.191558	0.0408876	0.10487	1.12483	0.0182346	0.276737	0.430003
MSTRG.107	MSTRG.107.1	3324	fgr:FG08478.1	91.91	hypothetical protein; K02936 large subunit ribosomal protein L7Ae	YLL045c	73.33	[J] KOG3166 60S ribosomal protein L7A	gi|531867436|gb|EQL04194.1|	98.29	ribosomal protein L8 [Ophiocordyceps sinensis CO18]	sp|P29453|RL8B_YEAST	73.33	60S ribosomal protein L8-B OS=Saccharomyces cerevisiae (strain ATCC 204508 / S288c) GN=RPL8B PE=1 SV=3	-	9507	7602	1650	891	5575.23	5882.97	1401.79	1105.06	189.278	128.844	522.816	509.172	-2.90772	8.82385	2.27494e-07	1.24732e-05	-1.06959	9.40562	0.0159666	0.0508059	1.74905	8.17059	0.00083364	0.00517663
MSTRG.1070	MSTRG.1070.2	3167	fgr:FG09522.1	44.63	hypothetical protein	-	-	-	gi|531866621|gb|EQL03417.1|	95.38	tyrosinase 2 [Ophiocordyceps sinensis CO18]	sp|Q00024|PPO1_AGABI	31.37	Polyphenol oxidase 1 OS=Agaricus bisporus GN=PPO1 PE=2 SV=1	GO:0016491,GO:0046872,GO:0055114	90	18	14	17	52	25	4.336	0.941	0.566	0.92	1.394	0.702	-1.85079	1.73931	0.0426201	0.157949	-0.949472	2.15641	0.253221	0.405633	0.808603	1.34227	0.362784	0.514181
MSTRG.10700	MSTRG.10700.1	1818	-	-	-	-	-	-	-	-	-	-	-	-	-	99	55	68	42	187	172	8.897	5.38	5.242	4.201	12.325	12.435	-0.618626	2.60501	0.372054	0.617702	0.73753	3.48091	0.205264	0.348156	1.2655	3.32922	0.0521962	0.126138
MSTRG.10701	rna6837-EQK97449.1	2509	fgr:FG01372.1	54.61	hypothetical protein	-	-	-	gi|531853191|gb|EQK97449.1|	99.81	Actin cytoskeleton-regulatory complex protein sla1 [Ophiocordyceps sinensis CO18]	sp|A7E8B6|SLA1_SCLS1	45.12	Actin cytoskeleton-regulatory complex protein sla1 OS=Sclerotinia sclerotiorum (strain ATCC 18683 / 1980 / Ss-1) GN=sla1 PE=3 SV=2	GO:0008092,GO:0030674,GO:0042802,GO:0043130	1260	1045	1250	1235	985	871	69.041	61.893	59.051	75.992	37.714	33.689	0.0107779	6.75967	0.9831	1	-0.805783	6.60717	0.0428229	0.108679	-0.907888	6.69381	0.0636442	0.14641
MSTRG.10702	MSTRG.10702.1	325	fgr:FG00696.1	75	hypothetical protein	-	-	-	gi|322712121|gb|EFZ03694.1|	84.09	hypothetical protein MAA_00768 [Metarhizium anisopliae ARSEF 23]	-	-	-	-	0	0	1	2	8	4	0	0	0.779	2.028	5.254	2.685	3.67827	-2.01909	0.319305	0.568875	5.39062	-1.21267	0.0163233	0.0517589	1.44433	-0.982442	0.372232	0.523313
MSTRG.10703	rna6838-EQK97448.1	1980	fgr:FG00695.1	79.24	hypothetical protein; K14843 pescadillo	SPBC19F5.05c	50	[A] KOG2481 Protein required for normal rRNA processing	gi|531853177|gb|EQK97448.1|	100	pescadillo [Ophiocordyceps sinensis CO18]	sp|Q2HCV1|PESC_CHAGB	66.82	Pescadillo homolog OS=Chaetomium globosum (strain ATCC 6205 / CBS 148.51 / DSM 1962 / NBRC 6347 / NRRL 1970) GN=NOP7 PE=3 SV=1	GO:0000462,GO:0000463,GO:0000466,GO:0005654,GO:0007049,GO:0030687,GO:0043021,GO:0070545	871	1403	2760	3755	580	556	55.887	97.926	152.178	268.725	25.945	25.063	1.43694	7.63965	0.0104017	0.0592552	-1.51304	6.38743	0.000454216	0.00282765	-3.03957	7.66548	8.72325e-08	2.96787e-06
MSTRG.10704	rna6840-EQK97447.1	1569	nfi:NFIA_030940	35.71	hypothetical protein	-	-	-	gi|531853164|gb|EQK97447.1|	100	polyprotein [Ophiocordyceps sinensis CO18]	-	-	-	-	1123	1010	848	432	785	815	93.767	91.793	60.776	40.196	45.69	47.826	-0.901146	6.26366	0.0699069	0.219681	-0.909475	6.46095	0.0193893	0.0597191	-0.0963216	6.00638	0.850591	0.918164
MSTRG.10705	MSTRG.10705.1	344	-	-	-	-	-	-	-	-	-	-	-	-	-	3	2	1	1	1	1	2.461	1.831	0.677	0.878	0.564	0.579	-1.33003	-1.56727	0.549208	0.770075	-1.67539	-1.55502	0.407837	0.567968	-0.414901	-1.88927	1	1
MSTRG.10706	rna6839-EQK97446.1	444	-	-	-	-	-	-	gi|531853163|gb|EQK97446.1|	100	hypothetical protein OCS_06840 [Ophiocordyceps sinensis CO18]	-	-	-	-	115	571.72	2523.56	4169.45	2477.63	6409.95	54.86	300.236	1009.08	2172.31	820.402	2152.95	3.2006	7.39246	3.65482e-05	0.000819913	3.16156	7.56675	1.92556e-05	0.000194654	-0.12835	8.49515	0.835587	0.906361
MSTRG.10707	MSTRG.10707.2	342	-	-	-	-	-	-	-	-	-	-	-	-	-	0	5.28	22.44	40.55	8.37	47.05	0	7.111	23.101	56.406	7.727	45.141	3.52406	0.788374	0.00193623	0.0172568	2.88608	0.507941	0.025558	0.0738577	-0.734586	1.58347	0.464078	0.612577
MSTRG.10708	MSTRG.10708.1	309	-	-	-	-	-	-	-	-	-	-	-	-	-	0	0	0	0	0	0	0	0	0	0	0	0	-	-	-	-	-	-	-	-	-	-	-	-
MSTRG.10709	MSTRG.10709.1	367	-	-	-	-	-	-	-	-	-	-	-	-	-	3	0	0	1	1	5	2.111	0	0	0.763	0.49	2.483	-1.4228	-1.88861	0.699939	0.867639	0.504144	-1.40694	0.808183	0.890716	1.87576	-1.58932	0.354538	0.506661
MSTRG.1071	rna878-EQL03420.1	510	-	-	-	-	-	-	gi|531866624|gb|EQL03420.1|	100	hypothetical protein OCS_00879 [Ophiocordyceps sinensis CO18]	-	-	-	-	3	12	5	6	13	14	1.118	4.916	1.577	2.467	3.378	3.686	-0.555111	-0.370059	0.681655	0.857561	0.322275	0.152134	0.761752	0.857297	0.796963	0.0192228	0.416606	0.566994
MSTRG.10710	MSTRG.10710.1	1520	fgr:FG07388.1	51.32	hypothetical protein	7300387	36.09	[Q] KOG1208 Dehydrogenases with different specificities (related to short-chain alcohol dehydrogenases)	gi|629698975|ref|XP_007814779.1|	59.47	short-chain dehydrogenase/reductase family protein, putative [Metarhizium acridum CQMa 102]	sp|Q8NBN7|RDH13_HUMAN	39.55	Retinol dehydrogenase 13 OS=Homo sapiens GN=RDH13 PE=1 SV=2	-	474	412	139	99	592	491	103.375	97.888	25.448	23.829	89.595	74.837	-2.02642	4.69938	0.000394057	0.00505771	-0.205346	5.48085	0.644939	0.768786	1.73227	4.78128	0.00225754	0.0113147
MSTRG.10711	MSTRG.10711.1	1016	-	-	-	-	-	-	-	-	-	-	-	-	-	359.62	542.9	653.3	867.96	330.32	325.06	54.183	89.209	84.146	145.222	34.668	34.435	0.669528	5.79195	0.220914	0.462205	-0.972813	5.21708	0.0437458	0.110274	-1.73226	5.78058	0.00151953	0.0082322
MSTRG.10712	MSTRG.10712.1	2689	pno:SNOG_13539	46.63	hypothetical protein	-	-	-	gi|531853150|gb|EQK97445.1|	90.62	ligninase H2 precursor [Ophiocordyceps sinensis CO18]	sp|P11543|LIG5_PHACH	29.55	Ligninase LG5 OS=Phanerochaete chrysosporium GN=GLG5 PE=2 SV=1	-	194.11	235.1	238.7	92.04	425.34	248.77	9.224	12.14	9.76	4.881	14.093	8.302	-0.568746	4.093	0.359922	0.603686	0.145314	4.62292	0.783746	0.873717	0.631131	4.43681	0.307189	0.46468
MSTRG.10713	MSTRG.10713.1	613	-	-	-	-	-	-	gi|697070764|ref|XP_009650454.1|	46.15	versatile peroxidase VPL1 [Verticillium dahliae VdLs.17]	-	-	-	-	4.27	0	0	0	13.34	24.17	1.49	0	0	0	3.245	5.95	-4.12458	-1.89252	0.226607	0.467029	2.67773	0.0460018	0.0238909	0.0699855	7.01117	-0.0927198	0.000134275	0.00121237
MSTRG.10714	MSTRG.10714.1	2763	pan:PODANSg2185	48.15	hypothetical protein; K05841 sterol 3beta-glucosyltransferase [EC:2.4.1.173]	YLR189c	41.18	[GC] KOG1192 UDP-glucuronosyl and UDP-glucosyl transferase	gi|594714615|gb|EXU97535.1|	69.79	glycosyl transferase family 28 and UDP-glucoronosyl domain protein [Metarhizium robertsii]	sp|Q7S1I0|ATG26_NEUCR	52.29	Sterol 3-beta-glucosyltransferase OS=Neurospora crassa (strain ATCC 24698 / 74-OR23-1A / CBS 708.71 / DSM 1257 / FGSC 987) GN=apg-12 PE=3 SV=1	GO:0016758,GO:0030259	762	600	604	699	964	484	36.186	30.978	24.678	37.06	31.929	16.147	-0.144891	5.92529	0.777056	0.912758	-0.40643	6.00651	0.375372	0.53399	-0.351953	5.99884	0.520161	0.661323
MSTRG.10715	MSTRG.10715.1	474	-	-	-	-	-	-	-	-	-	-	-	-	-	0	0	0	0	1	4	0	0	0	0	1.104	4.537	-	-	-	-	4.18073	-1.80683	0.200991	0.343522	4.19377	-1.80529	0.207174	0.349012
MSTRG.10716	MSTRG.10716.1	2746	-	-	-	-	-	-	gi|632911644|gb|KDB11519.1|	42.25	hypothetical protein UV8b_7664 [Villosiclava virens]	-	-	-	-	92.01	85.85	97.05	74.3	295.1	172.69	4.211	4.277	3.822	3.804	9.428	5.564	-0.184108	3.00303	0.786782	0.918768	0.894887	3.79941	0.110053	0.221719	0.99139	3.78835	0.118648	0.23271
MSTRG.10717	MSTRG.10717.1	2746	-	-	-	-	-	-	gi|632911644|gb|KDB11519.1|	42.25	hypothetical protein UV8b_7664 [Villosiclava virens]	-	-	-	-	99.99	169.15	198.95	68.7	208.9	188.31	4.527	8.315	7.747	3.47	6.59	5.985	-0.215851	3.58646	0.756749	0.900792	0.0485192	3.91493	0.937041	0.976246	0.18157	3.87264	0.780429	0.8659
MSTRG.10718	MSTRG.10718.1	479	-	-	-	-	-	-	-	-	-	-	-	-	-	9	11	64	50	29	45	3.748	5.029	22.396	22.794	8.383	13.181	2.3685	1.63642	0.00259038	0.0214821	1.37918	1.11765	0.0734729	0.163403	-1.08139	2.20968	0.137698	0.259306
MSTRG.10719	MSTRG.10719.1	200	-	-	-	-	-	-	-	-	-	-	-	-	-	0	1	2	1	0	0	0	11.112	12.998	8.706	0	0	1.24744	-1.90192	0.682466	0.857561	-	-	-	-	-3.91451	-2.00109	0.320428	0.478341
MSTRG.1072	rna879-EQL03421.1	2385	mgr:MGG_08663	56.95	MG08663.4; hypothetical protein	-	-	-	gi|531866625|gb|EQL03421.1|	100	Protein kinase-like domain protein [Ophiocordyceps sinensis CO18]	-	-	-	GO:0004672,GO:0005524,GO:0006468	717	290	1738	910	522	460	37.461	16.48	78.079	53.051	19.015	16.884	1.24993	6.30129	0.0244608	0.107814	-0.509993	5.51061	0.310297	0.472959	-1.8518	6.45596	0.000288829	0.0022478
MSTRG.10720	rna6842-EQK97444.1	1119	fgr:FG08553.1	45.95	hypothetical protein	Hs7427509	33.48	[R] KOG3947 Phosphoesterases	gi|531853089|gb|EQK97444.1|	100	ser/Thr protein phosphatase family protein [Ophiocordyceps sinensis CO18]	sp|Q91ZG2|MPPD1_MOUSE	35.08	Metallophosphoesterase domain-containing protein 1 OS=Mus musculus GN=Mpped1 PE=2 SV=1	-	380	416	301	293	222	311	47.352	56.488	32.118	40.604	19.28	27.239	-0.528262	4.99238	0.330145	0.579825	-1.07709	4.9924	0.0279287	0.0791191	-0.640188	4.73243	0.258172	0.407953
MSTRG.10721	MSTRG.10721.1	408	fgr:FG08552.1	93.1	hypothetical protein; K15153 mediator of RNA polymerase II transcription subunit 31	-	-	-	gi|572276831|gb|ETS00138.1|	96.55	mediator of RNA polymerase II transcription subunit 31 [Trichoderma reesei RUT C-30]	sp|Q7SF81|MED31_NEUCR	75.86	Mediator of RNA polymerase II transcription subunit 31 OS=Neurospora crassa (strain ATCC 24698 / 74-OR23-1A / CBS 708.71 / DSM 1257 / FGSC 987) GN=soh1 PE=3 SV=1	GO:0006355,GO:0006366	33	39	42	51	18	23	41.402	55.108	42.231	67.265	15.545	20.403	0.279509	1.97332	0.717521	0.878309	-1.30731	1.52112	0.0644616	0.148748	-1.67855	1.80092	0.032437	0.0884358
MSTRG.10722	MSTRG.10722.1	2714	bfu:BC1G_15620	62.79	hypothetical protein	-	-	-	gi|531853085|gb|EQK97443.1|	100	hypothetical protein OCS_06844 [Ophiocordyceps sinensis CO18]	sp|B6QTE1|COQ4_PENMQ	60.42	Ubiquinone biosynthesis protein coq4, mitochondrial OS=Penicillium marneffei (strain ATCC 18224 / CBS 334.59 / QM 7333) GN=coq4 PE=3 SV=1	-	461	413	614	462	1135	1169	23.834	25.535	28.417	26.944	53.259	54.575	0.173115	5.44975	0.736969	0.890896	0.903548	6.08164	0.0274258	0.0779074	0.640404	6.19849	0.194275	0.333455
MSTRG.10723	rna6844-EQK97441.1	1050	fgr:FG08328.1	55.25	hypothetical protein	-	-	-	gi|531853082|gb|EQK97441.1|	91.89	mitochondrial genome maintenance protein [Ophiocordyceps sinensis CO18]	sp|Q00970|MG101_KLULA	51.5	Mitochondrial genome maintenance protein MGM101 OS=Kluyveromyces lactis (strain ATCC 8585 / CBS 2359 / DSM 70799 / NBRC 1267 / NRRL Y-1140 / WM37) GN=MGM101 PE=3 SV=2	GO:0000002,GO:0000262	348	448	476	556	321	301	51.891	72.842	60.674	92.066	33.34	31.548	0.282854	5.38294	0.602277	0.802654	-0.861238	5.07005	0.0713103	0.159995	-1.23404	5.34081	0.0238582	0.0699026
MSTRG.10724	rna6845-EQK97442.1	409	pno:SNOG_08428	69.23	hypothetical protein	-	-	-	gi|531853083|gb|EQK97442.1|	59.18	CHCH domain-containing protein [Ophiocordyceps sinensis CO18]	-	-	-	-	9	7	4	4	98	135	44.766	40.685	14.361	19.126	327.822	480.231	-1.08567	-0.466632	0.317981	0.568737	3.35633	2.36246	7.1219e-06	8.23456e-05	4.3577	2.31535	7.67835e-07	1.76748e-05
MSTRG.10725	MSTRG.10725.1	321	-	-	-	-	-	-	-	-	-	-	-	-	-	1	2	1	4	0	0	1.908	4.365	1.484	7.828	0	0	0.637561	-1.46302	0.796063	0.923085	-3.95839	-2.00186	0.314995	0.476965	-4.71412	-1.72179	0.0974736	0.201274
MSTRG.10726	MSTRG.10726.1	1795	-	-	-	-	-	-	-	-	-	-	-	-	-	13	21	74	21	109.09	115.22	0.971	1.63	4.564	1.672	5.478	5.88	1.25707	1.54641	0.142326	0.347993	2.2054	2.44484	0.0012339	0.00645845	0.86241	2.79121	0.237638	0.382689
MSTRG.10727	MSTRG.10727.1	1795	-	-	-	-	-	-	-	-	-	-	-	-	-	0	0	0	0	35.91	7.78	0	0	0	0	1.867	0.404	-	-	-	-	7.23593	0.0998197	0.000179353	0.00130424	7.25639	0.105143	0.000251249	0.00200539
MSTRG.10728	MSTRG.10728.1	778	-	-	-	-	-	-	-	-	-	-	-	-	-	53	46	28	39	60	35	13.853	13.156	6.216	11.256	10.914	6.432	-0.63313	1.9943	0.392504	0.638009	-0.554872	2.21195	0.417403	0.578089	-0.0127014	1.95238	1	1
MSTRG.10729	MSTRG.10729.1	403	-	-	-	-	-	-	-	-	-	-	-	-	-	7	5	7	13	58	47	4.031	3.186	3.358	8.142	23.165	19.069	0.668862	-0.139269	0.499609	0.729459	2.61579	1.35856	0.00113772	0.00606097	1.85603	1.49106	0.0300703	0.0831534
MSTRG.1073	MSTRG.1073.1	1058	-	-	-	-	-	-	-	-	-	-	-	-	-	153	72	209	98	123	160	20.436	10.485	23.88	14.548	11.445	15.015	0.290864	3.55829	0.664053	0.847686	-0.145214	3.53168	0.808646	0.890955	-0.527982	3.76075	0.404175	0.554851
MSTRG.10730	MSTRG.10730.1	2092	fgr:FG01362.1	55.38	hypothetical protein	-	-	-	gi|594718267|gb|EXV01161.1|	58.29	velvet family protein [Metarhizium robertsii]	-	-	-	-	1056.64	1196.84	890.45	741.03	1088.68	1138.43	80.613	100.07	57.576	62.374	57.069	60.481	-0.588909	6.46519	0.227385	0.467546	-0.518822	6.6952	0.193868	0.335532	-0.0192087	6.4432	0.969429	1
MSTRG.10731	MSTRG.10731.1	1631	fgr:FG01362.1	55.38	hypothetical protein	-	-	-	gi|672384514|gb|KFG86610.1|	68.87	VelB [Metarhizium anisopliae]	-	-	-	-	38.36	51.16	45.55	48.97	84.32	155.57	3.252	4.716	3.312	4.619	4.98	9.267	-0.00945595	2.12319	1	1	0.927298	2.85119	0.151242	0.278546	0.845182	2.89531	0.23525	0.381285
MSTRG.10732	MSTRG.10732.1	672	-	-	-	-	-	-	-	-	-	-	-	-	-	698	922	1210	1489	793	787	375.416	546.906	543.565	872.04	295.876	298.13	0.649475	6.61778	0.201297	0.434233	-0.542177	6.21443	0.187713	0.328519	-1.28195	6.71631	0.0112944	0.0395516
MSTRG.10733	MSTRG.10733.1	1444	fgr:FG09231.1	49.24	hypothetical protein	-	-	-	gi|594722705|gb|EXV05591.1|	60.64	hypothetical protein X797_000307 [Metarhizium robertsii]	-	-	-	-	45	57	85	132	66	91	4.132	5.706	6.708	13.514	4.233	5.88	1.02179	2.89907	0.149165	0.359605	0.119521	2.57187	0.869578	0.931315	-0.99533	3.21045	0.15239	0.279074
MSTRG.10734	rna6846-EQK97440.1	1338	fgr:FG01446.1	81.06	hypothetical protein; K11806 WD repeat and SOF domain-containing protein 1	SPBC1A4.07c	51.24	[A] KOG0268 Sof1-like rRNA processing protein (contains WD40 repeats)	gi|531853046|gb|EQK97440.1|	100	U3 small nucleolar RNA associated protein [Ophiocordyceps sinensis CO18]	sp|O74340|DCA13_SCHPO	51.24	Protein sof1 OS=Schizosaccharomyces pombe (strain 972 / ATCC 24843) GN=sof1 PE=3 SV=1	-	475	657	604	881	406	481	47.747	71.927	52.065	98.598	28.443	33.979	0.319685	5.91106	0.552966	0.770075	-0.858145	5.57945	0.0614552	0.143241	-1.26935	5.8764	0.0195928	0.0601511
MSTRG.10735	MSTRG.10735.1	551	fgr:FG01447.1	88.89	hypothetical protein; K03011 DNA-directed RNA polymerase II subunit RPB3	YIL021w	59.76	[K] KOG1522 RNA polymerase II, subunit POLR2C/RPB3	gi|629709458|ref|XP_007817991.1|	86.9	RNA polymerase II subunit 3 [Metarhizium anisopliae ARSEF 23]	sp|P16370|RPB3_YEAST	59.76	DNA-directed RNA polymerase II subunit RPB3 OS=Saccharomyces cerevisiae (strain ATCC 204508 / S288c) GN=RPB3 PE=1 SV=2	GO:0001055,GO:0003677,GO:0005665,GO:0005730,GO:0005737,GO:0006366,GO:0015630,GO:0046983	157.71	175.4	209.86	282.35	205.65	210.47	64.784	80.292	72.698	126.555	56.82	59.156	0.487597	4.24577	0.414628	0.656687	-0.179613	4.09698	0.728551	0.832558	-0.758964	4.44953	0.197681	0.337254
[truncated: 10,444 more rows]

## Sheet: Sheet3
Supplemental information 9. Shared DSGs among the comparisons between different growth stages.
173 shared DSGs in "DF_vs._CM", "FB_vs._CM" and "FB_vs._DF":
MSTRG.2005
MSTRG.8149
MSTRG.5285
MSTRG.655
MSTRG.4962
MSTRG.5763
MSTRG.5311
MSTRG.7337
MSTRG.8003
MSTRG.3192
MSTRG.18
MSTRG.2158
MSTRG.2671
MSTRG.2988
MSTRG.868
MSTRG.7979
MSTRG.9410
MSTRG.8816
MSTRG.4959
MSTRG.3323
MSTRG.8045
MSTRG.2244
MSTRG.3978
MSTRG.2540
MSTRG.8965
MSTRG.2687
MSTRG.7707
MSTRG.1571
MSTRG.6910
[truncated: 144 more rows]
