# Supplementary material for: Comparative transcriptome analysis revealed genes involved in the fruiting body development of Ophiocordyceps sinensis
Source: PeerJ. 2020 Jan 16;8:e8379. doi: 10.7717/peerj.8379 (PMC6970007; doi:10.7717/peerj.8379)
Supplement: Supplemental Information 10 [file peerj-08-8379-s010.xlsx]

## Sheet: Sheet1
Table S4 Fruiting-body development candidate genes															Supplemental information 10.Fruiting body development candidate genes.
	Gene_ID	representative_transcript_id	representative_transcript_length	defect of mutants	KEGG_accession	KEGG_identity	KEGG_description	KOG_accession	KOG_identity	KOG_description	NR_accession	NR_identity	NR_description	SwissProt_accession	SwissProt_identity	SwissProt_description	GO	count_FB-1	count_FB-2	count_DF-1	count_DF-2	TMM_FB-1	TMM_FB-2	TMM_DF-1	TMM_DF-2	FB_vs_DF_logFC	FB_vs_DF_PValue	FB_vsDF_FDR	FB_vs_CM_logFC	FB_vs_CM_PValue	FB_vs_CM_FDR	DF_vs_CM_logFC	DF_vs_CM_PValue	DF_vs_CM_FDR
ndk	MSTRG.2107	rna1658-EQL02627.1	886	light-dependent positioning of perithecia	mgr:MGG_08622	40.44	MG08622.4; nucleoside diphosphate kinase; K00940 nucleoside-diphosphate kinase [EC:2.7.4.6]	YKL067w	65.08	[F] KOG0888 Nucleoside diphosphate kinase	gi|531865755|gb|EQL02627.1|	65.22	Nucleoside diphosphate kinase [Ophiocordyceps sinensis CO18]	sp|Q7Z8P9|NDK_ASPFU	71.43	Nucleoside diphosphate kinase OS=Neosartorya fumigata (strain ATCC MYA-4609 / Af293 / CBS 101355 / FGSC A1100) GN=ndk1 PE=3 SV=1	GO:0009201,GO:0009260,GO:0016740,GO:0042455	1507	938	35	3	517.325	353.111	10.15	1.129	-6.23217	1.46071e-13	8.0716e-11	-0.171586	0.689394	0.803027	6.31957	2.39905e-14	5.56936e-12
sod	MSTRG.2218	MSTRG.2218.1	1288	light-dependent positioning of perithecia	pan:PODANSg1172	75.76	hypothetical protein; K04564 superoxide dismutase, Fe-Mn family [EC:1.15.1.1]	YHR008c	59.18	[P] KOG0876 Manganese superoxide dismutase	gi|530459966|gb|EQB43407.1|	83.67	hypothetical protein CGLO_17945 [Colletotrichum gloeosporioides Cg-14]	sp|P00447|SODM_YEAST	59.18	Superoxide dismutase [Mn], mitochondrial OS=Saccharomyces cerevisiae (strain ATCC 204508 / S288c) GN=SOD2 PE=1 SV=1	-	965	471	102	74	175.464	95.618	14.992	15.917	-3.14292	2.23339e-07	1.23413e-05	0.432281	0.338299	0.496339	2.61805	3.84317e-06	6.68785e-05
sod	MSTRG.5467	MSTRG.5467.2	1771	light-dependent positioning of perithecia	fgr:FG04124.1	70	hypothetical protein	YMR038c	41.67	[P] KOG4656 Copper chaperone for superoxide dismutase	gi|531862751|gb|EQL00227.1|	100	Superoxide dismutase copper chaperone [Ophiocordyceps sinensis CO18]	sp|Q6FU61|CCS1_CANGA	44.44	Superoxide dismutase 1 copper chaperone OS=Candida glabrata (strain ATCC 2001 / CBS 138 / JCM 3761 / NBRC 0622 / NRRL Y-65) GN=CCS1 PE=3 SV=1	GO:0008152,GO:0046872	1120.9	1564.93	904.67	612.09	181.583	255.211	117.564	103.646	-0.9719	0.0500003	0.174926	0.11668	0.789595	0.877624	0.769358	0.112554	0.223653
	MSTRG.5954	rna4368-EQK99920.1	783	light-dependent positioning of perithecia	fgr:FG00576.1	53.26	hypothetical protein	-	-	-	gi|531862096|gb|EQK99920.1|	88.6	superoxide dismutase [Ophiocordyceps sinensis CO18]	sp|Q5AD07|SOD5_CANAL	33.55	Cell surface Cu-only superoxide dismutase 5 OS=Candida albicans (strain SC5314 / ATCC MYA-2876) GN=SOD5 PE=1 SV=1	GO:0006801,GO:0046872,GO:0055114	6878	7016	1099	780	1521.63	1696.13	206.961	190.925	-3.02195	4.14117e-08	2.99849e-06	1.80116	0.00335272	0.0147352	1.12723	0.0828458	0.177869
	MSTRG.6951	rna4991-EQK99294.1	917	light-dependent positioning of perithecia	fgr:FG07069.1	81.43	hypothetical protein; K04564 superoxide dismutase, Fe-Mn family [EC:1.15.1.1]	SPBC16A3.14	27.94	[P] KOG0876 Manganese superoxide dismutase	gi|531861075|gb|EQK99294.1|	100	superoxide dismutase [Ophiocordyceps sinensis CO18]	sp|O42919|RT26A_SCHPO	27.94	Putative 37S ribosomal protein S26A, mitochondrial OS=Schizosaccharomyces pombe (strain 972 / ATCC 24843) GN=SPBC16A3.14 PE=3 SV=3	GO:0004784,GO:0005840,GO:0019430,GO:0046872,GO:0055114	1541	1480	422	874	268.835	281.762	62.845	169.113	-1.25302	0.0260297	0.112762	2.01281	7.77913e-07	1.26057e-05	-0.854423	0.142397	0.264729
cpc-2	MSTRG.5094	MSTRG.5094.1	4761	female-sterile, no perithecia	pan:PODANSg9098	84.34	hypothetical protein; K08266 G protein beta subunit-like	SPBC21B10.05c	64.57	[R] KOG0315 G-protein beta subunit-like protein (contains WD40 repeats)	gi|629684333|ref|XP_007807462.1|	87.95	WD-repeat protein pop3 [Metarhizium acridum CQMa 102]	sp|O74184|WAT1_SCHPO	64.57	WD repeat-containing protein wat1 OS=Schizosaccharomyces pombe (strain 972 / ATCC 24843) GN=wat1 PE=1 SV=1	-	3935	3524	2192	1085	346.276	334.801	144.227	87.154	-1.35402	0.010328	0.0590207	0.924508	0.0266008	0.0761215	-1.73049	0.000843784	0.00521727
	MSTRG.5858	MSTRG.5858.1	7399	Female-sterile,no protoperithecia	fgr:FG09871.1	57.27	hypothetical protein	SPAC6B12.15	69.78	[T] KOG0279 G protein beta subunit-like protein	gi|531862197|gb|EQK99977.1|	92.67	bromodomain associated protein [Ophiocordyceps sinensis CO18]	sp|Q01369|GBLP_NEUCR	90.21	Guanine nucleotide-binding protein subunit beta-like protein OS=Neurospora crassa (strain ATCC 24698 / 74-OR23-1A / CBS 708.71 / DSM 1257 / FGSC 987) GN=cpc-2 PE=3 SV=1	-	12039	10243.5	2797.48	7898.41	1031.76	931.622	148.485	153.792	-1.0631	0.0982325	0.273113	2.21382	1.21112e-06	1.84679e-05	-1.24686	0.051549	0.124878
nrc-2	MSTRG.9126	MSTRG.9126.1	1763	female-sterile, no protoperithecia	ure:UREG_04725	38.16	hypothetical protein	At1g50230	35.4	[R] KOG0597 Serine-threonine protein kinase FUSED	gi|672381497|gb|KFG83681.1|	39.46	calcium/calmodulin-dependent protein kinase [Metarhizium anisopliae]	sp|Q2QAV0|TIO_ARATH	34.51	Serine/threonine-protein kinase TIO OS=Arabidopsis thaliana GN=TIO PE=1 SV=1	GO:0016740	351.37	384.53	386.1	238.51	26.623	31.705	25.123	20.15	-0.38619	0.479982	0.712776	1.41727	0.00110475	0.00592603	1.71394	0.00115225	0.0066414
	MSTRG.9127	MSTRG.9127.1	4191	female-sterile, no protoperithecia	ure:UREG_04725	37.81	hypothetical protein	At1g50230	36.27	[R] KOG0597 Serine-threonine protein kinase FUSED	gi|531866857|gb|EQL03640.1|	54.75	hypothetical protein OCS_00644 [Ophiocordyceps sinensis CO18]	-	-	-	-	245.63	269.47	111.9	30.45	24.06	28.733	9.398	3.324	-2.07354	0.00251711	0.0210407	-0.0951737	0.854074	0.920823	1.89323	0.00596514	0.0240701
vma	MSTRG.219	rna180-EQL04108.1	5195	female-sterile, no protoperithecia	fgr:FG07004.1	87.17	hypothetical protein; K02145 V-type H+-transporting ATPase subunit A [EC:3.6.3.14]	SPAC343.05	65.56	[C] KOG1352 Vacuolar H+-ATPase V1 sector, subunit A	gi|531867346|gb|EQL04108.1|	97.77	vacuolar ATP synthase catalytic subunit A [Ophiocordyceps sinensis CO18]	sp|P11592|VATA_NEUCR	85.85	V-type proton ATPase catalytic subunit A OS=Neurospora crassa (strain ATCC 24698 / 74-OR23-1A / CBS 708.71 / DSM 1257 / FGSC 987) GN=vma-1 PE=3 SV=1	GO:0005524,GO:0006119,GO:0015991,GO:0033180,GO:0046961	2744	2125	1797	1080	78.22	65.819	44.114	34.395	-0.904541	0.0760599	0.231868	-0.727761	0.65416	0.77702	-1.49918	0.242374	0.387877
cel	MSTRG.6193	MSTRG.6193.1	7508	fewer peritecia, rare ascospores	fgr:FG05322.1	81.59	hypothetical protein; K00668 fatty acid synthase subunit beta, fungi type [EC:2.3.1.86]	-	-	-	gi|531861874|gb|EQK99784.1|	100	fatty acid synthase beta subunit dehydratase [Ophiocordyceps sinensis CO18]	sp|P34229|FAS1_YARLI	57.54	Fatty acid synthase subunit beta OS=Yarrowia lipolytica (strain CLIB 122 / E 150) GN=FAS1 PE=3 SV=2	GO:0004318,GO:0004319,GO:0005739,GO:0005811,GO:0005835,GO:0006633,GO:0006807,GO:0016409,GO:0018580,GO:0019171,GO:0042967,GO:0055114	2846	3800	2750	2319	48.165	67.662	40.181	44.774	-0.515545	0.320347	0.569522	-3.18557	1.77941e-11	8.86196e-10	-2.75784	2.80604e-07	7.5784e-06
car1	MSTRG.1503	MSTRG.1503.1	5307	impaired karyogamy, no ascospores	fgr:FG06691.1	59.45	hypothetical protein	-	-	-	gi|531866231|gb|EQL03056.1|	100	peroxisomal membrane protein Pex17 [Ophiocordyceps sinensis CO18]	sp|Q01962|PEX8_PICPA	26.49	Peroxisomal biogenesis factor 8 OS=Komagataella pastoris GN=PEX8 PE=4 SV=1	-	4460	4087	2249	2061	105.667	104.987	48.549	58.758	-1.0952	0.0341639	0.136045	0.836041	0.057233	0.135583	1.8408	0.000523041	0.00359603
phoA	MSTRG.4882	MSTRG.4882.1	1667	enhanced number of cleistothecia under phosphorus-limited conditions	fgr:FG04910.1	92.16	hypothetical protein; K02219 cyclin-dependent kinase regulatory subunit CKS1	YBR135w	70.59	[D] KOG3484 Cyclin-dependent protein kinase CDC28, regulatory subunit CKS1, and related proteins	gi|322704818|gb|EFY96409.1|	92.16	cyclin-dependent kinases regulatory subunit [Metarhizium anisopliae ARSEF 23]	sp|P20486|CKS1_YEAST	70.59	Cyclin-dependent kinases regulatory subunit OS=Saccharomyces cerevisiae (strain ATCC 204508 / S288c) GN=CKS1 PE=1 SV=1	-	2066	2046	1449	719	198.236	213.761	119.252	76.828	-1.09291	0.0342771	0.136265	-0.222376	0.604826	0.736871	0.782351	0.133962	0.254157
	MSTRG.11066	MSTRG.11066.1	481	enhanced number of cleistothecia under phosphorus-limited conditions	fgr:FG05406.1	88.61	hypothetical protein	7296346	55	[R] KOG0663 Protein kinase PITSLRE and related kinases	gi|672381130|gb|KFG83319.1|	91.14	cyclin-dependent kinase G-1 [Metarhizium anisopliae]	sp|A2X6X1|CDKG1_ORYSI	64.94	Cyclin-dependent kinase G-1 OS=Oryza sativa subsp. indica GN=CDKG-1 PE=3 SV=1	-	61	41	19	31	33.284	24.67	8.656	18.405	-1.07961	0.169197	0.390074	-0.746392	0.262936	0.417049	0.237641	0.804516	0.884976
hisB	MSTRG.416	rna339-EQL03941.1	2656	no cleistothecia	fgr:FG00865.1	73.78	hypothetical protein; K14152 phosphoribosyl-ATP pyrophosphohydrolase / phosphoribosyl-AMP cyclohydrolase / histidinol dehydrogenase [EC:3.6.1.31 3.5.4.19 1.1.1.23]	YCL030c_2	64.64	[E] KOG2697 Histidinol dehydrogenase	gi|531867172|gb|EQL03941.1|	99.63	histidine biosynthesis trifunctional protein [Ophiocordyceps sinensis CO18]	sp|P07685|HIS2_NEUCR	71.41	Histidine biosynthesis trifunctional protein OS=Neurospora crassa (strain ATCC 24698 / 74-OR23-1A / CBS 708.71 / DSM 1257 / FGSC 987) GN=his-3 PE=3 SV=3	GO:0000105,GO:0004399,GO:0004635,GO:0004636,GO:0008270,GO:0051287,GO:0055114	828	389	369	48	39.55	20.205	15.159	2.561	-1.78882	0.0183189	0.0875022	1.36174	0.00236286	0.0110576	3.06341	2.93641e-05	0.000361208
Mod-E	MSTRG.8149	MSTRG.8149.11	2024	Sterile perithecia, no ascospores	fgr:FG10831.1	80.31	hypothetical protein	SPAC9E9.13	45.9	[O] KOG3158 HSP90 co-chaperone p23	gi|531859467|gb|EQK98614.1|	100	Hsp90 binding co-chaperone Sba1 [Ophiocordyceps sinensis CO18]	sp|Q11118|WOS2_SCHPO	45.9	Protein wos2 OS=Schizosaccharomyces pombe (strain 972 / ATCC 24843) GN=wos2 PE=2 SV=1	-	14303	10611	11227	4972	2885	2800	2072.57	1659.28	-0.794464	0.146401	0.354652	-2.62115	2.27457e-08	5.74304e-07	-1.91488	0.000486058	0.0033996
Candidate genes	MSTRG.4990	MSTRG.4990.1	1684		aor:AOR_1_6174	63.25	AO090005000005; serine-threonine protein kinase	SPBC530.14c	26.79	[T] KOG1290 Serine/threonine protein kinase	gi|531863218|gb|EQL00566.1|	99.18	serine/threonine protein kinase [Ophiocordyceps sinensis CO18]	sp|P36616|DSK1_SCHPO	26.79	Protein kinase dsk1 OS=Schizosaccharomyces pombe (strain 972 / ATCC 24843) GN=dsk1 PE=3 SV=2	GO:0004674,GO:0005524,GO:0006468,GO:0009069	365	115	1313	953	31.026	10.623	95.956	90.185	2.12991	0.000424457	0.00532422	-0.136972	0.81642	0.89679	-2.36149	5.43796e-06	8.88228e-05
	MSTRG.4222	MSTRG.4222.2	3497		nfi:NFIA_005980	53.7	C2H2 type zinc finger domain protein	-	-	-	gi|531863920|gb|EQL01095.1|	77.44	Ankyrin repeat-containing domain protein [Ophiocordyceps sinensis CO18]	-	-	-	-	27	34	182	84	1.298	1.906	7.877	5.173	1.94093	0.00644462	0.0423417	3.86821	9.37672e-12	4.91802e-10	1.84006	0.00132844	0.00740274
	MSTRG.2492	MSTRG.2492.1	2879		ncr:NCU07788	51.96	hypothetical protein	-	-	-	gi|531865448|gb|EQL02349.1|	95.31	C6 zinc finger domain containing protein [Ophiocordyceps sinensis CO18]	sp|P33181|SUC1_CANAL	24.49	Probable sucrose utilization protein SUC1 OS=Candida albicans (strain SC5314 / ATCC MYA-2876) GN=SUC1 PE=3 SV=2	GO:0000981,GO:0003677,GO:0005634,GO:0006357,GO:0008270	2434	2829	8677	11093	127.073	164.033	386.21	653.596	1.82935	0.0010282	0.0106302	0.056658	0.895513	0.949657	-1.864	0.000717333	0.00460672
	MSTRG.7316	MSTRG.7316.1	910		pan:PODANSg5202	63.93	hypothetical protein; K07359 calcium/calmodulin-dependent protein kinase kinase [EC:2.7.11.17]	-	-	-	gi|531860617|gb|EQK99058.1|	60	calcium/calmodulin-dependent protein kinase [Ophiocordyceps sinensis CO18]	-	-	-	-	72	45	157	242	19.442	13.896	32.072	64.652	1.71793	0.0117123	0.0643474	1.09235	0.0622497	0.14469	-0.719655	0.251208	0.39937
	MSTRG.1849	MSTRG.1849.1	3194		fgr:FG09988.1	74.78	hypothetical protein; K04640 guanine nucleotide binding protein (G protein), alpha, other	SPBC24C6.06	51.56	[DT] KOG0082 G-protein alpha subunit (small G protein superfamily)	gi|531865966|gb|EQL02813.1|	95.16	Guanine nucleotide binding protein (G-protein), alpha subunit [Ophiocordyceps sinensis CO18]	sp|Q05424|GPA2_NEUCR	75.44	Guanine nucleotide-binding protein alpha-2 subunit OS=Neurospora crassa (strain ATCC 24698 / 74-OR23-1A / CBS 708.71 / DSM 1257 / FGSC 987) GN=gna-2 PE=2 SV=1	-	10.14	6.2	27.32	28.73	1.513	0.414	0.983	1.348	1.70288	0.0493647	0.173628	4.43106	2.90787e-08	7.1589e-07	2.63826	0.000634005	0.00418236
	MSTRG.7315	MSTRG.7315.1	1615		fgr:FG06940.1	73.72	hypothetical protein; K07359 calcium/calmodulin-dependent protein kinase kinase [EC:2.7.11.17]	Hs17933758	41.13	[T] KOG0585 Ca2+/calmodulin-dependent protein kinase kinase beta and related serine/threonine protein kinases	gi|531860616|gb|EQK99057.1|	99.63	CMKK2 protein [Ophiocordyceps sinensis CO18]	sp|O88831|KKCC2_RAT	41.13	Calcium/calmodulin-dependent protein kinase kinase 2 OS=Rattus norvegicus GN=Camkk2 PE=1 SV=1	GO:0004674,GO:0005524,GO:0006468,GO:0009069	611	406	1010	1878	55.808	40.159	78.969	191.991	1.47318	0.00929895	0.054643	0.357118	0.409374	0.569452	-1.21098	0.0296955	0.0823399
	MSTRG.1280	rna1066-EQL03199.1	1752		fgr:FG05060.1	61.41	hypothetical protein	SPAC22F8.11	28.41	[T] KOG0169 Phosphoinositide-specific phospholipase C	gi|531866390|gb|EQL03199.1|	100	1-phosphatidylinositol-4,5-bisphosphate phosphodiesterase gamma 2 [Ophiocordyceps sinensis CO18]	sp|P40977|PLC1_SCHPO	28.41	1-phosphatidylinositol 4,5-bisphosphate phosphodiesterase 1 OS=Schizosaccharomyces pombe (strain 972 / ATCC 24843) GN=plc1 PE=1 SV=1	GO:0004435,GO:0004871,GO:0007242,GO:0009395,GO:0035556,GO:0046339,GO:0046872	528	441	1621	988	38.873	35.33	102.497	81.092	1.28274	0.00948024	0.0552348	1.24949	0.00208451	0.00991743	-0.121129	0.809147	0.888457
	MSTRG.8125	MSTRG.8125.1	5633		fgr:FG08790.1	56.44	hypothetical protein	SPAC22F8.11	32.28	[T] KOG0169 Phosphoinositide-specific phospholipase C	gi|302920452|ref|XP_003053073.1|	57.85	hypothetical protein NECHADRAFT_36534 [Nectria haematococca mpVI 77-13-4]	sp|P40977|PLC1_SCHPO	32.28	1-phosphatidylinositol 4,5-bisphosphate phosphodiesterase 1 OS=Schizosaccharomyces pombe (strain 972 / ATCC 24843) GN=plc1 PE=1 SV=1	-	93.95	155.68	413.48	263.32	2.032	3.637	7.682	6.375	1.2774	0.0327255	0.132148	0.940307	0.0803218	0.174134	-0.423564	0.435714	0.584829
	MSTRG.3582	rna2739-EQL01542.1	4149		fgr:FG00408.1	77.03	hypothetical protein; K11230 mitogen-activated protein kinase kinase kinase [EC:2.7.11.25]	SPAC9G1.02	37.32	[T] KOG4645 MAPKKK (MAP kinase kinase kinase) SSK2 and related serine/threonine protein kinases	gi|531864487|gb|EQL01542.1|	97.68	MAP kinase kinase kinase Czk3 [Ophiocordyceps sinensis CO18]	sp|O14299|WIS4_SCHPO	37.32	MAP kinase kinase kinase wis4 OS=Schizosaccharomyces pombe (strain 972 / ATCC 24843) GN=wis4 PE=3 SV=1	GO:0004674,GO:0005524,GO:0006468,GO:0009069	787	570	1588	1869	23.269	18.311	40.44	61.757	1.27184	0.0123537	0.0667534	-0.200369	0.634764	0.761338	-1.56462	0.00255915	0.0124489
	MSTRG.5194	MSTRG.5194.1	2314		fgr:FG06977.1	61.37	hypothetical protein; K11240 tyrosine-protein phosphatase [EC:3.1.3.48]	YNL053w	31.75	[V] KOG1716 Dual specificity phosphatase	gi|531863030|gb|EQL00430.1|	98.9	hypothetical protein OCS_03860 [Ophiocordyceps sinensis CO18]	sp|P38590|MSG5_YEAST	31.75	Tyrosine-protein phosphatase MSG5 OS=Saccharomyces cerevisiae (strain ATCC 204508 / S288c) GN=MSG5 PE=1 SV=2	GO:0004721,GO:0006470	945	931	2400	2278	55.097	60.827	116.692	142.786	1.21243	0.0169991	0.0832433	-0.365806	0.362383	0.520905	-1.66768	0.00145602	0.00796323
	MSTRG.8126	MSTRG.8126.1	5633		fgr:FG08790.1	56.44	hypothetical protein	SPAC22F8.11	32.28	[T] KOG0169 Phosphoinositide-specific phospholipase C	gi|302920452|ref|XP_003053073.1|	57.85	hypothetical protein NECHADRAFT_36534 [Nectria haematococca mpVI 77-13-4]	sp|P40977|PLC1_SCHPO	32.28	1-phosphatidylinositol 4,5-bisphosphate phosphodiesterase 1 OS=Schizosaccharomyces pombe (strain 972 / ATCC 24843) GN=plc1 PE=1 SV=1	-	36.05	70.32	272.52	23.68	0.802	1.731	5.26	0.596	1.19343	0.195999	0.427018	1.84256	0.00299316	0.0134249	0.571483	0.494151	0.638535
	MSTRG.540	MSTRG.540.1	4171		fgr:FG00621.1	49.15	hypothetical protein; K10981 DNA polymerase IV [EC:2.7.7.7]	Hs7019491	36.55	[L] KOG2534 DNA polymerase IV (family X)	gi|531867077|gb|EQL03850.1|	100	DNA-directed DNA polymerase X [Ophiocordyceps sinensis CO18]	sp|Q5RKI3|DPOLL_RAT	36.87	DNA polymerase lambda OS=Rattus norvegicus GN=Poll PE=2 SV=1	GO:0003677,GO:0003887,GO:0005634,GO:0006260,GO:0006281,GO:0042575,GO:0071897	1531	1466	3575	3356	55.074	59.586	96.893	119.543	1.10337	0.0312684	0.128196	-0.0709928	0.871446	0.932881	-1.26683	0.0162686	0.0519481
	MSTRG.3581	MSTRG.3581.1	4335		mgr:MGG_09938	38.82	MG09938.4; hypothetical protein	-	-	-	gi|667523545|gb|KFA52481.1|	52.63	hypothetical protein S40293_05659 [Stachybotrys chartarum IBT 40293]	-	-	-	-	268.38	324.7	588.74	646.57	7.824	10.309	14.788	21.143	0.963095	0.0736985	0.226909	-0.211802	0.667062	0.78782	-1.26636	0.0203774	0.0620362
	MSTRG.5291	MSTRG.5291.1	2031		ncr:NCU03901	55.38	hypothetical protein; K13343 peroxin-14	YGL153w	28.15	[MOU] KOG2629 Peroxisomal membrane anchor protein (peroxin)	gi|531862927|gb|EQL00348.1|	85.86	Peroxisome membrane anchor protein Pex14p [Ophiocordyceps sinensis CO18]	sp|Q9HG09|PEX14_PICPA	24.79	Peroxisomal membrane protein PEX14 OS=Komagataella pastoris GN=PEX14 PE=1 SV=1	-	945	946	1569	2279	95.246	103.695	134.736	253.174	0.960524	0.0700309	0.219903	0.973272	0.0212448	0.0641598	-0.0806607	0.880058	0.939377
	MSTRG.10142	MSTRG.10142.1	2963		fgr:FG09988.1	57.31	hypothetical protein; K04640 guanine nucleotide binding protein (G protein), alpha, other	SPBC24C6.06	37.79	[DT] KOG0082 G-protein alpha subunit (small G protein superfamily)	gi|531855309|gb|EQK97639.1|	76.34	Guanine nucleotide binding protein (G-protein), alpha subunit [Ophiocordyceps sinensis CO18]	sp|Q05424|GPA2_NEUCR	54.96	Guanine nucleotide-binding protein alpha-2 subunit OS=Neurospora crassa (strain ATCC 24698 / 74-OR23-1A / CBS 708.71 / DSM 1257 / FGSC 987) GN=gna-2 PE=2 SV=1	-	2799	1796	6971	2967	178.478	107.282	362.256	202.505	0.939242	0.0875964	0.254124	-0.530772	0.227629	0.37536	-1.55805	0.00420369	0.0183466
	MSTRG.8422	MSTRG.8422.1	4197		fgr:FG06326.1	59.77	hypothetical protein; K11229 mitogen-activated protein kinase kinase kinase [EC:2.7.11.1]	SPAC1F3.02c	50.13	[T] KOG0198 MEKK and related serine/threonine protein kinases	gi|531859070|gb|EQK98462.1|	98.16	MAP kinase kinase kinase [Ophiocordyceps sinensis CO18]	sp|Q10407|MKH1_SCHPO	50.13	MAP kinase kinase kinase mkh1 OS=Schizosaccharomyces pombe (strain 972 / ATCC 24843) GN=mkh1 PE=3 SV=1	GO:0004674,GO:0005524,GO:0006468,GO:0009069	1060	827	2190	1721	33.397	28.118	60.053	61.12	0.932153	0.0610648	0.200475	-0.384037	0.330566	0.490068	-1.40664	0.00553867	0.0227446
	MSTRG.11010	rna6921-EQK97365.1	694		fgr:FG08355.1	49.43	hypothetical protein	-	-	-	gi|531851559|gb|EQK97365.1|	99.42	peroxisomal membrane protein PEX31 [Ophiocordyceps sinensis CO18]	-	-	-	-	166	97	277	256	43.886	28.056	62.177	74.717	0.921382	0.123771	0.317839	0.328987	0.545069	0.692989	-0.685299	0.223503	0.368542
	MSTRG.5468	MSTRG.5468.1	662		ncr:NCU07851	64.29	similar to homocitrate dehydratase	-	-	-	gi|358383725|gb|EHK21387.1|	88.1	hypothetical protein TRIVIDRAFT_59828 [Trichoderma virens Gv29-8]	sp|Q6BK66|CCS1_DEBHA	40.68	Superoxide dismutase 1 copper chaperone OS=Debaryomyces hansenii (strain ATCC 36239 / CBS 767 / JCM 1990 / NBRC 0083 / IGC 2968) GN=CCS1 PE=3 SV=2	-	7.1	15.07	27.33	16.91	2.19	5.079	7.125	5.738	0.83633	0.349759	0.593951	-0.800206	0.476217	0.634311	-1.71676	0.0814426	0.17579
	MSTRG.11169	MSTRG.11169.1	691		vpo:Kpol_1013p77	60.4	hypothetical protein ; K04565 Cu/Zn superoxide dismutase [EC:1.15.1.1]	YJR104c	62.38	[P] KOG0441 Cu2+/Zn2+ superoxide dismutase SOD1	gi|531850430|gb|EQK97331.1|	83	Superoxide dismutase [Ophiocordyceps sinensis CO18]	sp|Q8J0N3|SODC_ISATE	64.36	Superoxide dismutase [Cu-Zn] OS=Isaria tenuipes GN=SOD1 PE=3 SV=3	GO:0006801,GO:0016209,GO:0016491,GO:0046872,GO:0055114	268	183	358	480	96.352	72.19	110.411	189.619	0.829704	0.15169	0.364021	4.90965	2.75913e-21	7.13236e-19	3.98599	3.73159e-11	3.87765e-09
	MSTRG.10860	rna6884-EQK97402.1	1663		fgr:FG01234.1	78.9	similar to adenylate cyclase, ACY; K01768 adenylate cyclase [EC:4.6.1.1]	YJL005w_2	48.11	[T] KOG0618 Serine/threonine phosphatase 2C containing leucine-rich repeats, similar to SCN circadian oscillatory protein (SCOP)	gi|531852343|gb|EQK97402.1|	100	adenylate cyclase, ACY [Ophiocordyceps sinensis CO18]	sp|Q01513|CYAA_PODAS	62.56	Adenylate cyclase OS=Podospora anserina PE=3 SV=1	GO:0001402,GO:0004016,GO:0006144,GO:0006171,GO:0007265,GO:0009267,GO:0009405,GO:0019933,GO:0020012,GO:0035690,GO:0036164,GO:0043065,GO:0043709,GO:0070786,GO:0071244,GO:1900231,GO:1900241,GO:1900436,GO:1900439,GO:1900445	294	279	575	513	23.913	24.707	40.153	46.509	0.813596	0.123147	0.316583	-0.0402589	0.934429	0.974709	-0.944571	0.072495	0.161493
	MSTRG.1453	MSTRG.1453.1	4279		ncr:NCU03894	63.71	similar to PakA; K04409 p21-activated kinase 1 [EC:2.7.11.1]	YHL007c	68.79	[T] KOG0578 p21-activated serine/threonine protein kinase	gi|531866290|gb|EQL03108.1|	89.26	PakB [Ophiocordyceps sinensis CO18]	sp|Q7RZD3|STE20_NEUCR	63.71	Serine/threonine-protein kinase ste20 OS=Neurospora crassa (strain ATCC 24698 / 74-OR23-1A / CBS 708.71 / DSM 1257 / FGSC 987) GN=stk-4 PE=3 SV=1	GO:0004674,GO:0005524,GO:0006468,GO:0009069	985.92	779.09	2368.62	1108.52	32.381	25.861	70.629	46.017	0.808819	0.110179	0.29547	0.251897	0.5273	0.679191	-0.644549	0.216263	0.360087
	MSTRG.7438	rna5298-EQK98991.1	1101		ncr:NCU03556	75.68	similar to peroxisomal membrane protein; K13354 solute carrier family 25 (peroxisomal adenine nucleotide transporter), member 17	At2g39970	31.75	[C] KOG0769 Predicted mitochondrial carrier protein	gi|531860459|gb|EQK98991.1|	99.59	Mitochondrial carrier domain protein [Ophiocordyceps sinensis CO18]	sp|P21245|PM47A_CANBO	39.7	Peroxisomal membrane protein PMP47A OS=Candida boidinii GN=PMP47A PE=1 SV=1	GO:0006810,GO:0016021	349	377	419	860	53.505	63.035	54.904	146.392	0.781139	0.185577	0.413893	0.520898	0.237616	0.386426	-0.354404	0.536021	0.67496
	MSTRG.5562	MSTRG.5562.1	5627		ncr:NCU06182	70.42	similar to MAPKK kinase; K11228 mitogen-activated protein kinase kinase kinase [EC:2.7.11.1]	SPBC1D7.05c	58.36	[T] KOG0198 MEKK and related serine/threonine protein kinases	gi|531862506|gb|EQL00176.1|	100	MAP kinase kinase kinase Ste11 [Ophiocordyceps sinensis CO18]	sp|P28829|BYR2_SCHPO	58.36	Protein kinase byr2 OS=Schizosaccharomyces pombe (strain 972 / ATCC 24843) GN=byr2 PE=1 SV=1	GO:0004674,GO:0005524,GO:0006468,GO:0007165,GO:0009069	2119.91	1393.7	3330.99	2782.67	67.968	47.27	91.949	98.912	0.689926	0.180719	0.4069	-1.01142	0.0184197	0.0572687	-1.79322	0.000462975	0.00325695
	MSTRG.3527	MSTRG.3527.1	1777		fgr:FG05073.1	56.4	hypothetical protein; K09184 GATA-binding protein, other eukaryote	YJL110c	77.42	[K] KOG1601 GATA-4/5/6 transcription factors	gi|629696227|ref|XP_007813405.1|	69.04	GATA transcription factor AreB [Metarhizium acridum CQMa 102]	sp|Q9HEV5|ASD4_NEUCR	90.62	GATA type zinc finger protein asd-4 OS=Neurospora crassa (strain ATCC 24698 / 74-OR23-1A / CBS 708.71 / DSM 1257 / FGSC 987) GN=asd-4 PE=1 SV=1	GO:0005488	13.96	9.56	32.24	11.02	1.05	0.778	2.087	0.92	0.651833	0.480891	0.713458	0.983185	0.198827	0.341075	0.24475	0.782896	0.867667
	MSTRG.2790	MSTRG.2790.1	2408		cgr:CAGL0M11748g	92.5	hypothetical protein; K04441 p38 MAP kinase [EC:2.7.11.24]	YLR113w	92.5	[T] KOG0660 Mitogen-activated protein kinase	gi|521774235|gb|EPQ65454.1|	98.33	Mitogen-activated protein kinase [Blumeria graminis f. sp. tritici 96224]	sp|Q8TGA9|HOG1_BLUGR	98.33	Mitogen-activated protein kinase HOG1 OS=Blumeria graminis GN=HOG1 PE=3 SV=1	-	813.44	878.39	2406.02	563.2	74.133	84.719	183.266	57.253	0.579403	0.320691	0.569797	0.287336	0.469229	0.628321	-0.375864	0.520661	0.661727
	MSTRG.3820	rna2915-EQL01372.1	6155		pan:PODANSg740	55.95	hypothetical protein	Hs16554627	34.95	[R] KOG0266 WD40 repeat-containing protein	gi|531864286|gb|EQL01372.1|	100	hnwd1 [Ophiocordyceps sinensis CO18]	sp|Q00808|HETE1_PODAS	54.11	Vegetative incompatibility protein HET-E-1 OS=Podospora anserina GN=HET-E1 PE=3 SV=1	GO:0009116,GO:0016740	2028.78	1253	1854.61	2742.26	53.166	35.731	41.192	74.811	0.43475	0.428716	0.669805	1.23895	0.00684862	0.0261907	0.707501	0.198765	0.338282
	MSTRG.6227	MSTRG.6227.1	3531		fgr:FG07310.1	75.52	similar to AF509340_1 transcription factor Fst12; K11215 transcription factor STE12	Hs22043194	61.29	[R] KOG1721 FOG: Zn-finger	gi|531861845|gb|EQK99763.1|	99.67	transcription factor Fst12 [Ophiocordyceps sinensis CO18]	sp|O74252|STE12_EMENI	81.72	Transcription factor steA OS=Emericella nidulans (strain FGSC A4 / ATCC 38163 / CBS 112.46 / NRRL 194 / M139) GN=steA PE=2 SV=1	-	3262	4491	5451	5762	126.949	182.532	173.822	238.416	0.4296	0.420111	0.661677	-0.0349161	0.979831	1	-0.556582	0.427671	0.577586
	MSTRG.4257	MSTRG.4257.1	1313		fgr:FG00576.1	60.61	hypothetical protein	-	-	-	gi|531863894|gb|EQL01075.1|	96.83	cytosolic Cu/Zn superoxide dismutase [Ophiocordyceps sinensis CO18]	sp|Q5ACV9|SOD6_CANAL	39.18	Cell surface superoxide dismutase [Cu-Zn] 6 OS=Candida albicans (strain SC5314 / ATCC MYA-2876) GN=SOD6 PE=1 SV=1	-	2.07	3.58	5.75	3.26	0.215	0.401	0.51	0.376	0.412434	0.853724	0.956835	3.61902	6.41213e-05	0.000539245	3.11868	0.000591342	0.00394867
	MSTRG.5192	MSTRG.5192.1	2010		ncr:NCU10721	64.93	hypothetical protein	SPBC839.11c	32.97	[G] KOG1581 UDP-galactose transporter related protein	gi|632916716|gb|KDB16231.1|	68.02	UDP-Glc/Gal endoplasmic reticulum nucleotide sugar transporter [Villosiclava virens]	sp|Q4WJM7|HUT1_ASPFU	45.54	UDP-galactose transporter homolog 1 OS=Neosartorya fumigata (strain ATCC MYA-4609 / Af293 / CBS 101355 / FGSC A1100) GN=hut1 PE=3 SV=1	GO:0016021,GO:0055085	805	939	1221	1196	59.692	75.764	77.754	98.859	0.364162	0.456157	0.695194	-0.422314	0.295838	0.456887	-0.877232	0.0756369	0.166352
	MSTRG.1454	MSTRG.1454.1	881		-	-	-	-	-	-	-	-	-	-	-	-	-	146.08	217.91	317.38	202.48	24.613	40.071	45.673	37.855	0.356984	0.543059	0.767682	1.07334	0.0450588	0.112668	0.627712	0.264515	0.415122
	MSTRG.5193	rna3858-EQL00429.1	711		fgr:FG06977.1	45.42	hypothetical protein; K11240 tyrosine-protein phosphatase [EC:3.1.3.48]	-	-	-	gi|531863029|gb|EQL00429.1|	100	hypothetical protein OCS_03859 [Ophiocordyceps sinensis CO18]	-	-	-	GO:0016787	411	477	611	596	92.547	117.378	117.081	148.451	0.335694	0.517612	0.745063	-0.717391	0.116193	0.230791	-1.14286	0.0311751	0.0858102
	MSTRG.6426	MSTRG.6426.1	2724		fgr:FG09250.1	93.12	NUBM_NEUCR NADH-ubiquinone oxidoreductase 51 kDa subunit, mitochondrial precursor (Complex I-51KD) (CI-51KD); K03942 NADH dehydrogenase (ubiquinone) flavoprotein 1 [EC:1.6.5.3 1.6.99.3]	At5g08530	76.88	[C] KOG2658 NADH:ubiquinone oxidoreductase, NDUFV1/51kDa subunit	gi|531861642|gb|EQK99628.1|	100	NADH:ubiquinone oxidoreductase, 51kDa subunit [Ophiocordyceps sinensis CO18]	sp|P24917|NDUV1_NEUCR	95.62	NADH-ubiquinone oxidoreductase 51 kDa subunit, mitochondrial OS=Neurospora crassa (strain ATCC 24698 / 74-OR23-1A / CBS 708.71 / DSM 1257 / FGSC 987) GN=nuo-51 PE=2 SV=2	-	1127	777	1576	885	88.178	68.917	126.155	89.526	0.220802	0.654909	0.842324	-0.162305	0.687598	0.801714	-0.472594	0.332043	0.487542
	MSTRG.3991	MSTRG.3991.1	4879		fgr:FG05898.1	62.86	hypothetical protein; K01116 1-phosphatidylinositol-4,5-bisphosphate phosphodiesterase [EC:3.1.4.11]	SPAC22F8.11	35.33	[T] KOG0169 Phosphoinositide-specific phospholipase C	gi|531864141|gb|EQL01252.1|	100	phosphoinositide-specific phospholipase C [Ophiocordyceps sinensis CO18]	sp|Q4R6L3|PLCD4_MACFA	30.63	1-phosphatidylinositol 4,5-bisphosphate phosphodiesterase delta-4 OS=Macaca fascicularis GN=PLCD4 PE=2 SV=1	GO:0004435,GO:0004871,GO:0005509,GO:0007242,GO:0009395,GO:0035556,GO:0046339	2095	2140	3134	2066	58.597	62.583	76.038	63.659	0.153048	0.761951	0.903455	0.172547	0.688441	0.802319	-0.0699193	0.890022	0.946309
	MSTRG.2024	MSTRG.2024.2	4204		fgr:FG06157.1	71.62	hypothetical protein	At5g22750	31.56	[KL] KOG1001 Helicase-like transcription factor HLTF/DNA helicase RAD5, DEAD-box superfamily	gi|531865826|gb|EQL02690.1|	100	SNF2-related protein [Ophiocordyceps sinensis CO18]	sp|Q9FNI6|SM3L2_ARATH	31.56	Putative SWI/SNF-related matrix-associated actin-dependent regulator of chromatin subfamily A member 3-like 2 OS=Arabidopsis thaliana GN=At5g22750 PE=2 SV=1	GO:0003677,GO:0004386,GO:0005524,GO:0008152,GO:0008270	241.51	98	318.01	109.13	8.615	3.963	9.63	4.316	0.14753	0.833484	0.944775	1.03632	0.0570891	0.135406	0.798583	0.174638	0.30813
	MSTRG.2793	rna2157-EQL02137.1	1375		fgr:FG09614.1	68.95	GBA3_NEUCR Guanine nucleotide-binding protein alpha-3 subunit (GP3-alpha); K04640 guanine nucleotide binding protein (G protein), alpha, other	YER020w	33.6	[DT] KOG0082 G-protein alpha subunit (small G protein superfamily)	gi|531865207|gb|EQL02137.1|	79.84	G protein alpha subunit Tga3 [Ophiocordyceps sinensis CO18]	sp|Q9HFW7|GPA3_NEUCR	63.05	Guanine nucleotide-binding protein alpha-3 subunit OS=Neurospora crassa (strain ATCC 24698 / 74-OR23-1A / CBS 708.71 / DSM 1257 / FGSC 987) GN=gna-3 PE=3 SV=1	GO:0000003,GO:0001664,GO:0003924,GO:0004871,GO:0005525,GO:0005834,GO:0006184,GO:0007189,GO:0009757,GO:0030435,GO:0031683,GO:0065008	362	269	478	269	47.781	38.704	53.995	39.464	0.0928114	0.87015	0.964394	0.525936	0.24159	0.391426	0.343847	0.513074	0.654601
	MSTRG.9329	MSTRG.9329.1	2483		fgr:FG05535.1	98.92	GBA1_CRYPA Guanine nucleotide-binding protein alpha subunit; K04640 guanine nucleotide binding protein (G protein), alpha, other	7303740	59.79	[DT] KOG0082 G-protein alpha subunit (small G protein superfamily)	gi|399172552|emb|CCE26699.1|	97.84	probable G protein alpha chain [Claviceps purpurea 20.1]	sp|O42784|GPA1_COLTR	98.92	Guanine nucleotide-binding protein subunit alpha OS=Colletotrichum trifolii GN=CTG1 PE=2 SV=3	-	4403	5369	5543	5606	272.064	358.442	290.152	379.206	0.0858532	0.870414	0.964483	-0.316377	0.475788	0.634137	-0.491597	0.343196	0.498417
	MSTRG.1949	MSTRG.1949.1	3405		pan:PODANSg1798	82.44	hypothetical protein; K08008 NADPH oxidase	Hs6996021	36.85	[PQ] KOG0039 Ferric reductase, NADH/NADPH oxidase and related proteins	gi|531865879|gb|EQL02735.1|	100	NADPH oxidase [Ophiocordyceps sinensis CO18]	sp|Q9XYS3|NOXA_DICDI	38.2	Superoxide-generating NADPH oxidase heavy chain subunit A OS=Dictyostelium discoideum GN=noxA PE=2 SV=1	GO:0016021,GO:0016491,GO:0055114	927	725	547	1134	44.755	38.942	23.268	63.67	-0.00194708	0.998977	1	-0.786872	0.0561239	0.133597	-0.880903	0.126883	0.244727
	MSTRG.6790	rna4897-EQK99388.1	1419		mgr:MGG_05201	76.54	MG05201.4; guanine nucleotide-binding protein beta subunit; K04536 guanine nucleotide binding protein (G protein), beta 1	CE02186	57.3	[R] KOG0286 G-protein beta subunit	gi|531861258|gb|EQK99388.1|	79.05	G protein beta subunit [Ophiocordyceps sinensis CO18]	sp|O14435|GBB_CRYPA	75.14	Guanine nucleotide-binding protein subunit beta OS=Cryphonectria parasitica GN=GB-1 PE=3 SV=1	-	1319	1167	1073	1520	171.704	165.575	119.558	219.959	-0.00312316	0.996327	1	-1.9047	2.1579e-06	2.99213e-05	-1.99499	0.00020153	0.00168239
	MSTRG.10979	MSTRG.10979.1	1706		fgr:FG10511.1	78.32	hypothetical protein; K11236 cell division control protein 24	SPAC16E8.09	35.96	[T] KOG3519 Invasion-inducing protein TIAM1/CDC24 and related RhoGEF GTPases	gi|475665296|gb|EMT63088.1|	80	hypothetical protein FOC4_g10013292 [Fusarium oxysporum f. sp. cubense race 4]	-	-	-	-	1100	2279	1368	2131	83.458	188.176	89.138	180.244	-0.0239103	0.968006	1	-1.0472	0.0311016	0.0858994	-1.11364	0.0449917	0.112619
	MSTRG.2789	MSTRG.2789.1	5717		fgr:FG09611.1	55.54	hypothetical protein	SPAC30.04c	26.6	[Q] KOG0054 Multidrug resistance-associated protein/mitoxantrone resistance protein, ABC superfamily	gi|531865205|gb|EQL02135.1|	100	ABC transporter, transmembrane domain, type 1 [Ophiocordyceps sinensis CO18]	sp|Q9P7V2|ABC4_SCHPO	26.6	ATP-binding cassette transporter abc4 OS=Schizosaccharomyces pombe (strain 972 / ATCC 24843) GN=abc4 PE=3 SV=1	GO:0005524,GO:0006200,GO:0016021,GO:0042626,GO:0055085	1816.56	1743.61	2048.98	1532.8	41.887	43.369	41.145	40.374	-0.120519	0.809151	0.931296	-1.86285	8.77065e-06	9.8168e-05	-1.83071	0.000270346	0.00212824
	MSTRG.10800	MSTRG.10800.1	2386		fgr:FG05381.1	49.68	hypothetical protein	YLR131c	28.06	[R] KOG1721 FOG: Zn-finger	gi|531852696|gb|EQK97419.1|	100	C2H2 type zinc finger domain-containing protein [Ophiocordyceps sinensis CO18]	-	-	-	GO:0003676	596	608	846	355	38.545	43.118	46.025	24.038	-0.188627	0.72134	0.88011	-0.336059	0.425653	0.585829	-0.233366	0.660184	0.775712
	MSTRG.6791	MSTRG.6791.1	1720		-	-	-	-	-	-	-	-	-	-	-	-	-	1232	1460	1007	1446	100.439	129.543	70.481	131.373	-0.203675	0.698523	0.867493	-0.95565	0.0226331	0.067249	-0.845119	0.110308	0.220514
	MSTRG.196	MSTRG.196.1	2405		fgr:FG09908.1	85.47	hypothetical protein; K04739 cAMP-dependent protein kinase regulator	YIL033c	51.87	[T] KOG1113 cAMP-dependent protein kinase types I and II, regulatory subunit	gi|531867378|gb|EQL04139.1|	99.57	cAMP-dependent protein kinase regulatory subunit [Ophiocordyceps sinensis CO18]	sp|Q86ZN7|KAPR_HYPAT	81.12	cAMP-dependent protein kinase regulatory subunit OS=Hypocrea atroviridis GN=pkar1 PE=3 SV=1	GO:0005952,GO:0008603,GO:0016301,GO:0045859	1836	1577	3104	429	182.509	171.896	253.404	46.331	-0.20777	0.761112	0.903263	-0.528136	0.20878	0.352798	-0.402471	0.557992	0.691712
	MSTRG.8815	rna6024-EQK98261.1	1922		mgr:MGG_05280	83.33	MG05280.4; hypothetical protein	Hs4557787	36.72	[T] KOG4225 Sorbin and SH3 domain-containing protein	gi|531858401|gb|EQK98261.1|	100	NADPH oxidase regulator NoxR [Ophiocordyceps sinensis CO18]	sp|O77775|NCF2_BOVIN	35.23	Neutrophil cytosol factor 2 OS=Bos taurus GN=NCF2 PE=2 SV=1	-	1301	1722	1308	1472	109.596	157.887	94.574	138.167	-0.216605	0.674042	0.853659	-0.488841	0.253505	0.405929	-0.361631	0.474797	0.622351
	MSTRG.6508	MSTRG.6508.1	2297		mgr:MGG_09565	84.75	MG09565.4; mitogen-activated protein kinase; K04371 extracellular signal-regulated kinase 1/2 [EC:2.7.11.24]	SPAC31G5.09c	60.75	[T] KOG0660 Mitogen-activated protein kinase	gi|531861546|gb|EQK99570.1|	85.08	mitogen activated protein kinase [Ophiocordyceps sinensis CO18]	sp|Q00859|MAPK_FUSSO	84.41	Mitogen-activated protein kinase OS=Fusarium solani subsp. pisi GN=MAPK PE=2 SV=1	GO:0000165,GO:0004707,GO:0005524,GO:0006468,GO:0007178,GO:0009069,GO:0009405	2856	4362	1857	3912	234.479	406.338	137.584	377.848	-0.364161	0.545443	0.76865	-1.93245	2.9302e-05	0.00027833	-1.66036	0.00496843	0.0209355
	MSTRG.3526	MSTRG.3526.1	1777		fgr:FG05073.1	56.4	hypothetical protein; K09184 GATA-binding protein, other eukaryote	YJL110c	77.42	[K] KOG1601 GATA-4/5/6 transcription factors	gi|629696227|ref|XP_007813405.1|	69.04	GATA transcription factor AreB [Metarhizium acridum CQMa 102]	sp|Q9HEV5|ASD4_NEUCR	90.62	GATA type zinc finger protein asd-4 OS=Neurospora crassa (strain ATCC 24698 / 74-OR23-1A / CBS 708.71 / DSM 1257 / FGSC 987) GN=asd-4 PE=1 SV=1	GO:0005488	436.04	401.44	371.76	316.98	55.086	54.995	38.056	43.613	-0.395749	0.453552	0.693035	-0.678718	0.144728	0.269793	-0.372222	0.491962	0.636825
	MSTRG.7437	MSTRG.7437.1	4714		fgr:FG00309.1	64.25	hypothetical protein	7291750	23.42	[R] KOG2343 Glucose-repressible protein and related proteins	gi|531860458|gb|EQK98990.1|	99.76	Mak10 subunit, NatC N(alpha)-terminal acetyltransferase [Ophiocordyceps sinensis CO18]	sp|Q5RBT3|NAA35_PONAB	25.47	N-alpha-acetyltransferase 35, NatC auxiliary subunit OS=Pongo abelii GN=NAA35 PE=2 SV=1	-	1942	1891	1811	1372	322.182	188.79	112.378	43.237	-0.396159	0.42619	0.667945	0.027947	0.947735	0.983893	0.334517	0.501398	0.6443
	MSTRG.6193	MSTRG.6193.1	7508		fgr:FG05322.1	81.59	hypothetical protein; K00668 fatty acid synthase subunit beta, fungi type [EC:2.3.1.86]	-	-	-	gi|531861874|gb|EQK99784.1|	100	fatty acid synthase beta subunit dehydratase [Ophiocordyceps sinensis CO18]	sp|P34229|FAS1_YARLI	57.54	Fatty acid synthase subunit beta OS=Yarrowia lipolytica (strain CLIB 122 / E 150) GN=FAS1 PE=3 SV=2	GO:0004318,GO:0004319,GO:0005739,GO:0005811,GO:0005835,GO:0006633,GO:0006807,GO:0016409,GO:0018580,GO:0019171,GO:0042967,GO:0055114	2846	3800	2750	2319	48.165	67.662	40.181	44.774	-0.515545	0.320347	0.569522	-3.18557	1.77941e-11	8.86196e-10	-2.75784	2.80604e-07	7.5784e-06
	MSTRG.804	MSTRG.804.1	4543		mgr:MGG_03848	52.94	MG03848.4; hypothetical protein	-	-	-	gi|531866834|gb|EQL03618.1|	92.31	fungal specific transcription factor [Ophiocordyceps sinensis CO18]	sp|Q55C49|GTAG_DICDI	60.98	GATA zinc finger domain-containing protein 7 OS=Dictyostelium discoideum GN=gtaG PE=3 SV=1	-	773	647	929	229	52.342	46.417	58.717	19.586	-0.516501	0.383411	0.629073	-1.28964	0.00318996	0.0141361	-0.858374	0.161127	0.290558
	MSTRG.8816	MSTRG.8816.1	3024		fgr:FG04122.1	44.3	hypothetical protein; K01885 glutamyl-tRNA synthetase [EC:6.1.1.17]	7294109	39.58	[J] KOG1149 Glutamyl-tRNA synthetase (mitochondrial)	gi|531858402|gb|EQK98262.1|	90.59	glutamyl-tRNA synthetase [Ophiocordyceps sinensis CO18]	sp|A6UD99|SYE_SINMW	43.69	Glutamate--tRNA ligase OS=Sinorhizobium medicae (strain WSM419) GN=gltX PE=3 SV=1	GO:0004818,GO:0005524,GO:0006424,GO:0009332,GO:0015994	757	872	651	533	35.621	43.607	27.174	27.686	-0.58456	0.236233	0.478067	-0.334573	0.405808	0.565724	0.160689	0.746581	0.84108
	MSTRG.9183	MSTRG.9183.1	2464		fgr:FG10313.1	82.83	similar to AF492766_1 MAP kinase; K04464 mitogen-activated protein kinase 7 [EC:2.7.11.24]	SPBC119.08	70.85	[T] KOG0660 Mitogen-activated protein kinase	gi|531857641|gb|EQK98068.1|	94.89	Protein kinase-like domain protein [Ophiocordyceps sinensis CO18]	sp|Q5AAG6|MKC1_CANAL	67.28	Mitogen-activated protein kinase MKC1 OS=Candida albicans (strain SC5314 / ATCC MYA-2876) GN=MKC1 PE=1 SV=1	GO:0000165,GO:0004707,GO:0005524,GO:0006468,GO:0007178,GO:0009069	1319	989	1302	449	73.997	60.727	62.799	28.344	-0.593095	0.269108	0.515968	0.941726	0.0308565	0.0853525	1.44669	0.00993114	0.0357384
	MSTRG.3687	MSTRG.3687.1	1810		-	-	-	-	-	-	gi|679997924|gb|KFX50199.1|	29.45	hypothetical protein GQ26_0083360 [Talaromyces marneffei PM1]	-	-	-	-	256	115	180	81	22.298	12.015	13.684	8.758	-0.6661	0.314165	0.567042	1.2893	0.0122629	0.0414503	1.86419	0.00117361	0.006729
	MSTRG.5666	MSTRG.5666.1	3326		fgr:FG07159.1	63.19	hypothetical protein	Hs22040875	41.67	[S] KOG3680 Uncharacterized conserved protein	gi|531862397|gb|EQL00098.1|	92.96	Protein required for hyphal anastomosis (HAM-2) [Ophiocordyceps sinensis CO18]	sp|Q5VSL9|STRP1_HUMAN	41.67	Striatin-interacting protein 1 OS=Homo sapiens GN=STRIP1 PE=1 SV=1	-	965	912	719	516	41.729	42.24	27.934	26.348	-0.736541	0.130566	0.329522	-0.256026	0.514336	0.667961	0.391019	0.428079	0.577779
	MSTRG.8622	MSTRG.8622.1	3724		fgr:FG05198.1	87.04	NUAM_NEUCR NADH-ubiquinone oxidoreductase 78 kDa subunit, mitochondrial precursor (Complex I-78KD) (CI-78KD); K03934 NADH dehydrogenase (ubiquinone) Fe-S protein 1 [EC:1.6.5.3 1.6.99.3]	Hs13637608	53.01	[C] KOG2282 NADH-ubiquinone oxidoreductase, NDUFS1/75 kDa subunit	gi|531858736|gb|EQK98366.1|	100	NADH-ubiquinone oxidoreductase 78 kDa subunit [Ophiocordyceps sinensis CO18]	sp|P24918|NDUS1_NEUCR	84.07	NADH-ubiquinone oxidoreductase 78 kDa subunit, mitochondrial OS=Neurospora crassa (strain ATCC 24698 / 74-OR23-1A / CBS 708.71 / DSM 1257 / FGSC 987) GN=nuo78 PE=1 SV=2	GO:0006118,GO:0006120,GO:0006744,GO:0006814,GO:0008137,GO:0009055,GO:0015992,GO:0016020,GO:0051536	3091	2245	2263	1166	145.747	114.28	86.92	61.036	-0.796722	0.125759	0.320317	-0.790049	0.067285	0.153703	-0.0820683	0.872728	0.933287
	MSTRG.5529	MSTRG.5529.1	2869		mgr:MGG_00466	79.41	MG00466.4; similar to GTP-binding protein; K04393 cell division control protein 42	SPAC110.03	72.35	[R] KOG0393 Ras-related small GTPase, Rho type	gi|531862526|gb|EQL00192.1|	100	Small GTPase superfamily, Rho type [Ophiocordyceps sinensis CO18]	sp|Q01112|CDC42_SCHPO	72.35	Cell division control protein 42 homolog OS=Schizosaccharomyces pombe (strain 972 / ATCC 24843) GN=cdc42 PE=1 SV=1	-	3311.7	4235.37	2216.6	2112.84	184.552	258.597	108.722	136.745	-0.912959	0.0809365	0.242302	-0.459138	0.29712	0.45817	0.364867	0.469297	0.617226
	MSTRG.5467	MSTRG.5467.2	1771		fgr:FG04124.1	70	hypothetical protein	YMR038c	41.67	[P] KOG4656 Copper chaperone for superoxide dismutase	gi|531862751|gb|EQL00227.1|	100	Superoxide dismutase copper chaperone [Ophiocordyceps sinensis CO18]	sp|Q6FU61|CCS1_CANGA	44.44	Superoxide dismutase 1 copper chaperone OS=Candida glabrata (strain ATCC 2001 / CBS 138 / JCM 3761 / NBRC 0622 / NRRL Y-65) GN=CCS1 PE=3 SV=1	GO:0008152,GO:0046872	1120.9	1564.93	904.67	612.09	181.583	255.211	117.564	103.646	-0.9719	0.0500003	0.174926	-0.11668	0.789595	0.877624	0.769358	0.112554	0.223653
	MSTRG.7088	MSTRG.7088.1	1164		mgr:MGG_05292	66.23	MG05292.4; hypothetical protein	-	-	-	gi|629685419|ref|XP_007808005.1|	73.46	integral membrane protein [Metarhizium acridum CQMa 102]	-	-	-	GO:0016021	1188	1387	914	507	181.165	230.667	119.132	85.847	-1.0203	0.0407232	0.153685	-1.10202	0.00696307	0.0265536	-0.169367	0.738228	0.834521
	MSTRG.770	MSTRG.770.1	1335		fgr:FG09902.1	68.91	hypothetical protein	-	-	-	gi|531866889|gb|EQL03671.1|	99	HAD-like domain protein [Ophiocordyceps sinensis CO18]	sp|Q12486|YOR31_YEAST	40.53	Putative uncharacterized hydrolase YOR131C OS=Saccharomyces cerevisiae (strain ATCC 204508 / S288c) GN=YOR131C PE=1 SV=1	GO:0008152,GO:0016787	496	309	285	144	72.755	38.252	31.348	23.704	-1.0637	0.064776	0.207977	1.60307	0.000100921	0.000792265	2.57695	1.3671e-06	2.83044e-05
	MSTRG.1503	MSTRG.1503.1	5307		fgr:FG06691.1	59.45	hypothetical protein	-	-	-	gi|531866231|gb|EQL03056.1|	100	peroxisomal membrane protein Pex17 [Ophiocordyceps sinensis CO18]	sp|Q01962|PEX8_PICPA	26.49	Peroxisomal biogenesis factor 8 OS=Komagataella pastoris GN=PEX8 PE=4 SV=1	-	4460	4087	2249	2061	105.667	104.987	48.549	58.758	-1.0952	0.0341639	0.136045	0.836041	0.057233	0.135583	1.8408	0.000523041	0.00359603
	MSTRG.2255	MSTRG.2255.1	1599		afv:AFLA_064620	36.55	hypothetical protein	-	-	-	gi|531865653|gb|EQL02535.1|	100	hypothetical protein OCS_01752 [Ophiocordyceps sinensis CO18]	-	-	-	-	62.88	46.14	34	20.25	6.198	4.615	2.672	2.069	-1.15246	0.119216	0.310043	0.377628	0.533209	0.68469	1.44171	0.0419884	0.107016
	MSTRG.2256	MSTRG.2256.1	5028		fgr:FG07251.1	83.63	hypothetical protein; K04345 protein kinase A [EC:2.7.11.11]	YPL203w	60	[T] KOG0616 cAMP-dependent protein kinase catalytic subunit (PKA)	gi|531865654|gb|EQL02536.1|	89.32	cAMP-Ser/Thr protein kinase PKA1 [Ophiocordyceps sinensis CO18]	sp|P06245|KAPB_YEAST	60	cAMP-dependent protein kinase type 2 OS=Saccharomyces cerevisiae (strain ATCC 204508 / S288c) GN=TPK2 PE=1 SV=2	-	2644.12	2034.86	1359	899.75	188.82	149.259	78.682	83.59	-1.1863	0.0195779	0.0916808	0.082178	0.848401	0.916926	1.17784	0.01979	0.0605351
	MSTRG.6951	rna4991-EQK99294.1	917		fgr:FG07069.1	81.43	hypothetical protein; K04564 superoxide dismutase, Fe-Mn family [EC:1.15.1.1]	SPBC16A3.14	27.94	[P] KOG0876 Manganese superoxide dismutase	gi|531861075|gb|EQK99294.1|	100	superoxide dismutase [Ophiocordyceps sinensis CO18]	sp|O42919|RT26A_SCHPO	27.94	Putative 37S ribosomal protein S26A, mitochondrial OS=Schizosaccharomyces pombe (strain 972 / ATCC 24843) GN=SPBC16A3.14 PE=3 SV=3	GO:0004784,GO:0005840,GO:0019430,GO:0046872,GO:0055114	1541	1480	422	874	268.835	281.762	62.845	169.113	-1.25302	0.0260297	0.112762	-2.01281	7.77913e-07	1.26057e-05	-0.854423	0.142397	0.264729
	MSTRG.5094	MSTRG.5094.1	4761		pan:PODANSg9098	84.34	hypothetical protein; K08266 G protein beta subunit-like	SPBC21B10.05c	64.57	[R] KOG0315 G-protein beta subunit-like protein (contains WD40 repeats)	gi|629684333|ref|XP_007807462.1|	87.95	WD-repeat protein pop3 [Metarhizium acridum CQMa 102]	sp|O74184|WAT1_SCHPO	64.57	WD repeat-containing protein wat1 OS=Schizosaccharomyces pombe (strain 972 / ATCC 24843) GN=wat1 PE=1 SV=1	-	3935	3524	2192	1085	346.276	334.801	144.227	87.154	-1.35402	0.010328	0.0590207	-0.173812	0.68628	0.800943	1.09253	0.0346271	0.0929895
	MSTRG.7991	rna5590-EQK98697.1	911		fgr:FG09778.1	92.47	RASL_COLTR Ras-like protein; K07974 Ras family, other	YNL098c	74.19	[R] KOG0395 Ras-related GTPase	gi|531859742|gb|EQK98697.1|	100	Small GTPase superfamily, Ras type [Ophiocordyceps sinensis CO18]	sp|O42785|RASL_COLTR	92.47	Ras-like protein OS=Colletotrichum trifolii GN=RAS PE=2 SV=1	GO:0003924,GO:0005525,GO:0005622,GO:0005886,GO:0006184,GO:0006886,GO:0006913,GO:0007264	831	1395	659	314	210.882	387.212	142.075	88.021	-1.37878	0.0107076	0.0601494	-1.02845	0.0174081	0.054687	0.266204	0.609047	0.731137
	MSTRG.7811	MSTRG.7811.1	1636		fgr:FG00998.1	90.67	hypothetical protein	SPCC645.09	63.16	[J] KOG3435 Mitochondrial/chloroplast ribosomal protein L54/L37	gi|531859973|gb|EQK98778.1|	98.29	ribosomal protein subunit L37 [Ophiocordyceps sinensis CO18]	sp|Q03015|NDUS6_NEUCR	76	NADH-ubiquinone oxidoreductase 12 kDa subunit, mitochondrial OS=Neurospora crassa (strain ATCC 24698 / 74-OR23-1A / CBS 708.71 / DSM 1257 / FGSC 987) GN=nuo-12.3 PE=3 SV=2	-	1373	1433	674	431	355.432	399.34	140.961	119.637	-1.49062	0.00260991	0.0215659	0.094327	0.821372	0.899953	1.49687	0.00230165	0.0114673
	MSTRG.6615	rna4790-EQK99493.1	389		afm:AFUA_6G01910	81.13	C2H2 finger domain protein	7296866	52.94	[R] KOG1721 FOG: Zn-finger	gi|531861434|gb|EQK99493.1|	100	zinc finger domain-containing protein [Ophiocordyceps sinensis CO18]	sp|P18718|ZG3_XENLA	52	Gastrula zinc finger protein xLCGF3.1 (Fragment) OS=Xenopus laevis PE=3 SV=1	GO:0003676,GO:0046872	98	47	45	11	91.678	49.063	34.354	10.984	-1.56715	0.0542852	0.185286	-1.92508	0.00575004	0.022726	-0.443976	0.623402	0.74395
	MSTRG.431	MSTRG.431.1	3564		mgr:MGG_02727	55.21	MG02727.4; hypothetical protein	Hs4506413	35.79	[R] KOG0395 Ras-related GTPase	gi|531867181|gb|EQL03950.1|	98.82	RAS small monomeric GTPase [Ophiocordyceps sinensis CO18]	sp|P62836|RAP1A_RAT	35.79	Ras-related protein Rap-1A OS=Rattus norvegicus GN=Rap1a PE=1 SV=1	-	971.36	796.33	258.87	351	72.846	63.85	16.393	32.796	-1.60141	0.00306633	0.024426	0.093849	0.834025	0.907656	1.6045	0.00544648	0.0224505
	MSTRG.1504	MSTRG.1504.1	3035		fgr:FG06693.1	59.35	hypothetical protein	SPAC22F8.11	36.14	[T] KOG0169 Phosphoinositide-specific phospholipase C	gi|531866233|gb|EQL03058.1|	97.42	phosphatidyl inositol-specific phospholipase C [Ophiocordyceps sinensis CO18]	sp|P40977|PLC1_SCHPO	36.14	1-phosphatidylinositol 4,5-bisphosphate phosphodiesterase 1 OS=Schizosaccharomyces pombe (strain 972 / ATCC 24843) GN=plc1 PE=1 SV=1	GO:0004435,GO:0004871,GO:0007242,GO:0009395,GO:0035556,GO:0046339	2445.28	2832.86	851.83	893.42	401.542	508.792	120.143	163.167	-1.69642	0.00120913	0.0120901	1.33692	0.0501192	0.122155	2.93984	0.000641084	0.0042146
	MSTRG.416	rna339-EQL03941.1	2656		fgr:FG00865.1	73.78	hypothetical protein; K14152 phosphoribosyl-ATP pyrophosphohydrolase / phosphoribosyl-AMP cyclohydrolase / histidinol dehydrogenase [EC:3.6.1.31 3.5.4.19 1.1.1.23]	YCL030c_2	64.64	[E] KOG2697 Histidinol dehydrogenase	gi|531867172|gb|EQL03941.1|	99.63	histidine biosynthesis trifunctional protein [Ophiocordyceps sinensis CO18]	sp|P07685|HIS2_NEUCR	71.41	Histidine biosynthesis trifunctional protein OS=Neurospora crassa (strain ATCC 24698 / 74-OR23-1A / CBS 708.71 / DSM 1257 / FGSC 987) GN=his-3 PE=3 SV=3	GO:0000105,GO:0004399,GO:0004635,GO:0004636,GO:0008270,GO:0051287,GO:0055114	828	389	369	48	39.55	20.205	15.159	2.561	-1.78882	0.0183189	0.0875022	1.36174	0.00236286	0.0110576	3.06341	2.93641e-05	0.000361208
	MSTRG.7990	MSTRG.7990.1	860		-	-	-	-	-	-	-	-	-	-	-	-	-	1548	2582	861	475	269.23	490.054	127.834	91.627	-1.79954	0.000875764	0.00935366	-1.05977	0.0254645	0.0736856	0.653293	0.200007	0.340078
	MSTRG.768	MSTRG.768.1	3549		fgr:FG09903.1	62.56	hypothetical protein; K11226 mitogen-activated protein kinase kinase [EC:2.7.12.2]	SPAC1D4.13	40.75	[T] KOG0581 Mitogen-activated protein kinase kinase (MAP2K)	gi|531866888|gb|EQL03670.1|	94.2	MAP kinase kinase EMK1 [Ophiocordyceps sinensis CO18]	sp|Q99078|FUZ7_USTMA	44.78	Dual specificity protein kinase FUZ7 OS=Ustilago maydis (strain 521 / FGSC 9021) GN=FUZ7 PE=3 SV=2	GO:0004674,GO:0005524,GO:0006468,GO:0009069	831.17	817.04	460.16	86.27	56.7	63.699	29.354	11.977	-1.83577	0.00515318	0.0359013	-0.0914447	0.856801	0.922306	1.65386	0.00441182	0.0190643
	MSTRG.1505	MSTRG.1505.1	3153		fgr:FG06693.1	59.35	hypothetical protein	SPAC22F8.11	36.14	[T] KOG0169 Phosphoinositide-specific phospholipase C	gi|531866233|gb|EQL03058.1|	97.42	phosphatidyl inositol-specific phospholipase C [Ophiocordyceps sinensis CO18]	sp|P40977|PLC1_SCHPO	36.14	1-phosphatidylinositol 4,5-bisphosphate phosphodiesterase 1 OS=Schizosaccharomyces pombe (strain 972 / ATCC 24843) GN=plc1 PE=1 SV=1	GO:0004435,GO:0004871,GO:0007242,GO:0009395,GO:0035556,GO:0046339	1031.72	741.14	355.17	174.58	77.486	61.392	22.85	15.06	-1.90321	0.000397589	0.0050844	-0.394316	0.334163	0.49401	1.42138	0.00936521	0.034221
	MSTRG.10599	MSTRG.10599.2	1983		fgr:FG07270.1	51.92	hypothetical protein; K04627 pheromone a factor receptor	-	-	-	gi|531853675|gb|EQK97482.1|	91.69	pheromone receptor [Ophiocordyceps sinensis CO18]	-	-	-	GO:0004932,GO:0007186,GO:0007606,GO:0016021,GO:0019236	462	361	193	57	30.123	25.786	10.743	4.285	-1.92233	0.00248884	0.020821	-0.8839	0.0855539	0.182272	0.950467	0.158378	0.287086
	MSTRG.9255	MSTRG.9255.1	1805		fgr:FG07235.1	76.27	hypothetical protein; K07973 guanine nucleotide binding protein (G protein), gamma, other	-	-	-	gi|531857498|gb|EQK98028.1|	78.81	G protein gamma subunit [Ophiocordyceps sinensis CO18]	sp|Q7RWT0|GBG_NEUCR	70.34	Guanine nucleotide-binding protein subunit gamma OS=Neurospora crassa (strain ATCC 24698 / 74-OR23-1A / CBS 708.71 / DSM 1257 / FGSC 987) GN=gng-1 PE=3 SV=2	-	1117	1194	444	233	192.004	265.445	65.758	47.69	-1.93632	0.000179166	0.00271438	-1.06147	0.00799297	0.0296176	0.787396	0.139288	0.261084
	MSTRG.7071	MSTRG.7071.2	5596		fgr:FG00739.1	87.93	similar to AF364817_1 NADPH oxidase 1; K08008 NADPH oxidase	Hs6996021	31.45	[PQ] KOG0039 Ferric reductase, NADH/NADPH oxidase and related proteins	gi|531860923|gb|EQK99228.1|	99.6	NADPH oxidase [Ophiocordyceps sinensis CO18]	sp|Q8CIZ9|NOX1_MOUSE	32.88	NADPH oxidase 1 OS=Mus musculus GN=Nox1 PE=1 SV=2	-	2525.68	2300.92	690.24	589.04	126.644	127.436	28.407	30.487	-2.03053	8.41e-05	0.00153667	-2.04641	3.99148e-06	5.07442e-05	-0.107564	0.831749	0.903636
	MSTRG.432	MSTRG.432.1	1336		aor:AOR_1_856084	85.71	AO090020000491; Ras-related protein RSR1	-	-	-	gi|682426179|gb|KFY93574.1|	89.29	hypothetical protein V500_03660 [Pseudogymnoascus pannorum VKM F-4518 (FW-2643)]	-	-	-	-	6.64	1.67	2.13	0	0.689	0.188	0.186	0	-2.18897	0.198724	0.430987	-3.31138	0.068231	0.155268	-1.17559	1	1
	MSTRG.2193	MSTRG.2193.1	5013		fgr:FG08713.1	56.45	hypothetical protein	SPAC959.07	69.23	[J] KOG0378 40S ribosomal protein S4	gi|629683857|ref|XP_007807224.1|	59.08	MYB DNA-binding domain containing protein [Metarhizium acridum CQMa 102]	sp|Q9P4W9|RS4C_SCHPO	69.23	40S ribosomal protein S4-C OS=Schizosaccharomyces pombe (strain 972 / ATCC 24843) GN=rps4c PE=1 SV=1	-	15097.2	12870.1	3184.58	1947.88	1892.88	1708.02	290.783	165.476	-2.59195	2.53e-06	9.39e-05	-2.28276	7.4325e-07	1.20981e-05	0.219722	0.663377	0.77804
	MSTRG.2218	MSTRG.2218.1	1288		pan:PODANSg1172	75.76	hypothetical protein; K04564 superoxide dismutase, Fe-Mn family [EC:1.15.1.1]	YHR008c	59.18	[P] KOG0876 Manganese superoxide dismutase	gi|530459966|gb|EQB43407.1|	83.67	hypothetical protein CGLO_17945 [Colletotrichum gloeosporioides Cg-14]	sp|P00447|SODM_YEAST	59.18	Superoxide dismutase [Mn], mitochondrial OS=Saccharomyces cerevisiae (strain ATCC 204508 / S288c) GN=SOD2 PE=1 SV=1	-	965	471	102	74	175.464	95.618	14.992	15.917	-3.14292	2.23e-07	1.23e-05	-0.432281	0.338299	0.496339	2.61805	3.84317e-06	6.68785e-05
	MSTRG.8529	MSTRG.8529.1	6796		ncr:NCU04144	67.9	similar to sterol o-acyltransferase APE2	SPCP1E11.05c	31.68	[I] KOG0380 Sterol O-acyltransferase/Diacylglycerol O-acyltransferase	gi|531858919|gb|EQK98414.1|	100	QI74 protein [Ophiocordyceps sinensis CO18]	sp|Q9UU82|AREH2_SCHPO	31.68	Probable sterol O-acyltransferase 2 OS=Schizosaccharomyces pombe (strain 972 / ATCC 24843) GN=are2 PE=1 SV=1	-	71720.8	270747	32897	5089.65	7499.59	30492.1	2912.27	531.807	-3.45585	5.98e-05	0.00117966	-3.68014	8.30424e-08	1.75749e-06	-0.302092	0.663274	0.77801
	MSTRG.8530	MSTRG.8530.1	5352		ncr:NCU04144	67.9	similar to sterol o-acyltransferase APE2	SPCP1E11.05c	31.68	[I] KOG0380 Sterol O-acyltransferase/Diacylglycerol O-acyltransferase	gi|531858919|gb|EQK98414.1|	100	QI74 protein [Ophiocordyceps sinensis CO18]	sp|Q9UU82|AREH2_SCHPO	31.68	Probable sterol O-acyltransferase 2 OS=Schizosaccharomyces pombe (strain 972 / ATCC 24843) GN=are2 PE=1 SV=1	-	27974.2	121053	14290	1898.35	3686.51	18042	1667.59	285.74	-3.49554	0.000107954	0.0018611	-3.62648	5.17644e-07	8.87846e-06	-0.208395	0.77428	0.861359
	MSTRG.2107	rna1658-EQL02627.1	886		mgr:MGG_08622	40.44	MG08622.4; nucleoside diphosphate kinase; K00940 nucleoside-diphosphate kinase [EC:2.7.4.6]	YKL067w	65.08	[F] KOG0888 Nucleoside diphosphate kinase	gi|531865755|gb|EQL02627.1|	65.22	Nucleoside diphosphate kinase [Ophiocordyceps sinensis CO18]	sp|Q7Z8P9|NDK_ASPFU	71.43	Nucleoside diphosphate kinase OS=Neosartorya fumigata (strain ATCC MYA-4609 / Af293 / CBS 101355 / FGSC A1100) GN=ndk1 PE=3 SV=1	GO:0009201,GO:0009260,GO:0016740,GO:0042455	1507	938	35	3	517.325	353.111	10.15	1.129	-6.23217	1.46e-13	8.07e-11	0.171586	0.689394	0.803027	6.31957	2.39905e-14	5.56936e-12
	MSTRG.6510	MSTRG.6510.1	5080		fgr:FG05422.1	64.54	hypothetical protein; K03260 translation initiation factor 4G	SPAC17C9.03	52.92	[J] KOG0401 Translation initiation factor 4F, ribosome/mRNA-bridging subunit (eIF-4G)	gi|531861538|gb|EQK99567.1|	97.6	MIF4-like, type 1/2/3 [Ophiocordyceps sinensis CO18]	sp|Q10475|IF4G_SCHPO	52.94	Eukaryotic translation initiation factor 4 gamma OS=Schizosaccharomyces pombe (strain 972 / ATCC 24843) GN=tif471 PE=1 SV=1	GO:0003723	9820	13815	21659	17236	2922	2952	259.679	397.02	0.58683	0.27172	0.518689	-2.51651	1.52354e-07	3.02864e-06	-3.19105	9.7848e-09	4.52381e-07
	MSTRG.3201	rna2444-EQL01842.1	1531		bfu:BC1G_13792	80.2	acyl-CoA desaturase ; K00507 stearoyl-CoA desaturase (delta-9 desaturase) [EC:1.14.19.1]	SPCC1281.06c_1	61.42	[I] KOG1600 Fatty acid desaturase	gi|531864851|gb|EQL01842.1|	99.48	acyl-CoA desaturase [Ophiocordyceps sinensis CO18]	sp|Q12618|ACO1_AJECA	80.05	Acyl-CoA desaturase OS=Ajellomyces capsulatus GN=OLE1 PE=3 SV=1	GO:0004768,GO:0005506,GO:0005783,GO:0006633,GO:0016021,GO:0020037,GO:0055114	2349	4306	656	163	463	559	222.578	444.239	-3.2617	1.34768e-06	5.59108e-05	-3.21705	2.98987e-10	1.18471e-08	-0.0367507	0.954967	0.991026
